# Supplementary material for: Impact of maternal immune activation and sex on placental and fetal brain cytokine and gene expression profiles in a preclinical model of neurodevelopmental disorders
Source: J Neuroinflammation. 2024 May 7;21:118. doi: 10.1186/s12974-024-03106-7 (PMC11077729; doi:10.1186/s12974-024-03106-7)
Supplement: Supplementary file 3 — Supplementary Material 3 [file 12974_2024_3106_MOESM3_ESM.xls]

## Sheet: Decreased Plancenta
Gene Set Category	Gene Set ID	Gene Set Name	Gene Set Size	Count Overlap Gene	Percentage Genes in Gene Set	Fold Enrichment	log2 fold	P value	P value calc log_10	Bonferroni	Benjamini & Hochberg	Benjamini & Yekutieli	Overlaping Gene Symbols	Overlapping Gene IDs
Direct GO Biological Processes	GO:0051965	positive regulation of synapse assembly	67	3	9.677	23.6288	4.562	0.000271897	3.5656	0.107943	0.0537363	0.352639	Slitrk4,Cux2,Adgrl1	2.44251e+19
Direct GO Biological Processes	GO:0007614	short-term memory	16	2	6.452	65.9637	6.044	0.000410196	3.38701	0.162848	0.0537363	0.352639	Cux2,Ptchd1	1073212685233
Direct GO Biological Processes	GO:0050890	cognition	40	2	6.452	26.3855	4.722	0.00259185	2.58639	1	0.0653581	0.428906	Ptchd1,Cux2	2685233107321
Direct GO Biological Processes	GO:0006914	autophagy	165	3	9.677	9.5947	3.262	0.00368085	2.43405	1	0.0653581	0.428906	Rab39b,Tigar,Usp13	1.91504e+20
Direct GO Cellular Component	GO:0045211	postsynaptic membrane	187	3	9.677	8.4659	3.082	0.00522119	2.28223	1	0.0682037	0.447581	Zc4h2,Dlg2,Kcnd3	2.67929e+20
Direct GO Cellular Component	GO:0016323	basolateral plasma membrane	189	3	9.677	8.3763	3.066	0.00537771	2.2694	1	0.0682037	0.447581	Car11,Ajap1,Dlg2	1.33619e+20
Direct GO Biological Processes	GO:0010506	regulation of autophagy	59	2	6.452	17.8885	4.161	0.00555974	2.25495	1	0.0682037	0.447581	Rab39b,Usp13	19150401919857
Direct GO Cellular Component	GO:0005886	plasma membrane	3170	12	38.71	1.9976	0.998	0.00983177	2.00737	1	0.0813169	0.533635	Zc4h2,Sort1,Efna2,Rab39b,Slitrk4,Dlg2,Adgrl1,Ptchd1,Grb14,Cux2,Kcnd3,Ajap1	2.67929e+81
Direct GO Cellular Component	GO:0043005	neuron projection	471	4	12.903	4.4816	2.164	0.0115339	1.93802	1	0.0858568	0.563428	Dlg2,Kcnd3,Rab39b,Adgrl1	1.34435e+27
Direct GO Biological Processes	GO:0001503	ossification	89	2	6.452	11.8586	3.568	0.0122844	1.91065	1	0.0858568	0.563428	Sort1,Gdf10	133801595684
Direct GO Cellular Component	GO:0031594	neuromuscular junction	90	2	6.452	11.7269	3.552	0.0125489	1.9014	1	0.0858568	0.563428	Efna2,Dlg2	1027071344351
Direct GO Cellular Component	GO:0016020	membrane	5055	16	51.613	1.6703	0.74	0.0128212	1.89207	1	0.0858568	0.563428	Adgrl1,Ajap1,Slitrk4,Kcnd3,Zc4h2,Sort1,Ptchd1,Rab39b,Cux2,Dlg2,Efna2,Wscd1,Acsl6,Gnptg,Faxc,Grb14	1.92946e+108
Direct GO Cellular Component	GO:0030054	cell junction	801	5	16.129	3.2941	1.72	0.0163794	1.7857	1	0.0916299	0.601313	Dlg2,Adgrl1,Cux2,Zc4h2,Ajap1	1.34435e+33
Direct GO Biological Processes	GO:0006355	regulation of transcription, DNA-templated	840	5	16.129	3.1411	1.651	0.0197331	1.70481	1	0.0916299	0.601313	Zfp280c,Cux2,Klf12,Usp13,Zfp354c	2.38759e+33
Direct GO Cellular Component	GO:0014069	postsynaptic density	314	3	9.677	5.0418	2.334	0.0211713	1.67425	1	0.0916299	0.601313	Kcnd3,Adgrl1,Dlg2	1.92874e+20
Direct GO Cellular Component	GO:0043231	intracellular membrane-bounded organelle	863	5	16.129	3.0574	1.612	0.0219114	1.65933	1	0.0916299	0.601313	Sort1,Acsl6,Gnptg,Grb14,Bub1	1.33802e+33
KEGG Pathway M.mus	path:map04142	Lysosome	123	2	6.452	8.5806	3.101	0.022619	1.64553	1	0.0916299	0.601313	Gnptg,Sort1	21470061338015
Direct GO Molecular Function	GO:0003712	transcription coregulator activity	124	2	6.452	8.5114	3.089	0.0229629	1.63897	1	0.0920837	0.604291	Cux2,Smarcd3	1073211914243
Direct GO Biological Processes	GO:0007268	chemical synaptic transmission	136	2	6.452	7.7604	2.956	0.027258	1.56451	1	0.095221	0.624879	Dlg2,Ptchd1	13443512685233
Direct GO Cellular Component	GO:0005741	mitochondrial outer membrane	143	2	6.452	7.3806	2.884	0.0299021	1.5243	1	0.0981216	0.643915	Tigar,Acsl6	2442752894291
Direct GO Cellular Component	GO:0045202	synapse	682	4	12.903	3.0951	1.63	0.0385904	1.41352	1	0.114058	0.748498	Zc4h2,Adgrl1,Ptchd1,Dlg2	2.67929e+27
Direct GO Biological Processes	GO:0007155	cell adhesion	432	3	9.677	3.6647	1.874	0.0476207	1.3222	1	0.127968	0.839782	Ajap1,Cux2,Pcdhb7	2.68542e+19
Direct GO Cellular Component	GO:0000139	Golgi membrane	187	2	6.452	5.644	2.497	0.0486661	1.31277	1	0.127968	0.839782	Rab39b,Gnptg	19150402147006
KEGG Pathway M.mus	path:map04015	Rap1 signaling pathway	188	2	6.452	5.6139	2.489	0.0491325	1.30863	1	0.127968	0.839782	Pfn4,Efna2	1920121102707
Direct GO Molecular Function	GO:0005515	protein binding	4449	13	41.935	1.542	0.625	0.0542357	1.26571	1	0.134572	0.88312	Grb14,Kcnd3,Acsl6,Fign,Smarcd3,Sort1,Cux2,Efna2,Klf12,Ptchd1,Slitrk4,Rab39b,Dlg2	1.35532e+87
KEGG Pathway M.mus	path:map04714	Thermogenesis	200	2	6.452	5.2771	2.4	0.054855	1.26078	1	0.13484	0.884874	Smarcd3,Acsl6	1914243894291
Direct GO Cellular Component	GO:0030425	dendrite	459	3	9.677	3.4491	1.786	0.0552336	1.2578	1	0.13484	0.884874	Dlg2,Kcnd3,Sort1	1.34435e+20
Direct GO Molecular Function	GO:0008022	protein C-terminus binding	213	2	6.452	4.955	2.309	0.0613083	1.21248	1	0.14022	0.920179	Dlg2,Fign	13443511890647
Direct GO Cellular Component	GO:0098978	glutamatergic synapse	483	3	9.677	3.2777	1.713	0.0624669	1.20435	1	0.14022	0.920179	Dlg2,Slitrk4,Adgrl1	1.34435e+20
Direct GO Molecular Function	GO:0000981	DNA-binding transcription factor activity, RNA polymerase II-specific	842	4	12.903	2.5069	1.326	0.0728646	1.13748	1	0.156973	1	Klf12,Zfp280c,Cux2,Zfp354c	1.3338e+26
Direct GO Cellular Component	GO:0043025	neuronal cell body	546	3	9.677	2.8995	1.536	0.0834459	1.0786	1	0.173898	1	Dlg2,Kcnd3,Sort1	1.34435e+20
Direct GO Molecular Function	GO:0000978	RNA polymerase II proximal promoter sequence-specific DNA binding	923	4	12.903	2.2869	1.193	0.094741	1.02346	1	0.181751	1	Klf12,Zfp354c,Zfp280c,Cux2	1.3338e+26
Direct GO Molecular Function	GO:0008270	zinc ion binding	577	3	9.677	2.7437	1.456	0.0947671	1.02334	1	0.181751	1	Usp13,Dctd,Car11	1.91986e+20
Direct GO Cellular Component	GO:0042995	cell projection	931	4	12.903	2.2673	1.181	0.0970592	1.01296	1	0.183458	1	Adgrl1,Kcnd3,Dlg2,Cux2	1.92946e+26
Direct GO Molecular Function	GO:0001227	DNA-binding transcription repressor activity, RNA polymerase II-specific	283	2	6.452	3.7294	1.899	0.0999669	1.00014	1	0.187202	1	Cux2,Klf12	1073211333796
Direct GO Biological Processes	GO:0007186	G protein-coupled receptor signaling pathway	298	2	6.452	3.5417	1.824	0.108977	0.962664	1	0.196614	1	Adgrl1,Sort1	19294611338015
Direct GO Molecular Function	GO:0046872	metal ion binding	2622	8	25.806	1.6101	0.687	0.111047	0.954492	1	0.197867	1	Zc4h2,Zfp280c,Usp13,Kcnd3,Klf12,Zfp354c,Dctd,Cux2	2.67929e+54
KEGG Pathway M.mus	path:map05014	Amyotrophic lateral sclerosis	314	2	6.452	3.3612	1.749	0.118822	0.925103	1	0.204604	1	Pfn4,Rab39b	19201211915040
Direct GO Molecular Function	GO:0003824	catalytic activity	315	2	6.452	3.3505	1.744	0.119445	0.922832	1	0.204604	1	Tigar,Dctd	24427522444529
Direct GO Molecular Function	GO:0000977	RNA polymerase II regulatory region sequence-specific DNA binding	326	2	6.452	3.2375	1.695	0.126351	0.89842	1	0.210711	1	Cux2,Klf12	1073211333796
Direct GO Cellular Component	GO:0016021	integral component of membrane	3157	9	29.032	1.5044	0.589	0.127569	0.894256	1	0.210711	1	Sort1,Adgrl1,Kcnd3,Ptchd1,Acsl6,Wscd1,Slitrk4,Ajap1,Faxc	1.33802e+61
Direct GO Biological Processes	GO:0051301	cell division	352	2	6.452	2.9984	1.584	0.143048	0.844519	1	0.228992	1	Fign,Bub1	18906471100510
Direct GO Cellular Component	GO:0005634	nucleus	5146	13	41.935	1.3331	0.415	0.144048	0.841493	1	0.229105	1	Smarcd3,Zc4h2,Cux2,Zfp280c,Bub1,Zfp354c,Acsl6,Usp13,Dlg2,Fign,Tigar,Sort1,Klf12	1.91424e+88
Direct GO Cellular Component	GO:0005887	integral component of plasma membrane	718	3	9.677	2.2049	1.141	0.153409	0.814149	1	0.235148	1	Pcdhb7,Adgrl1,Kcnd3	2.13674e+20
Direct GO Biological Processes	GO:0007399	nervous system development	385	2	6.452	2.7413	1.455	0.164884	0.782821	1	0.246746	1	Zc4h2,Smarcd3	26792941914243
Direct GO Molecular Function	GO:0019899	enzyme binding	395	2	6.452	2.6719	1.418	0.171621	0.765429	1	0.253285	1	Sort1,Acsl6	1338015894291
Direct GO Cellular Component	GO:0005794	Golgi apparatus	1172	4	12.903	1.8011	0.849	0.178663	0.747965	1	0.259814	1	Gnptg,Rab39b,Grb14,Sort1	2.14701e+27
Direct GO Molecular Function	GO:1990837	sequence-specific double-stranded DNA binding	417	2	6.452	2.531	1.34	0.186608	0.729069	1	0.266487	1	Klf12,Cux2	1333796107321
Direct GO Biological Processes	GO:0006357	regulation of transcription by RNA polymerase II	1211	4	12.903	1.7431	0.802	0.193718	0.71283	1	0.269846	1	Cux2,Klf12,Smarcd3,Zfp354c	1.07321e+26
Direct GO Biological Processes	GO:0006915	apoptotic process	514	2	6.452	2.0533	1.038	0.254479	0.594349	1	0.324849	1	Tigar,Bub1	24427521100510
Direct GO Cellular Component	GO:0009986	cell surface	528	2	6.452	1.9989	0.999	0.264403	0.577734	1	0.334292	1	Ajap1,Sort1	26854191338015
Direct GO Molecular Function	GO:0003677	DNA binding	1427	4	12.903	1.4792	0.565	0.283519	0.547418	1	0.350696	1	Cux2,Zfp354c,Zfp280c,Klf12	1.07321e+26
Direct GO Molecular Function	GO:0044877	protein-containing complex binding	555	2	6.452	1.9017	0.927	0.28356	0.547355	1	0.350696	1	Dlg2,Ajap1	13443512685419
Direct GO Molecular Function	GO:0000166	nucleotide binding	1458	4	12.903	1.4478	0.534	0.297055	0.527163	1	0.366245	1	Fign,Rab39b,Bub1,Acsl6	1.89065e+26
Direct GO Cellular Component	GO:0005576	extracellular region	1011	3	9.677	1.5659	0.647	0.299682	0.523339	1	0.36651	1	Gdf10,Gnptg,Car11	9.56842e+18
Direct GO Biological Processes	GO:0007049	cell cycle	578	2	6.452	1.826	0.869	0.299868	0.52307	1	0.36651	1	Fign,Bub1	18906471100510
Direct GO Molecular Function	GO:0042803	protein homodimerization activity	599	2	6.452	1.762	0.817	0.314723	0.502072	1	0.38093	1	Gnptg,Acsl6	2147006894291
Direct GO Cellular Component	GO:0005768	endosome	626	2	6.452	1.686	0.754	0.333742	0.476589	1	0.399083	1	Grb14,Sort1	13553241338015
Direct GO Cellular Component	GO:0031410	cytoplasmic vesicle	698	2	6.452	1.5121	0.597	0.383753	0.415948	1	0.44941	1	Sort1,Rab39b	13380151915040
Direct GO Molecular Function	GO:0005524	ATP binding	1203	3	9.677	1.316	0.396	0.401393	0.396431	1	0.465944	1	Bub1,Fign,Acsl6	1.10051e+19
Direct GO Biological Processes	GO:0007165	signal transduction	731	2	6.452	1.4438	0.53	0.40621	0.391249	1	0.470162	1	Grb14,Adgrl1	13553241929461
Direct GO Molecular Function	GO:0016787	hydrolase activity	1240	3	9.677	1.2767	0.352	0.420768	0.375957	1	0.47926	1	Dctd,Tigar,Usp13	2.44453e+20
Direct GO Biological Processes	GO:0030154	cell differentiation	757	2	6.452	1.3942	0.479	0.423653	0.372989	1	0.47926	1	Sort1,Zc4h2	13380152679294
KEGG Pathway M.mus	path:map01100	Metabolic pathways	1248	3	9.677	1.2685	0.343	0.424936	0.371676	1	0.47926	1	Dctd,Tigar,Acsl6	2.44453e+19
Direct GO Biological Processes	GO:0000122	negative regulation of transcription by RNA polymerase II	789	2	6.452	1.3377	0.42	0.444787	0.351848	1	0.49741	1	Cux2,Klf12	1073211333796
Direct GO Biological Processes	GO:0007275	multicellular organism development	868	2	6.452	1.2159	0.282	0.495197	0.305222	1	0.541579	1	Zc4h2,Sort1	26792941338015
Direct GO Cellular Component	GO:0005829	cytosol	3203	6	19.355	0.9885	-0.017	0.584342	0.233333	1	0.620278	1	Tigar,Bub1,Klf12,Cux2,Usp13,Sort1	2.44275e+40
Direct GO Cellular Component	GO:0005856	cytoskeleton	1139	2	6.452	0.9266	-0.11	0.645844	0.189873	1	0.672495	1	Pfn4,Fign	19201211890647
Direct GO Cellular Component	GO:0005783	endoplasmic reticulum	1270	2	6.452	0.831	-0.267	0.705552	0.151471	1	0.725658	1	Acsl6,Sort1	8942911338015
Direct GO Molecular Function	GO:0003674	molecular_function	2612	4	12.903	0.8081	-0.307	0.752244	0.123641	1	0.771682	1	A830018L16Rik,Faxc,Wscd1,Zc4h2	2.44415e+27
Direct GO Biological Processes	GO:0008150	biological_process	2070	3	9.677	0.7648	-0.387	0.770202	0.113395	1	0.786041	1	Faxc,Wscd1,A830018L16Rik	1.92338e+20
Direct GO Cellular Component	GO:0005737	cytoplasm	5681	9	29.032	0.836	-0.258	0.8022	0.0957174	1	0.816022	1	Dlg2,Fign,Tigar,Grb14,Cux2,Zc4h2,Smarcd3,Faxc,Pfn4	1.34435e+61
Direct GO Cellular Component	GO:0005739	mitochondrion	1547	2	6.452	0.6822	-0.552	0.805429	0.0939729	1	0.816022	1	Acsl6,Tigar	8942912442752
Direct GO Cellular Component	GO:0005654	nucleoplasm	2816	4	12.903	0.7496	-0.416	0.805744	0.0938028	1	0.816022	1	Klf12,Zfp354c,Smarcd3,Bub1	1.3338e+27
Direct GO Cellular Component	GO:0005575	cellular_component	1767	2	6.452	0.5973	-0.743	0.862798	0.0640908	1	0.867167	1	A830018L16Rik,Wscd1	24441492448493

## Sheet: Increased Plancenta
Gene Set Category	Gene Set ID	Gene Set Name	Gene Set Size	Count Overlap Gene	Percentage Genes in Gene Set	Fold Enrichment	log2 fold	P value	P value calc log_10	Bonferroni	Benjamini & Hochberg	Benjamini & Yekutieli	Overlaping Gene Symbols	Overlapping Gene IDs
Direct GO Cellular Component	GO:0043005	neuron projection	471	8	25.806	8.9632	3.164	1.95912e-06	5.70794	0.000860052	0.0007217	0.00480858	Map2,Ephb1,Stmn4,Gabrg2,Lrrc7,Kcnq3,Dcx,Gnao1	9.71751e+49
Direct GO Biological Processes	GO:0007212	dopamine receptor signaling pathway	16	3	9.677	98.9456	6.629	3.39333e-06	5.46937	0.00148967	0.0007217	0.00480858	Gnao1,Nsg1,Nsg2	9.57751e+17
Direct GO Cellular Component	GO:0043194	axon initial segment	18	3	9.677	87.9516	6.459	4.93189e-06	5.30699	0.0021651	0.0007217	0.00480858	Kcnq3,Lrrc7,Map2	1.33618e+18
Direct GO Cellular Component	GO:0043202	lysosomal lumen	6	2	6.452	175.903	7.459	5.1884e-05	4.28497	0.0227771	0.00455541	0.030352	Nsg1,Nsg2	1091491202070
Direct GO Molecular Function	GO:0032051	clathrin light chain binding	6	2	6.452	175.903	7.459	5.1884e-05	4.28497	0.0227771	0.00455541	0.030352	Nsg1,Nsg2	1091491202070
Direct GO Cellular Component	GO:0030424	axon	393	6	19.355	8.0566	3.01	8.18762e-05	4.08684	0.0359437	0.00599061	0.0399146	Ephb1,Gabrg2,Stx1b,Scn3a,Map2,Dcx	1.09634e+35
Direct GO Biological Processes	GO:0021952	central nervous system projection neuron axonogenesis	11	2	6.452	95.9472	6.584	0.00018912	3.72326	0.0830238	0.0105073	0.0700087	Ephb1,Dcx	10963371277171
Direct GO Cellular Component	GO:0030425	dendrite	459	6	19.355	6.8982	2.786	0.000191477	3.71788	0.0840585	0.0105073	0.0700087	Map2,Kcnq3,Dcx,Nsg2,Nsg1,Gnao1	9.71751e+36
Direct GO Biological Processes	GO:0048268	clathrin coat assembly	17	2	6.452	62.0835	5.956	0.00046434	3.33316	0.203845	0.0226495	0.15091	Nsg2,Nsg1	1202070109149
Direct GO Cellular Component	GO:0036477	somatodendritic compartment	21	2	6.452	50.2581	5.651	0.000713617	3.14653	0.313278	0.0313278	0.208733	Nsg1,Kcnq3	1091491336181
Direct GO Biological Processes	GO:0046328	regulation of JNK cascade	23	2	6.452	45.8878	5.52	0.000857712	3.06666	0.376536	0.0342305	0.228073	Ephb1,Sh3rf3	10963372444637
Direct GO Cellular Component	GO:0042995	cell projection	931	7	22.581	3.9677	1.988	0.00149148	2.82638	0.654759	0.0394878	0.263102	Ephb1,Stmn4,Dcx,Nsg1,Gabrg2,Map2,Nsg2	1.09634e+43
Direct GO Molecular Function	GO:0005216	ion channel activity	125	3	9.677	12.665	3.663	0.00167441	2.77614	0.735068	0.0394878	0.263102	Scn3a,Gabrg2,Kcnq3	9.825e+16
Direct GO Cellular Component	GO:0032588	trans-Golgi network membrane	34	2	6.452	31.0417	4.956	0.00187737	2.72645	0.824164	0.0394878	0.263102	Nsg1,Nsg2	1091491202070
Direct GO Cellular Component	GO:0005770	late endosome	131	3	9.677	12.085	3.595	0.00191469	2.7179	0.84055	0.0394878	0.263102	Nsg1,Nsg2,Ankrd13b	1.09149e+19
Direct GO Cellular Component	GO:0098978	glutamatergic synapse	483	5	16.129	5.4628	2.45	0.00197889	2.70358	0.868732	0.0394878	0.263102	Lrrc7,Gabrg2,Mdga2,Nsg1,Ephb1	2.67667e+31
Direct GO Biological Processes	GO:0030010	establishment of cell polarity	37	2	6.452	28.5248	4.834	0.00222088	2.65348	0.974966	0.0423898	0.282437	Map2,Ephb1	971751096337
Direct GO Molecular Function	GO:0005516	calmodulin binding	157	3	9.677	10.0836	3.334	0.00320055	2.49478	1	0.0519459	0.346108	Kcnq3,Map2,Scn3a	1.33618e+16
Direct GO Biological Processes	GO:0034220	ion transmembrane transport	47	2	6.452	22.4557	4.489	0.00356255	2.44824	1	0.0519459	0.346108	Kcnq3,Gabrg2	133618195623
Direct GO Cellular Component	GO:0030659	cytoplasmic vesicle membrane	50	2	6.452	21.1084	4.4	0.00402289	2.39546	1	0.0535166	0.356573	Fmn2,Nsg2	18592521202070
Direct GO Biological Processes	GO:0016197	endosomal transport	59	2	6.452	17.8885	4.161	0.00555974	2.25495	1	0.0553581	0.368843	Nsg2,Nsg1	1202070109149
Direct GO Molecular Function	GO:0015631	tubulin binding	61	2	6.452	17.302	4.113	0.00593245	2.22677	1	0.0566162	0.377226	Map2,Stmn4	971751931224
Direct GO Molecular Function	GO:0000149	SNARE binding	63	2	6.452	16.7527	4.066	0.00631632	2.19954	1	0.0572146	0.381212	Stx1b,Syt9	19307051926373
Direct GO Cellular Component	GO:0015629	actin cytoskeleton	213	3	9.677	7.4325	2.894	0.00747913	2.12615	1	0.0572146	0.381212	Lrrc7,Map2,Fmn2	2.67667e+18
Direct GO Cellular Component	GO:0031901	early endosome membrane	71	2	6.452	14.8651	3.894	0.00796173	2.09899	1	0.0592406	0.394712	Ephb1,Nsg1	1096337109149
Direct GO Molecular Function	GO:0008017	microtubule binding	225	3	9.677	7.0361	2.815	0.00868865	2.06105	1	0.0618545	0.412128	Map2,Dcx,Fmn2	9.71751e+18
Direct GO Cellular Component	GO:0005769	early endosome	227	3	9.677	6.9741	2.802	0.00890078	2.05057	1	0.0618545	0.412128	Nsg1,Nsg2,Ankrd13b	1.09149e+19
Direct GO Cellular Component	GO:0031410	cytoplasmic vesicle	698	5	16.129	3.7802	1.918	0.0094247	2.02573	1	0.0618545	0.412128	Syt9,Nsg1,Gabrg2,Fmn2,Nsg2	1.92637e+31
KEGG Pathway M.mus	path:map04727	GABAergic synapse	79	2	6.452	13.3597	3.74	0.009779	2.00971	1	0.0619422	0.412712	Gabrg2,Gnao1	9562395775
Direct GO Cellular Component	GO:0005886	plasma membrane	3170	12	38.71	1.9976	0.998	0.00983177	2.00737	1	0.0619422	0.412712	Kcnq3,Mdga2,Gnao1,Mmp17,Stx1b,Lrrc7,Scn3a,Syt9,Ankrd13b,Fmn2,Gabrg2,Ephb1	1.33618e+77
Direct GO Biological Processes	GO:0016192	vesicle-mediated transport	236	3	9.677	6.7082	2.746	0.00989311	2.00467	1	0.0619422	0.412712	Stx1b,Syt9,Fmn2	1.93071e+20
KEGG Pathway M.mus	path:map05032	Morphine addiction	80	2	6.452	13.1927	3.722	0.010018	1.99922	1	0.0619422	0.412712	Gabrg2,Gnao1	9562395775
Direct GO Biological Processes	GO:0007409	axonogenesis	90	2	6.452	11.7269	3.552	0.0125489	1.9014	1	0.0724862	0.482965	Map2,Rnf165	971752444521
Direct GO Molecular Function	GO:0019901	protein kinase binding	485	4	12.903	4.3522	2.122	0.0127358	1.89497	1	0.0726104	0.483792	Stx1b,Dcx,Map2,Kcnq3	1.93071e+25
KEGG Pathway M.mus	path:map04725	Cholinergic synapse	97	2	6.452	10.8806	3.444	0.0144695	1.83955	1	0.0734521	0.489401	Kcnq3,Gnao1	133618195775
Direct GO Cellular Component	GO:0031225	anchored component of membrane	100	2	6.452	10.5542	3.4	0.0153292	1.81448	1	0.0734521	0.489401	Mmp17,Mdga2	13460762444706
Direct GO Cellular Component	GO:0044297	cell body	102	2	6.452	10.3472	3.371	0.0159144	1.79821	1	0.0734521	0.489401	Map2,Gnao1	9717595775
Direct GO Cellular Component	GO:0098982	GABA-ergic synapse	103	2	6.452	10.2468	3.357	0.0162106	1.7902	1	0.0734521	0.489401	Mdga2,Gabrg2	244470695623
Direct GO Molecular Function	GO:0005244	voltage-gated ion channel activity	105	2	6.452	10.0516	3.329	0.01681	1.77443	1	0.0734521	0.489401	Kcnq3,Scn3a	133618198249
Direct GO Molecular Function	GO:0005102	signaling receptor binding	289	3	9.677	5.478	2.454	0.017024	1.76894	1	0.0734521	0.489401	Gnao1,Stx1b,Nsg1	9.57752e+17
Direct GO Biological Processes	GO:0034765	regulation of ion transmembrane transport	108	2	6.452	9.7724	3.289	0.0177267	1.75137	1	0.0734521	0.489401	Kcnq3,Scn3a	133618198249
Direct GO Cellular Component	GO:0043025	neuronal cell body	546	4	12.903	3.866	1.951	0.0189068	1.72338	1	0.0734521	0.489401	Map2,Kcnq3,Scn3a,Dcx	9.71751e+23
Direct GO Biological Processes	GO:0001764	neuron migration	128	2	6.452	8.2455	3.044	0.0243605	1.61331	1	0.0835658	0.556787	Dcx,Mdga2	12771712444706
KEGG Pathway M.mus	path:map04723	Retrograde endocannabinoid signaling	128	2	6.452	8.2455	3.044	0.0243605	1.61331	1	0.0835658	0.556787	Gnao1,Gabrg2	9577595623
KEGG Pathway M.mus	path:map04921	Oxytocin signaling pathway	135	2	6.452	7.8179	2.967	0.0268884	1.57043	1	0.0873722	0.582148	Myl6b,Gnao1	191778995775
Direct GO Cellular Component	GO:0005768	endosome	626	4	12.903	3.3719	1.754	0.0294553	1.53084	1	0.0881126	0.587081	Nsg2,Nsg1,Ephb1,Ankrd13b	1.20207e+26
Direct GO Biological Processes	GO:0031175	neuron projection development	150	2	6.452	7.0361	2.815	0.0326449	1.48618	1	0.0907032	0.604342	Stmn4,Map2	193122497175
Direct GO Biological Processes	GO:0007399	nervous system development	385	3	9.677	4.112	2.04	0.0357354	1.4469	1	0.0923792	0.615509	Dcx,Ephb1,Rbfox1	1.27717e+20
Direct GO Cellular Component	GO:0045202	synapse	682	4	12.903	3.0951	1.63	0.0385904	1.41352	1	0.0951752	0.634138	Elavl2,Syt9,Gabrg2,Lrrc7	1.10089e+25
Direct GO Cellular Component	GO:0045211	postsynaptic membrane	187	2	6.452	5.644	2.497	0.0486661	1.31277	1	0.111398	0.742228	Gabrg2,Nsg1	95623109149
Direct GO Biological Processes	GO:0006811	ion transport	448	3	9.677	3.5338	1.821	0.0520641	1.28346	1	0.111493	0.742864	Gabrg2,Kcnq3,Scn3a	9.56231e+16
Direct GO Molecular Function	GO:0008022	protein C-terminus binding	213	2	6.452	4.955	2.309	0.0613083	1.21248	1	0.121236	0.807777	Rbfox1,Lrrc7	19262242676665
Direct GO Cellular Component	GO:0016020	membrane	5055	14	45.161	1.4615	0.547	0.066684	1.17598	1	0.125641	0.837125	Mdga2,Nsg2,Syt9,Mmp17,Scn3a,Kcnq3,Stx1b,Nsg1,Ephb1,Gabrg2,Fmn2,Gnao1,Gdap1,Ankrd13b	2.44471e+90
Direct GO Biological Processes	GO:0006915	apoptotic process	514	3	9.677	3.08	1.623	0.0724386	1.14003	1	0.132695	0.884126	Csrnp3,Nsg1,Sh3rf3	1.92502e+19
Direct GO Cellular Component	GO:0045121	membrane raft	238	2	6.452	4.4345	2.149	0.0744049	1.1284	1	0.134225	0.894321	Ephb1,Kcnq3	10963371336181
Direct GO Molecular Function	GO:0061630	ubiquitin protein ligase activity	251	2	6.452	4.2049	2.072	0.0815436	1.08861	1	0.140383	0.935351	Sh3rf3,Rnf165	24446372444521
Direct GO Cellular Component	GO:0005874	microtubule	302	2	6.452	3.4948	1.805	0.111417	0.95305	1	0.174685	1	Dcx,Map2	127717197175
Direct GO Molecular Function	GO:0003779	actin binding	310	2	6.452	3.4046	1.767	0.116339	0.934273	1	0.179147	1	Fmn2,Map2	185925297175
Direct GO Cellular Component	GO:0014069	postsynaptic density	314	2	6.452	3.3612	1.749	0.118822	0.925103	1	0.179147	1	Lrrc7,Map2	267666597175
Direct GO Biological Processes	GO:0055085	transmembrane transport	327	2	6.452	3.2276	1.69	0.126984	0.89625	1	0.18582	1	Kcnq3,Scn3a	133618198249
Direct GO Cellular Component	GO:0016021	integral component of membrane	3157	9	29.032	1.5044	0.589	0.127569	0.894256	1	0.185939	1	Ephb1,Scn3a,Gabrg2,Kcnq3,Stx1b,Nsg2,Syt9,Gdap1,Nsg1	1.09634e+57
Direct GO Biological Processes	GO:0035556	intracellular signal transduction	359	2	6.452	2.9399	1.556	0.147624	0.830843	1	0.209064	1	Dcx,Nim1k	12771712442399
Direct GO Cellular Component	GO:0005887	integral component of plasma membrane	718	3	9.677	2.2049	1.141	0.153409	0.814149	1	0.212745	1	Ephb1,Kcnq3,Gabrg2	1.09634e+18
Direct GO Cellular Component	GO:0005764	lysosome	376	2	6.452	2.807	1.489	0.158865	0.798971	1	0.21659	1	Nsg1,Nsg2	1091491202070
Direct GO Cellular Component	GO:0030054	cell junction	801	3	9.677	1.9764	0.983	0.192363	0.715878	1	0.251332	1	Gabrg2,Lrrc7,Syt9	9.56233e+18
Direct GO Molecular Function	GO:0004672	protein kinase activity	448	2	6.452	2.3558	1.236	0.208044	0.681844	1	0.267834	1	Ephb1,Nim1k	10963372442399
Direct GO Molecular Function	GO:0003676	nucleic acid binding	451	2	6.452	2.3402	1.227	0.210135	0.677501	1	0.268365	1	Rbfox1,Elavl2	19262241100887
Direct GO Molecular Function	GO:0005509	calcium ion binding	468	2	6.452	2.2552	1.173	0.222027	0.653595	1	0.279283	1	Syt9,Myl6b	19263731917789
Direct GO Biological Processes	GO:0007275	multicellular organism development	868	3	9.677	1.8239	0.867	0.225548	0.646762	1	0.282095	1	Ephb1,Fmn2,Dcx	1.09634e+20
Direct GO Biological Processes	GO:0006468	protein phosphorylation	480	2	6.452	2.1988	1.137	0.23046	0.637404	1	0.286606	1	Nim1k,Ephb1	24423991096337
Direct GO Cellular Component	GO:0005813	centrosome	486	2	6.452	2.1716	1.119	0.234687	0.629512	1	0.288592	1	Lrrc7,Stx1b	26766651930705
Direct GO Biological Processes	GO:0016310	phosphorylation	527	2	6.452	2.0027	1.002	0.263693	0.578901	1	0.317154	1	Ephb1,Nim1k	10963372442399
Direct GO Molecular Function	GO:0016301	kinase activity	551	2	6.452	1.9155	0.938	0.280722	0.551724	1	0.331282	1	Nim1k,Ephb1	24423991096337
Direct GO Molecular Function	GO:0008270	zinc ion binding	577	2	6.452	1.8291	0.871	0.299159	0.524098	1	0.349284	1	Rnf165,Mmp17	24445211346076
Direct GO Biological Processes	GO:0015031	protein transport	580	2	6.452	1.8197	0.864	0.301284	0.521024	1	0.350017	1	Fmn2,Stx1b	18592521930705
Direct GO Molecular Function	GO:0016740	transferase activity	1500	4	12.903	1.4072	0.493	0.315556	0.500923	1	0.362642	1	Rnf165,Sh3rf3,Nim1k,Ephb1	2.44452e+27
Direct GO Molecular Function	GO:0046872	metal ion binding	2622	6	19.355	1.2076	0.272	0.377551	0.423025	1	0.424986	1	Nim1k,Mmp17,Gnao1,Rnf165,Syt9,Sh3rf3	2.4424e+39
Direct GO Cellular Component	GO:0005737	cytoplasm	5681	12	38.71	1.1147	0.157	0.384164	0.415483	1	0.431222	1	Stx1b,Fmn2,Dcx,Map2,Scn3a,Gdap1,Rbfox1,Lrrc7,Gabrg2,Stmn4,Ephb1,Ankrd13b	1.93071e+77
Direct GO Cellular Component	GO:0005794	Golgi apparatus	1172	3	9.677	1.3508	0.434	0.385055	0.414477	1	0.431222	1	Nsg2,Stmn4,Nsg1	1.20207e+19
Direct GO Biological Processes	GO:0007165	signal transduction	731	2	6.452	1.4438	0.53	0.40621	0.391249	1	0.450319	1	Gabrg2,Gnao1	9562395775
Direct GO Cellular Component	GO:0032991	protein-containing complex	747	2	6.452	1.4129	0.499	0.416972	0.379893	1	0.459927	1	Rnf165,Map2	244452197175
Direct GO Cellular Component	GO:0005783	endoplasmic reticulum	1270	3	9.677	1.2466	0.318	0.436354	0.360161	1	0.476516	1	Ephb1,Fmn2,Nsg1	1.09634e+19
Direct GO Molecular Function	GO:0003723	RNA binding	781	2	6.452	1.3514	0.434	0.43954	0.357002	1	0.478804	1	Elavl2,Rbfox1	11008871926224
Direct GO Molecular Function	GO:0005515	protein binding	4449	9	29.032	1.0675	0.094	0.476483	0.321953	1	0.512686	1	Nsg1,Rnf165,Map2,Dcx,Syt9,Ephb1,Gabrg2,Stx1b,Gnao1	1.09149e+55
Direct GO Molecular Function	GO:0000166	nucleotide binding	1458	3	9.677	1.0858	0.119	0.530406	0.275392	1	0.565166	1	Ephb1,Nim1k,Gnao1	1.09634e+18
Direct GO Cellular Component	GO:0005856	cytoskeleton	1139	2	6.452	0.9266	-0.11	0.645844	0.189873	1	0.676672	1	Fmn2,Map2	185925297175
Direct GO Cellular Component	GO:0005575	cellular_component	1767	3	9.677	0.8959	-0.159	0.665641	0.17676	1	0.694101	1	A730056A06Rik,Sh3rf3,Prr18	2.44272e+20
Direct GO Molecular Function	GO:0005524	ATP binding	1203	2	6.452	0.8773	-0.189	0.676073	0.170006	1	0.703309	1	Ephb1,Nim1k	10963372442399
Direct GO Cellular Component	GO:0005829	cytosol	3203	4	12.903	0.659	-0.602	0.882578	0.0542471	1	0.90105	1	Gdap1,Fmn2,Lrrc7,Ephb1	1.338e+27
Direct GO Molecular Function	GO:0003674	molecular_function	2612	3	9.677	0.6061	-0.722	0.892498	0.0493927	1	0.909064	1	Prr18,A730056A06Rik,Mdga2	2.4434e+20
Direct GO Biological Processes	GO:0008150	biological_process	2070	2	6.452	0.5099	-0.972	0.917359	0.0374606	1	0.927928	1	A730056A06Rik,Prr18	24427182443403
Direct GO Cellular Component	GO:0005654	nucleoplasm	2816	3	9.677	0.5622	-0.831	0.921341	0.0355798	1	0.929813	1	Rbfox1,Lrrc7,Stx1b	1.92622e+20
Direct GO Cellular Component	GO:0005634	nucleus	5146	5	16.129	0.5127	-0.964	0.984098	0.0069615	1	0.984098	1	Stx1b,Rnf165,Csrnp3,Fmn2,Rbfox1	1.93071e+34

## Sheet: Decreased Female Placenta
Gene Set Category	Gene Set ID	Gene Set Name	Gene Set Size	Count Overlap Gene	Percentage Genes in Gene Set	Fold Enrichment	log2 fold	P value	P value calc log_10	Bonferroni	Benjamini & Hochberg	Benjamini & Yekutieli	Overlaping Gene Symbols	Overlapping Gene IDs
Direct GO Cellular Component	GO:0031594	neuromuscular junction	90	2	18.182	33.0485	5.047	0.00159399	2.79751	0.321987	0.0319301	0.188003	Unc13c,Efna2	2149021102707
Direct GO Biological Processes	GO:0007399	nervous system development	385	3	27.273	11.5884	3.535	0.00185411	2.73186	0.37453	0.0319301	0.188003	Zc4h2,Smarcd3,Dll3	2.67929e+20
Direct GO Cellular Component	GO:0045211	postsynaptic membrane	187	2	18.182	15.9057	3.991	0.00667967	2.17525	1	0.0454434	0.267569	Zc4h2,Kcnd3	26792941928743
KEGG Pathway M.mus	path:map04015	Rap1 signaling pathway	188	2	18.182	15.8211	3.984	0.00674902	2.17076	1	0.0454434	0.267569	Pfn4,Efna2	1920121102707
Direct GO Cellular Component	GO:0005886	plasma membrane	3170	6	54.545	2.8149	1.493	0.00992427	2.0033	1	0.0478709	0.281862	Efna2,Kcnd3,Grb14,Unc13c,Zc4h2,Ajap1	1.02707e+40
Direct GO Cellular Component	GO:0030054	cell junction	801	3	27.273	5.57	2.478	0.0143619	1.84279	1	0.0527472	0.310574	Zc4h2,Unc13c,Ajap1	2.67929e+20
Direct GO Cellular Component	GO:0016020	membrane	5055	7	63.636	2.0594	1.042	0.0254595	1.59415	1	0.0627174	0.369277	Unc13c,Ajap1,Zc4h2,Kcnd3,Dll3,Efna2,Grb14	2.14902e+47
Direct GO Molecular Function	GO:0005509	calcium ion binding	468	2	18.182	6.3555	2.668	0.0378629	1.42179	1	0.0822397	0.484224	Dll3,Unc13c	10968772149021
Direct GO Molecular Function	GO:0005515	protein binding	4449	6	54.545	2.0056	1.004	0.0505381	1.29638	1	0.0954083	0.56176	Bmerb1,Dll3,Efna2,Smarcd3,Kcnd3,Grb14	1.9145e+40
Direct GO Cellular Component	GO:0045202	synapse	682	2	18.182	4.3612	2.125	0.074394	1.12846	1	0.116054	0.683319	Unc13c,Zc4h2	21490212679294
Direct GO Molecular Function	GO:0046872	metal ion binding	2622	4	36.364	2.2688	1.182	0.0849416	1.07088	1	0.124842	0.735062	Usp13,Unc13c,Zc4h2,Kcnd3	1.91986e+27
Direct GO Biological Processes	GO:0030154	cell differentiation	757	2	18.182	3.9291	1.974	0.0891874	1.0497	1	0.128685	0.757689	Dll3,Zc4h2	10968772679294
Direct GO Biological Processes	GO:0007275	multicellular organism development	868	2	18.182	3.4267	1.777	0.112614	0.948406	1	0.149659	0.881184	Dll3,Zc4h2	10968772679294
Direct GO Cellular Component	GO:0042995	cell projection	931	2	18.182	3.1948	1.676	0.126616	0.897511	1	0.162907	0.959191	Unc13c,Kcnd3	21490211928743
Direct GO Cellular Component	GO:0005737	cytoplasm	5681	5	45.455	1.3089	0.388	0.324533	0.488741	1	0.35245	1	Grb14,Zc4h2,Unc13c,Smarcd3,Pfn4	1.35532e+34
Direct GO Cellular Component	GO:0016021	integral component of membrane	3157	3	27.273	1.4132	0.499	0.359292	0.444553	1	0.384005	1	Ajap1,Dll3,Kcnd3	2.68542e+20
Direct GO Cellular Component	GO:0005634	nucleus	5146	3	27.273	0.867	-0.206	0.723438	0.140599	1	0.734344	1	Smarcd3,Usp13,Zc4h2	1.91424e+20

## Sheet: Increased Female Placenta
Gene Set Category	Gene Set ID	Gene Set Name	Gene Set Size	Count Overlap Gene	Percentage Genes in Gene Set	Fold Enrichment	log2 fold	P value	P value calc log_10	Bonferroni	Benjamini & Hochberg	Benjamini & Yekutieli	Overlaping Gene Symbols	Overlapping Gene IDs
Direct GO Cellular Component	GO:0051233	spindle midzone	24	2	11.765	80.1912	6.325	0.00027679	3.55785	0.0894031	0.0335656	0.213357	Cdc6,Camk2b	134515088257
Direct GO Cellular Component	GO:0031410	cytoplasmic vesicle	698	5	29.412	6.8932	2.785	0.000562062	3.25022	0.181546	0.0335656	0.213357	Astn1,Fmn2,Nsg2,Gabrg2,Amph	1.09857e+31
Direct GO Biological Processes	GO:0007399	nervous system development	385	4	23.529	9.9979	3.322	0.000563685	3.24896	0.18207	0.0335656	0.213357	Nexmif,Dpysl5,Efnb3,Camk2b	2.14805e+24
KEGG Pathway M.mus	path:map04360	Axon guidance	174	3	17.647	16.5913	4.052	0.000720659	3.14227	0.232773	0.0335656	0.213357	Efnb3,Dpysl5,Camk2b	1.09196e+17
Direct GO Cellular Component	GO:0030659	cytoplasmic vesicle membrane	50	2	11.765	38.4918	5.266	0.00120915	2.91752	0.390554	0.0354031	0.225037	Fmn2,Nsg2	18592521202070
Direct GO Cellular Component	GO:0098978	glutamatergic synapse	483	4	23.529	7.9693	2.994	0.00131529	2.88098	0.424837	0.0354031	0.225037	Camk2b,Efnb3,Amph,Gabrg2	8.82571e+21
KEGG Pathway M.mus	path:map04720	Long-term potentiation	63	2	11.765	30.549	4.933	0.00191249	2.7184	0.617733	0.041916	0.266436	Camk2b,Ppp1r1a	882571889595
Direct GO Cellular Component	GO:0005819	spindle	79	2	11.765	24.3619	4.607	0.00298777	2.52465	0.96505	0.041916	0.266436	Cdc6,Fmn2	13451501859252
Direct GO Cellular Component	GO:0072686	mitotic spindle	102	2	11.765	18.8685	4.238	0.00492556	2.30754	1	0.0465278	0.29575	Cdc6,Nexmif	13451502148050
KEGG Pathway M.mus	path:map04261	Adrenergic signaling in cardiomyocytes	127	2	11.765	15.1542	3.922	0.00753516	2.12291	1	0.0527914	0.335564	Camk2b,Ppp1r1a	882571889595
Direct GO Biological Processes	GO:0007275	multicellular organism development	868	4	23.529	4.4345	2.149	0.0107586	1.96824	1	0.054839	0.348579	Sox2,Nexmif,Efnb3,Fmn2	9.83642e+24
Direct GO Cellular Component	GO:0030425	dendrite	459	3	17.647	6.2895	2.653	0.0111331	1.95338	1	0.054839	0.348579	Nsg2,Dpysl5,Camk2b	1.20207e+18
Direct GO Biological Processes	GO:0007411	axon guidance	165	2	11.765	11.6642	3.544	0.0124509	1.9048	1	0.0550909	0.35018	Efnb3,Dpysl5	1091961929772
Direct GO Molecular Function	GO:0008022	protein C-terminus binding	213	2	11.765	9.0356	3.176	0.0201798	1.69508	1	0.0722944	0.459533	Amph,Cnrip1	1035741917505
Direct GO Molecular Function	GO:0008017	microtubule binding	225	2	11.765	8.5537	3.097	0.0223598	1.65053	1	0.0773373	0.491588	Fmn2,Dpysl5	18592521929772
KEGG Pathway M.mus	path:map04144	Endocytosis	233	2	11.765	8.26	3.046	0.0238656	1.62223	1	0.0773373	0.491588	Amph,Vps37d	1035742159402
Direct GO Cellular Component	GO:0005768	endosome	626	3	17.647	4.6116	2.205	0.0254107	1.59498	1	0.0789197	0.501647	Nsg2,Astn1,Vps37d	1.20207e+20
Direct GO Cellular Component	GO:0045202	synapse	682	3	17.647	4.233	2.082	0.0317088	1.49882	1	0.0868985	0.552363	Camk2b,Amph,Gabrg2	8.82571e+15
Direct GO Cellular Component	GO:0005737	cytoplasm	5681	10	58.824	1.6939	0.76	0.0362409	1.4408	1	0.087992	0.559314	Nexmif,Gabrg2,Dpysl5,Cnrip1,Cdc6,Fmn2,Camk2b,Ppp1r1a,Sox2,Amph	2.14805e+62
Direct GO Biological Processes	GO:0030154	cell differentiation	757	3	17.647	3.8136	1.931	0.0413394	1.38364	1	0.0943767	0.599898	Sox2,Efnb3,Camk2b	9.83641e+15
Direct GO Cellular Component	GO:0030054	cell junction	801	3	17.647	3.6041	1.85	0.0476197	1.32221	1	0.101485	0.645083	Gabrg2,Camk2b,Amph	9.56239e+15
Direct GO Molecular Function	GO:0005515	protein binding	4449	8	47.059	1.7304	0.791	0.0633379	1.19834	1	0.118595	0.75384	Sox2,Amph,Ppp1r1a,Gabrg2,Astn1,Efnb3,Dpysl5,Camk2b	9.83641e+47
Direct GO Cellular Component	GO:0043005	neuron projection	471	2	11.765	4.0862	2.031	0.0846451	1.0724	1	0.140863	0.895382	Camk2b,Gabrg2	8825795623
Direct GO Molecular Function	GO:0003682	chromatin binding	480	2	11.765	4.0096	2.003	0.08744	1.05829	1	0.140863	0.895382	Sox2,Cdc6	983641345150
Direct GO Cellular Component	GO:0005886	plasma membrane	3170	6	35.294	1.8214	0.865	0.0933349	1.02996	1	0.14778	0.939352	Fmn2,Amph,Efnb3,Cnrip1,Gabrg2,Astn1	1.85925e+37
Direct GO Cellular Component	GO:0005856	cytoskeleton	1139	3	17.647	2.5346	1.342	0.110333	0.957295	1	0.165532	1	Fmn2,Amph,Camk2b	1.85925e+17
Direct GO Biological Processes	GO:0015031	protein transport	580	2	11.765	3.3183	1.73	0.12028	0.919808	1	0.171217	1	Vps37d,Fmn2	21594021859252
Direct GO Cellular Component	GO:0016020	membrane	5055	8	47.059	1.5229	0.607	0.120707	0.918266	1	0.171217	1	Fmn2,Gabrg2,Nsg2,Vps37d,Efnb3,Camk2b,Astn1,Amph	1.85925e+49
Direct GO Biological Processes	GO:0007165	signal transduction	731	2	11.765	2.6328	1.397	0.174669	0.757784	1	0.220383	1	Ppp1r1a,Gabrg2	188959595623
Direct GO Biological Processes	GO:0000122	negative regulation of transcription by RNA polymerase II	789	2	11.765	2.4393	1.286	0.196622	0.706368	1	0.243329	1	Sox2,Gm3854	983643782026
Direct GO Molecular Function	GO:0000981	DNA-binding transcription factor activity, RNA polymerase II-specific	842	2	11.765	2.2857	1.193	0.217028	0.663484	1	0.262914	1	Sox2,Gm3854	983643782026
Direct GO Cellular Component	GO:0005829	cytosol	3203	5	29.412	1.5022	0.587	0.227536	0.64295	1	0.2722	1	Camk2b,Cdc6,Nexmif,Fmn2,Sox2	8.82571e+30
Direct GO Cellular Component	GO:0042995	cell projection	931	2	11.765	2.0672	1.048	0.251798	0.598948	1	0.296827	1	Gabrg2,Nsg2	956231202070
Direct GO Molecular Function	GO:0005524	ATP binding	1203	2	11.765	1.5998	0.678	0.358789	0.445161	1	0.401	1	Cdc6,Camk2b	134515088257
Direct GO Biological Processes	GO:0006357	regulation of transcription by RNA polymerase II	1211	2	11.765	1.5893	0.668	0.361899	0.441413	1	0.403081	1	Sox2,Gm3854	983643782026
Direct GO Cellular Component	GO:0016021	integral component of membrane	3157	4	23.529	1.2193	0.286	0.421647	0.375051	1	0.455492	1	Gabrg2,Nsg2,Astn1,Efnb3	9.56231e+24
Direct GO Molecular Function	GO:0000166	nucleotide binding	1458	2	11.765	1.32	0.401	0.455287	0.341715	1	0.482156	1	Camk2b,Cdc6	882571345150
Direct GO Cellular Component	GO:0005654	nucleoplasm	2816	3	17.647	1.0252	0.036	0.5804	0.236273	1	0.602795	1	Nexmif,Cdc6,Sox2	2.14805e+18
Direct GO Cellular Component	GO:0005634	nucleus	5146	4	23.529	0.748	-0.419	0.832264	0.0797389	1	0.834849	1	Sox2,Cdc6,Nexmif,Fmn2	9.83641e+25

## Sheet: Decreased Male Placenta
Gene Set Category	Gene Set ID	Gene Set Name	Gene Set Size	Count Overlap Gene	Percentage Genes in Gene Set	Fold Enrichment	log2 fold	P value	P value calc log_10	Bonferroni	Benjamini & Hochberg	Benjamini & Yekutieli	Overlaping Gene Symbols	Overlapping Gene IDs
Direct GO Biological Processes	GO:0034394	protein localization to cell surface	28	2	9.091	53.1136	5.731	0.000638918	3.19455	0.256845	0.0257438	0.169263	Fgf10,Jam3	10998091933825
Direct GO Biological Processes	GO:0045739	positive regulation of DNA repair	34	2	9.091	43.7406	5.451	0.000943615	3.02521	0.379333	0.0257438	0.169263	Fgf10,Tigar	10998092442752
Direct GO Cellular Component	GO:0098794	postsynapse	127	2	9.091	11.7101	3.55	0.0124792	1.90381	1	0.048424	0.318384	Zfp804a,Gabra3	244294995615
Direct GO Cellular Component	GO:0005634	nucleus	5146	12	54.545	1.734	0.794	0.0206155	1.68581	1	0.0567632	0.373213	Zfp711,Zfp804a,Zfp354c,Zfp946,Tigar,Hdac9,Klf12,Pank1,Bub1,Fgf10,Nacad,Mageh1	3.04534e+83
Direct GO Cellular Component	GO:0000139	Golgi membrane	187	2	9.091	7.9528	2.991	0.0258411	1.58769	1	0.0655306	0.430858	Vps45,Gnptg	8919652147006
Direct GO Molecular Function	GO:0000978	RNA polymerase II proximal promoter sequence-specific DNA binding	923	4	18.182	3.2225	1.688	0.0326653	1.48591	1	0.0739401	0.48615	Zfp946,Klf12,Zfp711,Zfp354c	1.9214e+27
Direct GO Molecular Function	GO:0042803	protein homodimerization activity	599	3	13.636	3.7242	1.897	0.0448466	1.34827	1	0.0896933	0.589725	Pank1,Gnptg,Jam3	1.92299e+20
Direct GO Biological Processes	GO:0006357	regulation of transcription by RNA polymerase II	1211	4	18.182	2.4561	1.296	0.0750803	1.12447	1	0.127036	0.835248	Zfp354c,Klf12,Zfp946,Zfp711	1.35362e+27
KEGG Pathway M.mus	path:map05168	Herpes simplex virus 1 infection	349	2	9.091	4.2613	2.091	0.0792349	1.10108	1	0.131622	0.8654	Zfp946,Zfp354c	19213991353621
Direct GO Biological Processes	GO:0000122	negative regulation of transcription by RNA polymerase II	789	3	13.636	2.8273	1.499	0.0871213	1.05988	1	0.140091	0.921086	Hdac9,Mageh1,Klf12	1.93122e+20
Direct GO Molecular Function	GO:0000981	DNA-binding transcription factor activity, RNA polymerase II-specific	842	3	13.636	2.6494	1.406	0.101198	0.99483	1	0.155868	1	Zfp946,Zfp354c,Klf12	1.9214e+20
Direct GO Biological Processes	GO:0010628	positive regulation of gene expression	426	2	9.091	3.491	1.804	0.111097	0.954299	1	0.167898	1	Fgf10,Zfp804a	10998092442949
Direct GO Biological Processes	GO:0007155	cell adhesion	432	2	9.091	3.4426	1.783	0.113709	0.944204	1	0.16993	1	Podxl2,Jam3	24424881933825
Direct GO Molecular Function	GO:0003700	DNA-binding transcription factor activity	508	2	9.091	2.9275	1.55	0.148115	0.8294	1	0.208691	1	Zfp711,Klf12	30453421333796
Direct GO Biological Processes	GO:0006915	apoptotic process	514	2	9.091	2.8933	1.533	0.150923	0.821245	1	0.209161	1	Tigar,Bub1	24427521100510
Direct GO Cellular Component	GO:0005576	extracellular region	1011	3	13.636	2.2065	1.142	0.151684	0.81906	1	0.209161	1	Gnptg,Jam3,Fgf10	2.14701e+20
Direct GO Biological Processes	GO:0016310	phosphorylation	527	2	9.091	2.822	1.497	0.157044	0.803978	1	0.211262	1	Bub1,Pank1	11005101922985
Direct GO Cellular Component	GO:0009986	cell surface	528	2	9.091	2.8166	1.494	0.157517	0.802672	1	0.211262	1	Fgf10,Jam3	10998091933825
Direct GO Biological Processes	GO:0045893	positive regulation of transcription, DNA-templated	540	2	9.091	2.754	1.462	0.163217	0.787236	1	0.216725	1	Fgf10,Zfp711	10998093045342
Direct GO Molecular Function	GO:0016301	kinase activity	551	2	9.091	2.6991	1.432	0.168476	0.773461	1	0.222057	1	Pank1,Bub1	19229851100510
Direct GO Biological Processes	GO:0015031	protein transport	580	2	9.091	2.5641	1.358	0.182492	0.738757	1	0.235133	1	Vps45,Nacad	8919653603030
Direct GO Cellular Component	GO:0005768	endosome	626	2	9.091	2.3757	1.248	0.205093	0.688048	1	0.256048	1	Vps45,Pank1	8919651922985
Direct GO Cellular Component	GO:0005794	Golgi apparatus	1172	3	13.636	1.9034	0.929	0.206134	0.685851	1	0.25655	1	Gnptg,Jam3,Vps45	2.14701e+19
Direct GO Cellular Component	GO:0016021	integral component of membrane	3157	6	27.273	1.4132	0.499	0.239477	0.620736	1	0.290845	1	Podxl2,Slc29a4,Jam3,Dpy19l3,Gabra3,Vps45	2.44249e+38
Direct GO Cellular Component	GO:0005886	plasma membrane	3170	6	27.273	1.4074	0.493	0.242568	0.615166	1	0.291954	1	Fgf10,Lancl3,Gabra3,Slc29a4,Jam3,Zfp804a	1.09981e+39
Direct GO Cellular Component	GO:0005887	integral component of plasma membrane	718	2	9.091	2.0713	1.051	0.251212	0.59996	1	0.299665	1	Jam3,Gabra3	193382595615
Direct GO Biological Processes	GO:0030154	cell differentiation	757	2	9.091	1.9646	0.974	0.270959	0.567097	1	0.317567	1	Fgf10,Jam3	10998091933825
Direct GO Cellular Component	GO:0030054	cell junction	801	2	9.091	1.8567	0.893	0.293272	0.53273	1	0.336843	1	Jam3,Gabra3	193382595615
Direct GO Biological Processes	GO:0006355	regulation of transcription, DNA-templated	840	2	9.091	1.7705	0.824	0.313021	0.504427	1	0.355464	1	Zfp354c,Klf12	13536211333796
Direct GO Cellular Component	GO:0043231	intracellular membrane-bounded organelle	863	2	9.091	1.7233	0.785	0.324636	0.488604	1	0.363519	1	Gnptg,Bub1	21470061100510
Direct GO Molecular Function	GO:0016740	transferase activity	1500	3	13.636	1.4872	0.573	0.327998	0.484129	1	0.366265	1	Pank1,Bub1,Dpy19l3	1.92299e+20
Direct GO Cellular Component	GO:0005615	extracellular space	894	2	9.091	1.6635	0.734	0.340233	0.468224	1	0.378874	1	Jam3,Fgf10	19338251099809
Direct GO Biological Processes	GO:0045944	positive regulation of transcription by RNA polymerase II	987	2	9.091	1.5068	0.591	0.386446	0.412911	1	0.421006	1	Fgf10,Klf12	10998091333796
Direct GO Molecular Function	GO:0005524	ATP binding	1203	2	9.091	1.2362	0.306	0.488499	0.311137	1	0.511397	1	Pank1,Bub1	19229851100510
Direct GO Molecular Function	GO:0016787	hydrolase activity	1240	2	9.091	1.1993	0.262	0.505033	0.296681	1	0.527333	1	Tigar,Hdac9	24427521931221
KEGG Pathway M.mus	path:map01100	Metabolic pathways	1248	2	9.091	1.1917	0.253	0.508567	0.293652	1	0.529647	1	Tigar,Pank1	24427521922985
Direct GO Cellular Component	GO:0016020	membrane	5055	7	31.818	1.0297	0.042	0.542801	0.265359	1	0.562387	1	Vps45,Gnptg,Podxl2,Gabra3,Jam3,Dpy19l3,Slc29a4	8.91965e+45
Direct GO Molecular Function	GO:0003677	DNA binding	1427	2	9.091	1.0422	0.06	0.583628	0.233864	1	0.601586	1	Klf12,Zfp354c	13337961353621
Direct GO Molecular Function	GO:0000166	nucleotide binding	1458	2	9.091	1.02	0.029	0.595817	0.224887	1	0.612579	1	Pank1,Bub1	19229851100510
Direct GO Cellular Component	GO:0005829	cytosol	3203	4	18.182	0.9286	-0.107	0.650095	0.187023	1	0.661616	1	Pank1,Klf12,Bub1,Tigar	1.92299e+27
Direct GO Cellular Component	GO:0005737	cytoplasm	5681	7	31.818	0.9162	-0.126	0.688548	0.162066	1	0.69898	1	Hdac9,Pank1,Nacad,Tigar,Mageh1,Zfp804a,Fgf10	1.93122e+48
Direct GO Molecular Function	GO:0003674	molecular_function	2612	3	13.636	0.854	-0.228	0.70581	0.151312	1	0.714699	1	Lancl3,Mageh1,Podxl2	2.44334e+20
Direct GO Molecular Function	GO:0046872	metal ion binding	2622	3	13.636	0.8508	-0.233	0.708444	0.149694	1	0.715564	1	Zfp354c,Klf12,Zfp804a	1.35362e+20
Direct GO Molecular Function	GO:0005515	protein binding	4449	5	22.727	0.8357	-0.259	0.755108	0.121991	1	0.76011	1	Hdac9,Klf12,Jam3,Fgf10,Vps45	1.93122e+33
Direct GO Cellular Component	GO:0005654	nucleoplasm	2816	3	13.636	0.7922	-0.336	0.756329	0.121289	1	0.76011	1	Bub1,Zfp354c,Klf12	1.10051e+20

## Sheet: Increased Male Placenta
Gene Set Category	Gene Set ID	Gene Set Name	Gene Set Size	Count Overlap Gene	Percentage Genes in Gene Set	Fold Enrichment	log2 fold	P value	P value calc log_10	Bonferroni	Benjamini & Hochberg	Benjamini & Yekutieli	Overlaping Gene Symbols	Overlapping Gene IDs
Direct GO Biological Processes	GO:0150012	positive regulation of neuron projection arborization	6	2	5.882	160.382	7.325	6.25648e-05	4.20367	0.0388528	0.0136287	0.0955282	Dlg4,Map3k13	12779592444243
Direct GO Cellular Component	GO:0008091	spectrin	6	2	5.882	160.382	7.325	6.25648e-05	4.20367	0.0388528	0.0136287	0.0955282	Sptbn2,Prkcb	131326197596
Direct GO Biological Processes	GO:0030534	adult behavior	38	3	8.824	37.9853	5.247	6.5839e-05	4.18152	0.040886	0.0136287	0.0955282	Gabrg2,Sptbn2,Bbs1	9.56231e+18
Direct GO Biological Processes	GO:0002091	negative regulation of receptor internalization	13	2	5.882	74.0226	6.21	0.000322381	3.49163	0.200199	0.0500497	0.350816	Dlg4,Ankrd13b	12779592144501
Direct GO Cellular Component	GO:0042995	cell projection	931	8	23.529	4.1345	2.048	0.00051499	3.2882	0.319809	0.0506105	0.354747	Fgd2,Bbs1,Dlg4,Nsg2,Ctnna2,Map2,Gabrg2,Ephb1	1.34708e+49
Direct GO Biological Processes	GO:0021954	central nervous system neuron development	17	2	5.882	56.6055	5.823	0.000559178	3.25245	0.347249	0.0506105	0.354747	Agtpbp1,Map2	215943797175
Direct GO Biological Processes	GO:0061351	neural precursor cell proliferation	19	2	5.882	50.6471	5.662	0.000701254	3.15412	0.435479	0.0506105	0.354747	Bbs1,Ephb1	12772151096337
Direct GO Biological Processes	GO:0016079	synaptic vesicle exocytosis	20	2	5.882	48.1147	5.588	0.000778157	3.10893	0.483236	0.0506105	0.354747	Stx1b,Sptbn2	19307051313261
Direct GO Biological Processes	GO:0060997	dendritic spine morphogenesis	20	2	5.882	48.1147	5.588	0.000778157	3.10893	0.483236	0.0506105	0.354747	Dlg4,Ephb1	12779591096337
Direct GO Biological Processes	GO:0007409	axonogenesis	90	3	8.824	16.0382	4.003	0.000851684	3.06972	0.528895	0.0506105	0.354747	Rnf165,Map2,Ctnna2	2.44452e+16
Direct GO Biological Processes	GO:0046328	regulation of JNK cascade	23	2	5.882	41.8389	5.387	0.00103214	2.98626	0.640958	0.0506105	0.354747	Sh3rf3,Ephb1	24446371096337
Direct GO Biological Processes	GO:0014059	regulation of dopamine secretion	24	2	5.882	40.0956	5.325	0.0011245	2.94904	0.698317	0.0506105	0.354747	Prkcb,Syt9	975961926373
Direct GO Cellular Component	GO:0032839	dendrite cytoplasm	24	2	5.882	40.0956	5.325	0.0011245	2.94904	0.698317	0.0506105	0.354747	Map2,Dlg4	971751277959
Direct GO Biological Processes	GO:0048854	brain morphogenesis	25	2	5.882	38.4918	5.266	0.0012207	2.91339	0.758053	0.0506105	0.354747	Bbs1,Ctnna2	127721588275
Direct GO Cellular Component	GO:0030424	axon	393	5	14.706	6.1215	2.614	0.00122248	2.91276	0.759158	0.0506105	0.354747	Ctnna2,Ephb1,Stx1b,Map2,Gabrg2	8.82751e+28
Direct GO Biological Processes	GO:0007026	negative regulation of microtubule depolymerization	31	2	5.882	31.0417	4.956	0.00187737	2.72645	1	0.0516266	0.361869	Bmerb1,Map2	191450497175
Direct GO Cellular Component	GO:0098688	parallel fiber to Purkinje cell synapse	31	2	5.882	31.0417	4.956	0.00187737	2.72645	1	0.0516266	0.361869	Ctnna2,Sptbn2	882751313261
Direct GO Biological Processes	GO:2000463	positive regulation of excitatory postsynaptic potential	34	2	5.882	28.3028	4.823	0.00225613	2.64664	1	0.0537235	0.376567	Dlg4,Stx1b	12779591930705
Direct GO Biological Processes	GO:0030010	establishment of cell polarity	37	2	5.882	26.0079	4.701	0.00266798	2.57382	1	0.0537235	0.376567	Map2,Ephb1	971751096337
Direct GO Molecular Function	GO:0005102	signaling receptor binding	289	4	11.765	6.6595	2.735	0.00291435	2.53546	1	0.0537235	0.376567	Stx1b,Dlg4,Smarcd1,Bbs1	1.93071e+27
Direct GO Biological Processes	GO:0098609	cell-cell adhesion	140	3	8.824	10.3103	3.366	0.00302318	2.51954	1	0.0537235	0.376567	Dlg4,Fat3,Ctnna2	1.27796e+18
Direct GO Biological Processes	GO:0016358	dendrite development	42	2	5.882	22.9118	4.518	0.00342681	2.46511	1	0.0537235	0.376567	Map2,Bbs1	971751277215
Direct GO Cellular Component	GO:0098686	hippocampal mossy fiber to CA3 synapse	44	2	5.882	21.8703	4.451	0.00375534	2.42535	1	0.0537235	0.376567	Ctnna2,Syt9	882751926373
Direct GO Cellular Component	GO:0008021	synaptic vesicle	156	3	8.824	9.2528	3.21	0.00409831	2.3874	1	0.0537235	0.376567	Stx1b,Sptbn2,Dlg4	1.93071e+20
Direct GO Biological Processes	GO:0043507	positive regulation of JUN kinase activity	49	2	5.882	19.6387	4.296	0.00463817	2.33365	1	0.0587817	0.412022	Map3k13,Fgd2	24442431347084
Direct GO Biological Processes	GO:0022008	neurogenesis	60	2	5.882	16.0382	4.003	0.00688203	2.16228	1	0.0700613	0.491085	Ephb1,Chac1	10963371916315
Direct GO Molecular Function	GO:0015631	tubulin binding	61	2	5.882	15.7753	3.98	0.00710611	2.14837	1	0.0711757	0.498895	Agtpbp1,Map2	215943797175
Direct GO Molecular Function	GO:0000149	SNARE binding	63	2	5.882	15.2745	3.933	0.0075641	2.12124	1	0.071343	0.500068	Stx1b,Syt9	19307051926373
Direct GO Cellular Component	GO:0005886	plasma membrane	3170	13	38.235	1.9732	0.981	0.00825138	2.08347	1	0.071343	0.500068	Ephb1,Sptbn2,Bbs1,Stx1b,Dlg4,Prokr2,Ctnna2,Gabrg2,Fgd2,Ankrd13b,Syt9,Fat3,Prkcb	1.09634e+84
Direct GO Cellular Component	GO:0005768	endosome	626	5	14.706	3.843	1.942	0.00895945	2.04772	1	0.071343	0.500068	Ephb1,Ankrd13b,Sptbn2,Nsg2,Fgd2	1.09634e+34
Direct GO Molecular Function	GO:0005198	structural molecule activity	74	2	5.882	13.004	3.701	0.0103132	1.98661	1	0.071343	0.500068	Ctnna2,Dlg4	882751277959
Direct GO Cellular Component	GO:0005769	early endosome	227	3	8.824	6.3588	2.669	0.0114948	1.9395	1	0.071343	0.500068	Nsg2,Ankrd13b,Fgd2	1.20207e+20
KEGG Pathway M.mus	path:map04727	GABAergic synapse	79	2	5.882	12.1809	3.607	0.0116883	1.93225	1	0.071343	0.500068	Gabrg2,Prkcb	9562397596
KEGG Pathway M.mus	path:map05032	Morphine addiction	80	2	5.882	12.0287	3.588	0.0119725	1.92181	1	0.071343	0.500068	Prkcb,Gabrg2	9759695623
Direct GO Biological Processes	GO:0016192	vesicle-mediated transport	236	3	8.824	6.1163	2.613	0.012761	1.89412	1	0.0727025	0.509598	Syt9,Stx1b,Sptbn2	1.92637e+20
Direct GO Cellular Component	GO:0030425	dendrite	459	4	11.765	4.193	2.068	0.0145812	1.83621	1	0.0787387	0.551908	Map2,Nsg2,Fat3,Dlg4	9.71751e+25
Direct GO Cellular Component	GO:0031594	neuromuscular junction	90	2	5.882	10.6922	3.418	0.0149793	1.82451	1	0.0801907	0.562085	Dlg4,Stx1b	12779591930705
Direct GO Molecular Function	GO:0005509	calcium ion binding	468	4	11.765	4.1124	2.04	0.0155576	1.80806	1	0.0811457	0.568778	Fat3,Syt9,P4htm,Myl6b	2.44431e+27
Direct GO Cellular Component	GO:0043005	neuron projection	471	4	11.765	4.0862	2.031	0.0158921	1.79882	1	0.0811457	0.568778	Dlg4,Map2,Gabrg2,Ephb1	1.27796e+23
KEGG Pathway M.mus	path:map04670	Leukocyte transendothelial migration	94	2	5.882	10.2372	3.356	0.0162639	1.78877	1	0.0811457	0.568778	Ctnna2,Prkcb	8827597596
Direct GO Molecular Function	GO:0003682	chromatin binding	480	4	11.765	4.0096	2.003	0.016923	1.77152	1	0.0811457	0.568778	Smarcd1,Asxl3,Prkcb,Patz1	1.93362e+25
Direct GO Cellular Component	GO:0098978	glutamatergic synapse	483	4	11.765	3.9847	1.994	0.0172758	1.76256	1	0.0811457	0.568778	Dlg4,Ephb1,Sptbn2,Gabrg2	1.27796e+25
KEGG Pathway M.mus	path:map04724	Glutamatergic synapse	100	2	5.882	9.6229	3.266	0.0182763	1.73811	1	0.0811457	0.568778	Prkcb,Dlg4	975961277959
Direct GO Cellular Component	GO:0098793	presynapse	107	2	5.882	8.9934	3.169	0.0207503	1.68298	1	0.0826021	0.578987	Sptbn2,Stx1b	13132611930705
Direct GO Biological Processes	GO:0006915	apoptotic process	514	4	11.765	3.7443	1.905	0.0211951	1.67376	1	0.0838356	0.587633	Csrnp3,Chac1,Prkcb,Sh3rf3	1.92502e+25
KEGG Pathway M.mus	path:map04270	Vascular smooth muscle contraction	110	2	5.882	8.7481	3.129	0.0218512	1.66052	1	0.0858835	0.601987	Prkcb,Myl6b	975961917789
Direct GO Biological Processes	GO:0000226	microtubule cytoskeleton organization	123	2	5.882	7.8235	2.968	0.026894	1.57035	1	0.0942958	0.660953	Map2,Bbs1	971751277215
Direct GO Cellular Component	GO:0014069	postsynaptic density	314	3	8.824	4.5969	2.201	0.0270284	1.56818	1	0.0942958	0.660953	Map2,Dlg4,Ctnna2	9.71751e+16
Direct GO Biological Processes	GO:0051092	positive regulation of NF-kappaB transcription factor activity	126	2	5.882	7.6373	2.933	0.0281187	1.551	1	0.0956194	0.67023	Prkcb,Map3k13	975962444243
Direct GO Cellular Component	GO:0098794	postsynapse	127	2	5.882	7.5771	2.922	0.0285319	1.54467	1	0.0956194	0.67023	Gabrg2,Dlg4	956231277959
Direct GO Biological Processes	GO:0001764	neuron migration	128	2	5.882	7.5179	2.91	0.0289476	1.53839	1	0.0956194	0.67023	Fat3,Bbs1	24443141277215
KEGG Pathway M.mus	path:map04723	Retrograde endocannabinoid signaling	128	2	5.882	7.5179	2.91	0.0289476	1.53839	1	0.0956194	0.67023	Prkcb,Gabrg2	9759695623
Direct GO Cellular Component	GO:0005770	late endosome	131	2	5.882	7.3458	2.877	0.0302092	1.51986	1	0.0959241	0.672366	Nsg2,Ankrd13b	12020702144501
KEGG Pathway M.mus	path:map05017	Spinocerebellar ataxia	132	2	5.882	7.2901	2.866	0.0306346	1.51379	1	0.0959241	0.672366	Prkcb,Sptbn2	975961313261
KEGG Pathway M.mus	path:map04921	Oxytocin signaling pathway	135	2	5.882	7.1281	2.834	0.0319251	1.49587	1	0.0976119	0.684196	Prkcb,Myl6b	975961917789
Direct GO Biological Processes	GO:0007268	chemical synaptic transmission	136	2	5.882	7.0757	2.823	0.03236	1.48999	1	0.0976119	0.684196	Gabrg2,Dlg4	956231277959
Direct GO Cellular Component	GO:0016020	membrane	5055	16	47.059	1.5229	0.607	0.0348951	1.45724	1	0.0976119	0.684196	Frmd3,Fgd2,Dlg4,Ctnna2,Gabrg2,P4htm,Nsg2,Syt9,Bbs1,Ankrd13b,Ephb1,Prokr2,Prkcb,Stx1b,Fat3,Map3k13	2.44247e+105
KEGG Pathway M.mus	path:map04390	Hippo signaling pathway	143	2	5.882	6.7293	2.75	0.0354698	1.45014	1	0.0984385	0.68999	Dlg4,Ctnna2	127795988275
Direct GO Biological Processes	GO:0018105	peptidyl-serine phosphorylation	157	2	5.882	6.1293	2.616	0.0420211	1.37653	1	0.106947	0.749631	Map3k13,Prkcb	244424397596
KEGG Pathway M.mus	path:map05225	Hepatocellular carcinoma	157	2	5.882	6.1293	2.616	0.0420211	1.37653	1	0.106947	0.749631	Prkcb,Smarcd1	975961933623
Direct GO Cellular Component	GO:0015630	microtubule cytoskeleton	159	2	5.882	6.0522	2.597	0.0429918	1.36661	1	0.107653	0.754577	Bmerb1,Map2	191450497175
Direct GO Biological Processes	GO:0007399	nervous system development	385	3	8.824	3.7492	1.907	0.0452013	1.34485	1	0.110078	0.771579	Ephb1,Chac1,Smarcd1	1.09634e+20
Direct GO Biological Processes	GO:0046777	protein autophosphorylation	164	2	5.882	5.8676	2.553	0.0454553	1.34242	1	0.110265	0.772884	Ephb1,Map3k13	10963372444243
KEGG Pathway M.mus	path:map05022	Pathways of neurodegeneration - multiple diseases	410	3	8.824	3.5206	1.816	0.0527501	1.27778	1	0.121776	0.853573	Sptbn2,Prkcb,Dlg4	1.31326e+18
Direct GO Cellular Component	GO:0045211	postsynaptic membrane	187	2	5.882	5.146	2.363	0.0574316	1.24085	1	0.124703	0.874087	Dlg4,Gabrg2	127795995623
Direct GO Biological Processes	GO:0007155	cell adhesion	432	3	8.824	3.3413	1.74	0.0598708	1.22278	1	0.127053	0.890561	Fat3,Ephb1,Ctnna2	2.44431e+18
Direct GO Molecular Function	GO:0004672	protein kinase activity	448	3	8.824	3.222	1.688	0.0653232	1.18493	1	0.130018	0.911345	Prkcb,Ephb1,Map3k13	9.75961e+18
Direct GO Cellular Component	GO:0015629	actin cytoskeleton	213	2	5.882	4.5178	2.176	0.0721338	1.14186	1	0.138455	0.97048	Ctnna2,Map2	8827597175
Direct GO Biological Processes	GO:0006468	protein phosphorylation	480	3	8.824	3.0072	1.588	0.0768968	1.11409	1	0.145146	1	Prkcb,Map3k13,Ephb1	9.75962e+18
Direct GO Molecular Function	GO:0019901	protein kinase binding	485	3	8.824	2.9762	1.573	0.0787834	1.10357	1	0.146879	1	Dlg4,Map2,Stx1b	1.27796e+18
Direct GO Cellular Component	GO:0005813	centrosome	486	3	8.824	2.97	1.57	0.0791633	1.10148	1	0.146879	1	Bbs1,Stx1b,Prkcb	1.27722e+18
Direct GO Molecular Function	GO:0046872	metal ion binding	2622	9	26.471	1.6515	0.724	0.0825171	1.08346	1	0.149924	1	Syt9,Fgd2,Sh3rf3,Map3k13,Asxl3,P4htm,Agtpbp1,Prkcb,Rnf165	1.92637e+60
Direct GO Cellular Component	GO:0030054	cell junction	801	4	11.765	2.4027	1.265	0.0828435	1.08174	1	0.149924	1	Gabrg2,Ctnna2,Syt9,Dlg4	9.56239e+23
Direct GO Cellular Component	GO:0005856	cytoskeleton	1139	5	14.706	2.1121	1.079	0.0842724	1.07431	1	0.150383	1	Ctnna2,Fgd2,Bbs1,Frmd3,Map2	8.82751e+30
Direct GO Biological Processes	GO:0016310	phosphorylation	527	3	8.824	2.739	1.454	0.0954281	1.02032	1	0.16342	1	Map3k13,Ephb1,Prkcb	2.44424e+18
Direct GO Molecular Function	GO:0061630	ubiquitin protein ligase activity	251	2	5.882	3.8338	1.939	0.0955259	1.01988	1	0.16342	1	Rnf165,Sh3rf3	24445212444637
KEGG Pathway M.mus	path:map04010	MAPK signaling pathway	258	2	5.882	3.7298	1.899	0.100051	0.99978	1	0.167401	1	Prkcb,Map3k13	975962444243
Direct GO Molecular Function	GO:0016301	kinase activity	551	3	8.824	2.6197	1.389	0.105549	0.976545	1	0.173862	1	Ephb1,Prkcb,Map3k13	1.09634e+18
Direct GO Molecular Function	GO:0005515	protein binding	4449	13	38.235	1.4059	0.491	0.107002	0.970608	1	0.175325	1	Patz1,Prkcb,Bbs1,Rnf165,Gabrg2,Ephb1,Bmerb1,Stx1b,Smarcd1,Agtpbp1,Map2,Dlg4,Syt9	1.89183e+84
Direct GO Biological Processes	GO:0006325	chromatin organization	283	2	5.882	3.4003	1.766	0.116685	0.932984	1	0.183882	1	Prkcb,Smarcd1	975961933623
Direct GO Molecular Function	GO:0008270	zinc ion binding	577	3	8.824	2.5016	1.323	0.116981	0.931885	1	0.183882	1	Prkcb,Agtpbp1,Rnf165	9.75962e+18
Direct GO Biological Processes	GO:0010468	regulation of gene expression	320	2	5.882	3.0072	1.588	0.14248	0.846245	1	0.205291	1	Stx1b,Patz1	19307051891832
Direct GO Cellular Component	GO:0045202	synapse	682	3	8.824	2.1165	1.082	0.167474	0.776053	1	0.22543	1	Dlg4,Syt9,Gabrg2	1.27796e+18
Direct GO Molecular Function	GO:0004674	protein serine/threonine kinase activity	361	2	5.882	2.6656	1.414	0.172348	0.763594	1	0.230168	1	Prkcb,Map3k13	975962444243
Direct GO Cellular Component	GO:0031410	cytoplasmic vesicle	698	3	8.824	2.068	1.048	0.175692	0.755248	1	0.233036	1	Gabrg2,Nsg2,Syt9	9.56231e+18
Direct GO Cellular Component	GO:0005887	integral component of plasma membrane	718	3	8.824	2.0104	1.007	0.18613	0.730185	1	0.240305	1	Ephb1,Gabrg2,Prokr2	1.09634e+18
Direct GO Cellular Component	GO:0016021	integral component of membrane	3157	9	26.471	1.3717	0.456	0.195665	0.708487	1	0.247976	1	Stx1b,Gabrg2,P4htm,Ephb1,Fat3,Prokr2,Nsg2,Frmd3,Syt9	1.93071e+60
Direct GO Molecular Function	GO:0016740	transferase activity	1500	5	14.706	1.6038	0.681	0.196963	0.705616	1	0.248606	1	Prkcb,Sh3rf3,Rnf165,Map3k13,Ephb1	9.75962e+32
Direct GO Molecular Function	GO:0001228	DNA-binding transcription activator activity, RNA polymerase II-specific	411	2	5.882	2.3413	1.227	0.210045	0.677688	1	0.258932	1	Csrnp3,Patz1	19250211891832
Direct GO Molecular Function	GO:0005524	ATP binding	1203	4	11.765	1.5998	0.678	0.23807	0.623295	1	0.284859	1	Map3k13,Ephb1,Sars2,Prkcb	2.44424e+25
Direct GO Biological Processes	GO:0006357	regulation of transcription by RNA polymerase II	1211	4	11.765	1.5893	0.668	0.241729	0.616672	1	0.28868	1	Patz1,Csrnp3,Prkcb,Smarcd1	1.89183e+25
KEGG Pathway M.mus	path:map05200	Pathways in cancer	455	2	5.882	2.1149	1.081	0.243918	0.612756	1	0.290736	1	Ctnna2,Prkcb	8827597596
Direct GO Cellular Component	GO:0043231	intracellular membrane-bounded organelle	863	3	8.824	1.6726	0.742	0.266009	0.575103	1	0.311728	1	Smarcd1,Ankrd13b,Agtpbp1	1.93362e+20
Direct GO Cellular Component	GO:0005737	cytoplasm	5681	14	41.176	1.1857	0.246	0.267261	0.573064	1	0.31256	1	Ankrd13b,Ctnna2,Ephb1,Chac1,Gabrg2,Agtpbp1,Map2,Fgd2,Tro,Prkcb,Bbs1,Dlg4,Stx1b,Map3k13	2.1445e+89
Direct GO Biological Processes	GO:0007275	multicellular organism development	868	3	8.824	1.663	0.734	0.26886	0.570474	1	0.313557	1	Ephb1,Ctnna2,Fat3	1.09634e+18
Direct GO Cellular Component	GO:0043025	neuronal cell body	546	2	5.882	1.7624	0.818	0.314536	0.502329	1	0.357742	1	Map2,Sptbn2	971751313261
Direct GO Molecular Function	GO:0044877	protein-containing complex binding	555	2	5.882	1.7339	0.794	0.321489	0.492833	1	0.362332	1	Dlg4,Ephb1	12779591096337
Direct GO Biological Processes	GO:0045944	positive regulation of transcription by RNA polymerase II	987	3	8.824	1.4625	0.548	0.33757	0.471636	1	0.374042	1	Asxl3,Patz1,Csrnp3	2.68518e+20
Direct GO Biological Processes	GO:0015031	protein transport	580	2	5.882	1.6591	0.73	0.340725	0.467596	1	0.376495	1	Bbs1,Stx1b	12772151930705
Direct GO Cellular Component	GO:0048471	perinuclear region of cytoplasm	591	2	5.882	1.6282	0.703	0.349145	0.456994	1	0.383073	1	Ankrd13b,Sptbn2	21445011313261
Direct GO Molecular Function	GO:0000166	nucleotide binding	1458	4	11.765	1.32	0.401	0.359695	0.444065	1	0.393427	1	Map3k13,Sars2,Ephb1,Prkcb	2.44424e+25
Direct GO Biological Processes	GO:0007165	signal transduction	731	2	5.882	1.3164	0.397	0.452718	0.344172	1	0.483055	1	Prokr2,Gabrg2	218136395623
Direct GO Cellular Component	GO:0032991	protein-containing complex	747	2	5.882	1.2882	0.365	0.464021	0.333462	1	0.49342	1	Map2,Rnf165	971752444521
Direct GO Cellular Component	GO:0005783	endoplasmic reticulum	1270	3	8.824	1.1366	0.185	0.498024	0.302749	1	0.525975	1	P4htm,Dlg4,Ephb1	1.92169e+20
Direct GO Cellular Component	GO:0005575	cellular_component	1767	4	11.765	1.0892	0.123	0.508286	0.293892	1	0.534088	1	AI504432,A430103D13Rik,Csmd2,Sh3rf3	2.13974e+27
Direct GO Cellular Component	GO:0005634	nucleus	5146	11	32.353	1.0285	0.041	0.519535	0.284385	1	0.54315	1	Asxl3,Prkcb,Rnf165,Smarcd1,Csrnp3,Tro,Ctnna2,Agtpbp1,Stx1b,Patz1,Fgd2	2.68518e+72
Direct GO Biological Processes	GO:0006355	regulation of transcription, DNA-templated	840	2	5.882	1.1456	0.196	0.52707	0.278132	1	0.549178	1	Asxl3,Patz1	26851751891832
Direct GO Molecular Function	GO:0042802	identical protein binding	1570	3	8.824	0.9194	-0.121	0.646355	0.189529	1	0.664548	1	Ctnna2,Map3k13,Syt9	8.82752e+18
Direct GO Cellular Component	GO:0005794	Golgi apparatus	1172	2	5.882	0.8211	-0.284	0.71092	0.148179	1	0.727317	1	Chac1,Nsg2	19163151202070
Direct GO Molecular Function	GO:0003677	DNA binding	1427	2	5.882	0.6743	-0.569	0.809496	0.0917855	1	0.822744	1	Asxl3,Csrnp3	26851751925021
Direct GO Molecular Function	GO:0003674	molecular_function	2612	4	11.765	0.7368	-0.441	0.814639	0.0890346	1	0.825271	1	Tro,AI504432,Csmd2,A430103D13Rik	1.92899e+27
Direct GO Biological Processes	GO:0008150	biological_process	2070	3	8.824	0.6973	-0.52	0.822347	0.0849448	1	0.831722	1	A430103D13Rik,AI504432,Csmd2	1.92503e+20
Direct GO Cellular Component	GO:0005739	mitochondrion	1547	2	5.882	0.622	-0.685	0.844959	0.0731641	1	0.851818	1	Agtpbp1,Sars2	21594371919234
Direct GO Cellular Component	GO:0005654	nucleoplasm	2816	4	11.765	0.6834	-0.549	0.860413	0.0652932	1	0.865646	1	Patz1,Prkcb,Smarcd1,Stx1b	1.89183e+25
Direct GO Cellular Component	GO:0005829	cytosol	3203	4	11.765	0.6009	-0.735	0.922107	0.0352188	1	0.925086	1	Agtpbp1,Chac1,Prkcb,Ephb1	2.15944e+25

## Sheet: Increased Female Brain
Gene Set Category	Gene Set ID	Gene Set Name	Gene Set Size	Count Overlap Gene	Percentage Genes in Gene Set	Fold Enrichment	log2 fold	P value	P value calc log_10	Bonferroni	Benjamini & Hochberg	Benjamini & Yekutieli	Overlaping Gene Symbols	Overlapping Gene IDs
KEGG Pathway M.mus	path:map05146	Amoebiasis	82	2	25	49.875	5.64	0.000681503	3.16653	0.124715	0.0223682	0.129499	Il1r1,Tgfb3	9654598727
KEGG Pathway M.mus	path:map04060	Cytokine-cytokine receptor interaction	132	2	25	30.983	4.953	0.00175265	2.75631	0.320735	0.0275183	0.159316	Il1r1,Tgfb3	9654598727
KEGG Pathway M.mus	path:map05166	Human T-cell leukemia virus 1 infection	196	2	25	20.8661	4.383	0.00381352	2.41867	0.697874	0.0332321	0.192395	Il1r1,Tgfb3	9654598727
KEGG Pathway M.mus	path:map04010	MAPK signaling pathway	258	2	25	15.8517	3.987	0.00651599	2.18602	1	0.0378609	0.219193	Tgfb3,Il1r1	9872796545
Direct GO Cellular Component	GO:0009986	cell surface	528	2	25	7.7457	2.953	0.0255877	1.59197	1	0.0633869	0.366974	Il1r1,Tgfb3	9654598727
Direct GO Cellular Component	GO:0005615	extracellular space	894	2	25	4.5747	2.194	0.0670687	1.17348	1	0.0981886	0.568456	Tgfb3,Il1r1	9872796545
Direct GO Cellular Component	GO:0005576	extracellular region	1011	2	25	4.0453	2.016	0.0833334	1.07918	1	0.114662	0.663826	Il1r1,Tgfb3	9654598727
Direct GO Cellular Component	GO:0005886	plasma membrane	3170	3	37.5	1.9352	0.952	0.189501	0.722389	1	0.235344	1	Il1r1,Frk,Fxyd3	9.65451e+16
Direct GO Biological Processes	GO:0008150	biological_process	2070	2	25	1.9757	0.982	0.268513	0.571034	1	0.305205	1	Fam89a,Ttc39a	19168772444350
Direct GO Molecular Function	GO:0003674	molecular_function	2612	2	25	1.5658	0.647	0.373373	0.427857	1	0.409145	1	Fam89a,Ttc39a	19168772444350
Direct GO Molecular Function	GO:0005515	protein binding	4449	3	37.5	1.3789	0.464	0.376799	0.42389	1	0.410442	1	Tgfb3,Il1r1,Fxyd3	9.8728e+15
Direct GO Cellular Component	GO:0016021	integral component of membrane	3157	2	25	1.2955	0.374	0.475936	0.322451	1	0.503447	1	Fxyd3,Il1r1	10749796545
Direct GO Cellular Component	GO:0005634	nucleus	5146	3	37.5	1.1921	0.254	0.48509	0.314178	1	0.510181	1	Il1r1,Tgfb3,Frk	9.6546e+15
Direct GO Cellular Component	GO:0005737	cytoplasm	5681	3	37.5	1.0798	0.111	0.565683	0.247427	1	0.581573	1	Tgfb3,Frk,Aox2	9.87271e+17
Direct GO Cellular Component	GO:0016020	membrane	5055	2	25	0.8091	-0.306	0.762147	0.117961	1	0.770568	1	Fxyd3,Il1r1	10749796545
