# Supplementary material for: Impact of maternal immune activation and sex on placental and fetal brain cytokine and gene expression profiles in a preclinical model of neurodevelopmental disorders
Source: J Neuroinflammation. 2024 May 7;21:118. doi: 10.1186/s12974-024-03106-7 (PMC11077729; doi:10.1186/s12974-024-03106-7)
Supplement: Supplementary file 4 — Supplementary Material 4 [file 12974_2024_3106_MOESM4_ESM.xlsx]

## Sheet: Sample info
SampleID	treatment	Tissue	Dam	uterine.horn.position	sex
PA3DB1	Saline	Brain	3	D	F
PA3FB2	Saline	Brain	3	F	M
PA5DB5	Poly IC	Brain	5	B	F
PA5FB6	Poly IC	Brain	5	F	M
PA7DB9	Poly IC	Brain	7	D	M
PA7FB10	Poly IC	Brain	7	F	F
PA8DB13	Poly IC	Brain	8	C	M
PA8FB14	Poly IC	Brain	8	F	F
PAADB17	Poly IC	Brain	13	C	F
PAAFB18	Poly IC	Brain	13	F	M
PABDB21	Saline	Brain	16	E	F
PABFB22	Saline	Brain	16	F	M
PACDB25	Saline	Brain	23	D	F
PACFB26	Saline	Brain	23	F	F
PADDB29	Saline	Brain	25	D	F
PADFB30	Saline	Brain	25	F	M
PAEDB33	Saline	Brain	27	D	M
PAEFB34	Saline	Brain	27	F	M
PAFDB37	Saline	Brain	30	D	M
PAFFB38	Saline	Brain	30	F	F
PAGDB41	Poly IC	Brain	31	D	M
PAGFB42	Poly IC	Brain	31	F	F
PAHDB45	Saline	Brain	12	C	F
PAHFB46	Saline	Brain	12	F	M
PAIDB49	Poly IC	Brain	35	D	F
PAIFB50	Poly IC	Brain	35	F	M
PAJCB53	Poly IC	Brain	14	D	M
PAJEB54	Poly IC	Brain	14	E	M
PAKDB57	Poly IC	Brain	20	D	F
PAKFB58	Poly IC	Brain	20	F	F
PA1DB61	Saline	Brain	1	D	M
PA1FB62	Saline	Brain	1	A	F
PA3DP3	Saline	Placenta	3	D	F
PA3FP4	Saline	Placenta	3	F	M
PA5DP7	Poly IC	Placenta	5	B	F
PA5FP8	Poly IC	Placenta	5	F	M
PA7DP11	Poly IC	Placenta	7	D	M
PA7FP12	Poly IC	Placenta	7	F	F
PA8DP15	Poly IC	Placenta	8	C	M
PA8FP16	Poly IC	Placenta	8	F	F
PAADP19	Poly IC	Placenta	13	C	F
PAAFP20	Poly IC	Placenta	13	F	M
PABDP23	Saline	Placenta	16	E	F
PABFP24	Saline	Placenta	16	F	M
PACDP27	Saline	Placenta	23	D	F
PACFP28	Saline	Placenta	23	F	F
PADDP31	Saline	Placenta	25	D	F
PADFP32	Saline	Placenta	25	F	M
PAEDP35	Saline	Placenta	27	D	M
PAEFP36	Saline	Placenta	27	F	M
PAFDP39	Saline	Placenta	30	D	M
PAFFP40	Saline	Placenta	30	F	F
PAGDP43	Poly IC	Placenta	31	D	M
PAGFP44	Poly IC	Placenta	31	F	F
PAHDP47	Saline	Placenta	12	C	F
PAHFP48	Saline	Placenta	12	F	M
PAIDP51	Poly IC	Placenta	35	D	F
PAIFP52	Poly IC	Placenta	35	F	M
PAJDP55	Poly IC	Placenta	14	D	M
PAJEP56	Poly IC	Placenta	14	E	M
PAKDP59	Poly IC	Placenta	20	D	F
PAKFP60	Poly IC	Placenta	20	F	F
PA1DP63	Saline	Placenta	1	D	M
PA1FP64	Saline	Placenta	1	A	F

## Sheet: AllDEG_AllConditions
	GeneID	logFC.BrainSalvsPolyIC	t.BrainSalvsPolyIC	P.Value.BrainSalvsPolyIC	adj.P.Val.BrainSalvsPolyIC	direction.BrainSalvsPolyIC	significance.BrainSalvsPolyIC	logFC.PlacentaSalvsPolyIC	t.PlacentaSalvsPolyIC	P.Value.PlacentaSalvsPolyIC	adj.P.Val.PlacentaSalvsPolyIC	direction.PlacentaSalvsPolyIC	significance.PlacentaSalvsPolyIC	logFC.BrainSalvsPlacentaSal	t.BrainSalvsPlacentaSal	P.Value.BrainSalvsPlacentaSal	adj.P.Val.BrainSalvsPlacentaSal	direction.BrainSalvsPlacentaSal	significance.BrainSalvsPlacentaSal	logFC.BrainPolyICvsPlacentaPolyIC	t.BrainPolyICvsPlacentaPolyIC	P.Value.BrainPolyICvsPlacentaPolyIC	adj.P.Val.BrainPolyICvsPlacentaPolyIC	direction.BrainPolyICvsPlacentaPolyIC	significance.BrainPolyICvsPlacentaPolyIC	logFC.M_BrainSalvsPolyIC	t.M_BrainSalvsPolyIC	P.Value.M_BrainSalvsPolyIC	adj.P.Val.M_BrainSalvsPolyIC	direction.M_BrainSalvsPolyIC	significance.M_BrainSalvsPolyIC	logFC.M_PlacentaSalvsPolyIC	t.M_PlacentaSalvsPolyIC	P.Value.M_PlacentaSalvsPolyIC	adj.P.Val.M_PlacentaSalvsPolyIC	direction.M_PlacentaSalvsPolyIC	significance.M_PlacentaSalvsPolyIC	logFC.M_BrainSalvsPlacentaSal	t.M_BrainSalvsPlacentaSal	P.Value.M_BrainSalvsPlacentaSal	adj.P.Val.M_BrainSalvsPlacentaSal	direction.M_BrainSalvsPlacentaSal	significance.M_BrainSalvsPlacentaSal	logFC.M_BrainPolyICvsPlacentaPolyIC	t.M_BrainPolyICvsPlacentaPolyIC	P.Value.M_BrainPolyICvsPlacentaPolyIC	adj.P.Val.M_BrainPolyICvsPlacentaPolyIC	direction.M_BrainPolyICvsPlacentaPolyIC	significance.M_BrainPolyICvsPlacentaPolyIC
1	ENSMUSG00000000001	0.0271456	0.394105	0.694908	0.999477	Increase	nonDE	-0.0402701	-0.601448	0.549819	0.999909	Decrease	nonDE	1.68795	27.0977	3.08603e-35	2.59987e-34	Increase	DE	1.62054	25.949	3.35481e-34	2.54744e-33	Increase	DE	-0.102607	-1.08222	0.28351	0.999674	Decrease	nonDE	0.00227103	0.0246667	0.980403	0.999487	Increase	nonDE	1.62958	18.5088	2.08107e-26	1.39859e-25	Increase	DE	1.73446	19.6475	9.67404e-28	7.40022e-27	Increase	DE
2	ENSMUSG00000000028	0.261955	1.47995	0.144145	0.999477	Increase	nonDE	0.282967	1.58381	0.118523	0.849827	Increase	nonDE	0.142809	0.882037	0.381296	0.402689	Increase	nonDE	0.16382	1.00223	0.32028	0.341453	Increase	nonDE	0.0180748	0.0737037	0.941493	0.999674	Increase	nonDE	0.165391	0.672501	0.50386	0.998772	Increase	nonDE	0.174612	0.753898	0.453875	0.486104	Increase	nonDE	0.321928	1.39277	0.168857	0.191298	Increase	nonDE
3	ENSMUSG00000000031	0.107614	0.65305	0.516628	0.999477	Increase	nonDE	0.00791024	0.0532639	0.957728	0.999909	Increase	nonDE	5.47133	36.8866	1.03678e-38	1.30354e-37	Increase	DE	5.37162	36.4	2.0045e-38	2.4086e-37	Increase	DE	-0.044229	-0.194539	0.846519	0.999674	Decrease	nonDE	0.0289304	0.141429	0.888083	0.998772	Increase	nonDE	5.44111	26.3408	1.48063e-31	1.70247e-30	Increase	DE	5.51427	26.6368	8.65543e-32	1.02957e-30	Increase	DE
4	ENSMUSG00000000037	-0.281069	-1.5313	0.130978	0.999477	Decrease	nonDE	-0.444688	-2.21684	0.0304562	0.606411	Decrease	nonDE	-3.73653	-20.6961	6.4226e-29	3.08561e-28	Decrease	DE	-3.90015	-21.7164	5.06164e-30	2.68085e-29	Decrease	DE	-0.23424	-0.930837	0.355688	0.999674	Decrease	nonDE	-0.180917	-0.655928	0.514391	0.998772	Decrease	nonDE	-3.82664	-15.2197	3.26737e-22	1.55933e-21	Decrease	DE	-3.77331	-14.993	6.6661e-22	3.13612e-21	Decrease	DE
5	ENSMUSG00000000049	-0.188492	-0.582661	0.562316	0.999477	Decrease	nonDE	0.0112563	0.0361986	0.971245	0.999909	Increase	nonDE	2.77514	9.48366	1.61157e-13	3.19112e-13	Increase	DE	2.97489	10.1891	1.11275e-14	2.36957e-14	Increase	DE	-0.453373	-1.01893	0.312351	0.999674	Decrease	nonDE	0.714868	1.65501	0.103173	0.820595	Increase	nonDE	1.88646	4.55048	2.68142e-05	4.16903e-05	Increase	DE	3.0547	7.40463	5.24554e-10	1.12077e-09	Increase	DE
6	ENSMUSG00000000056	0.0174497	0.176765	0.860291	0.999477	Increase	nonDE	0.0535035	0.496459	0.621394	0.999909	Increase	nonDE	-1.38516	-14.1643	9.53489e-21	2.76779e-20	Decrease	DE	-1.34911	-14.0333	1.46356e-20	4.23063e-20	Decrease	DE	0.122814	0.903653	0.369812	0.999674	Increase	nonDE	0.145706	0.984555	0.328817	0.982812	Increase	nonDE	-1.37015	-10.1073	1.51353e-14	4.35907e-14	Decrease	DE	-1.34726	-10.0033	2.23897e-14	6.33372e-14	Decrease	DE
7	ENSMUSG00000000058	0.0688704	0.381446	0.704227	0.999477	Increase	nonDE	-0.0148144	-0.0814984	0.935318	0.999909	Decrease	nonDE	0.244326	1.45615	0.150593	0.165387	Increase	nonDE	0.160641	0.970333	0.335797	0.357305	Increase	nonDE	0.0624196	0.252824	0.801273	0.999674	Increase	nonDE	0.173723	0.695287	0.489574	0.998772	Increase	nonDE	0.00295321	0.0126151	0.989977	0.991415	Increase	nonDE	0.114257	0.488197	0.627199	0.654534	Increase	nonDE
8	ENSMUSG00000000078	0.0329968	0.53474	0.594816	0.999477	Increase	nonDE	0.065668	1.10742	0.272555	0.973186	Increase	nonDE	2.25116	40.4389	4.49143e-45	1.69669e-43	Increase	DE	2.28383	40.9791	2.0902e-45	8.4974e-44	Increase	DE	0.041705	0.491084	0.625168	0.999674	Increase	nonDE	0.0847741	1.03883	0.303074	0.975598	Increase	nonDE	2.25566	28.6866	1.30663e-36	2.98223e-35	Increase	DE	2.29873	29.23	4.58721e-37	1.16233e-35	Increase	DE
9	ENSMUSG00000000085	0.0514775	0.566877	0.572924	0.999477	Increase	nonDE	-0.0010274	-0.0103644	0.991765	0.999909	Decrease	nonDE	-1.07924	-12.1291	9.51392e-18	2.34461e-17	Decrease	DE	-1.13175	-12.7441	1.11645e-18	2.91598e-18	Decrease	DE	0.160488	1.27928	0.205751	0.999674	Increase	nonDE	-0.0930918	-0.683674	0.496827	0.998772	Decrease	nonDE	-0.935384	-7.53054	3.1999e-10	6.96194e-10	Decrease	DE	-1.18896	-9.53177	1.34098e-13	3.61425e-13	Decrease	DE
10	ENSMUSG00000000088	-0.00141687	-0.0252153	0.979967	0.999477	Decrease	nonDE	-0.0753848	-1.31555	0.193357	0.928794	Decrease	nonDE	-0.502105	-9.6679	7.98087e-14	1.60712e-13	Decrease	DE	-0.576073	-11.0498	4.58531e-16	1.0469e-15	Decrease	DE	-0.0159893	-0.206704	0.836945	0.999674	Decrease	nonDE	-0.0973256	-1.23588	0.221346	0.935478	Decrease	nonDE	-0.50288	-6.84489	4.7065e-09	9.46677e-09	Decrease	DE	-0.584216	-7.92666	6.76474e-11	1.52846e-10	Decrease	DE
11	ENSMUSG00000000093	0.271293	1.1076	0.272478	0.999477	Increase	nonDE	0.0243913	0.10769	0.914603	0.999909	Increase	nonDE	2.60541	11.7911	3.15222e-17	7.56112e-17	Increase	DE	2.35851	10.7616	1.32115e-15	2.94724e-15	Increase	DE	-0.193108	-0.575066	0.567408	0.999674	Decrease	nonDE	-0.0250352	-0.0803655	0.936215	0.999487	Decrease	nonDE	2.27438	7.41271	5.08167e-10	1.09253e-09	Increase	DE	2.44245	7.92486	6.81279e-11	1.53869e-10	Increase	DE
12	ENSMUSG00000000094	-0.48463	-1.54625	0.127331	0.999477	Decrease	nonDE	-0.422529	-1.43908	0.155351	0.890412	Decrease	nonDE	3.14148	11.1867	2.78243e-16	6.37118e-16	Increase	DE	3.20358	11.3764	1.3978e-16	3.27545e-16	Increase	DE	-0.465434	-1.08897	0.280547	0.999674	Decrease	nonDE	-0.536391	-1.33687	0.186338	0.915801	Decrease	nonDE	2.9106	7.45903	4.23691e-10	9.15792e-10	Increase	DE	2.83964	7.18245	1.25436e-09	2.61e-09	Increase	DE
13	ENSMUSG00000000120	-0.242679	-0.894222	0.374875	0.999477	Decrease	nonDE	-0.710416	-2.12379	0.0379358	0.637891	Decrease	nonDE	-4.48395	-14.3326	8.91649e-21	2.59466e-20	Decrease	DE	-4.95169	-16.1321	3.52204e-23	1.17967e-22	Decrease	DE	-0.287258	-0.771207	0.443695	0.999674	Decrease	nonDE	-0.484086	-1.05529	0.295642	0.973094	Decrease	nonDE	-4.79369	-11.5352	1.09147e-16	3.5811e-16	Decrease	DE	-4.99051	-12.0066	2.08386e-17	7.20275e-17	Decrease	DE
14	ENSMUSG00000000125	-0.401935	-1.82557	0.0729204	0.999477	Decrease	nonDE	0.604748	2.35844	0.0216455	0.546156	Increase	nonDE	-3.65195	-15.2346	3.11839e-22	9.86934e-22	Decrease	DE	-2.64526	-11.6118	5.98623e-17	1.43299e-16	Decrease	DE	-0.0678005	-0.224841	0.822871	0.999674	Decrease	nonDE	1.10253	3.13297	0.00268161	0.227538	Increase	nonDE	-3.56842	-11.0331	4.87401e-16	1.53874e-15	Decrease	DE	-2.39809	-7.69236	1.69555e-10	3.73614e-10	Decrease	DE
15	ENSMUSG00000000126	-0.0281019	-0.1147	0.909068	0.999477	Decrease	nonDE	0.0951762	0.415059	0.679587	0.999909	Increase	nonDE	2.02712	9.32167	2.99702e-13	5.86293e-13	Increase	DE	2.1504	9.7418	6.02588e-14	1.23335e-13	Increase	DE	-0.332789	-0.982639	0.329752	0.999674	Decrease	nonDE	-0.263402	-0.834691	0.407221	0.996295	Decrease	nonDE	2.25568	7.32271	7.23463e-10	1.54099e-09	Increase	DE	2.32506	7.42624	4.81877e-10	1.03279e-09	Increase	DE
16	ENSMUSG00000000127	0.115242	1.34225	0.184599	0.999477	Increase	nonDE	-0.000269509	-0.00315542	0.997493	0.999909	Decrease	nonDE	0.635177	8.11533	3.2311e-11	5.74178e-11	Increase	DE	0.519666	6.61033	1.1761e-08	1.85631e-08	Increase	DE	0.154129	1.30227	0.197829	0.999674	Increase	nonDE	-0.124116	-1.05432	0.295988	0.973094	Decrease	nonDE	0.646216	5.8079	2.60407e-07	4.63201e-07	Increase	DE	0.36797	3.30986	0.00158663	0.0021441	Increase	DE
17	ENSMUSG00000000131	0.0228919	0.225371	0.822461	0.999477	Increase	nonDE	0.264284	2.51733	0.0145285	0.479507	Increase	nonDE	-0.394581	-4.13607	0.000112234	0.000146708	Decrease	DE	-0.153189	-1.61544	0.111489	0.123756	Decrease	nonDE	0.178132	1.2719	0.208343	0.999674	Increase	nonDE	0.198903	1.37822	0.173282	0.909932	Increase	nonDE	-0.220242	-1.63787	0.10671	0.124157	Decrease	nonDE	-0.19947	-1.49128	0.141156	0.161374	Decrease	nonDE
18	ENSMUSG00000000134	-0.072734	-0.669553	0.505725	0.999477	Decrease	nonDE	0.118414	1.1622	0.24978	0.958571	Increase	nonDE	1.37619	14.1989	8.51776e-21	2.48212e-20	Increase	DE	1.56733	16.0241	2.73868e-23	9.22895e-23	Increase	DE	-0.18288	-1.21668	0.228518	0.999674	Decrease	nonDE	0.122034	0.868728	0.388476	0.992182	Increase	nonDE	1.37914	10.0487	1.88673e-14	5.40176e-14	Increase	DE	1.68405	12.146	8.96499e-18	3.16076e-17	Increase	DE
19	ENSMUSG00000000142	0.0314001	0.226011	0.821965	0.999477	Increase	nonDE	-0.0792056	-0.527775	0.599612	0.999909	Decrease	nonDE	-0.959808	-7.1354	1.50851e-09	2.47568e-09	Decrease	DE	-1.07041	-7.95343	6.09099e-11	1.07112e-10	Decrease	DE	0.0338317	0.177173	0.859973	0.999674	Increase	nonDE	-0.203681	-0.993061	0.32469	0.982812	Decrease	nonDE	-0.918741	-4.90993	7.40972e-06	1.19927e-05	Decrease	DE	-1.15625	-6.11964	7.88268e-08	1.45387e-07	Decrease	DE
20	ENSMUSG00000000148	0.412901	2.52261	0.0143333	0.999477	Increase	nonDE	0.265634	1.62467	0.109503	0.836483	Increase	nonDE	0.492599	3.26105	0.00183686	0.00227269	Increase	DE	0.345331	2.30683	0.0245522	0.0285181	Increase	DE	0.439759	1.92969	0.0584033	0.999674	Increase	nonDE	0.24892	1.10257	0.274641	0.958346	Increase	nonDE	0.610416	2.83753	0.00620252	0.00807577	Increase	DE	0.419577	1.97909	0.0524257	0.0626941	Increase	nonDE
21	ENSMUSG00000000149	0.0814133	0.82216	0.414258	0.999477	Increase	nonDE	-0.149909	-1.52392	0.132811	0.864573	Decrease	nonDE	0.669445	7.40064	5.32832e-10	8.93146e-10	Increase	DE	0.438123	4.8399	9.54729e-06	1.31608e-05	Increase	DE	0.0142368	0.104548	0.917085	0.999674	Increase	nonDE	-0.154145	-1.14444	0.257012	0.954604	Decrease	nonDE	0.642129	5.04482	4.53138e-06	7.4418e-06	Increase	DE	0.473747	3.70038	0.000471223	0.000663845	Increase	DE
22	ENSMUSG00000000154	-0.00568217	-0.0180808	0.985635	0.999477	Decrease	nonDE	-0.565023	-2.05697	0.0440676	0.674072	Decrease	nonDE	4.98314	17.4232	4.40768e-25	1.63226e-24	Increase	DE	4.4238	15.7052	7.25029e-23	2.38733e-22	Increase	DE	-0.246967	-0.569985	0.570827	0.999674	Decrease	nonDE	-0.388116	-1.02971	0.307299	0.976216	Decrease	nonDE	4.90169	12.4877	2.71155e-18	9.84536e-18	Increase	DE	4.76054	12.1353	9.30957e-18	3.27946e-17	Increase	DE
23	ENSMUSG00000000159	0.462739	0.984089	0.329076	0.999477	Increase	nonDE	-0.278134	-0.611291	0.543347	0.999909	Decrease	nonDE	3.35387	7.82645	1.05264e-10	1.82358e-10	Increase	DE	2.613	6.15545	7.04722e-08	1.0729e-07	Increase	DE	0.749732	1.15724	0.251822	0.999674	Increase	nonDE	-0.323274	-0.517251	0.606908	0.998772	Decrease	nonDE	3.25032	5.41648	1.16405e-06	1.98806e-06	Increase	DE	2.17731	3.61905	0.000613508	0.000856272	Increase	DE
24	ENSMUSG00000000167	0.195239	0.922536	0.359964	0.999477	Increase	nonDE	0.130328	0.575156	0.567348	0.999909	Increase	nonDE	-1.0123	-5.00545	5.23319e-06	7.28368e-06	Decrease	DE	-1.07722	-5.28858	1.84269e-06	2.6234e-06	Decrease	DE	0.344484	1.17025	0.246552	0.999674	Increase	nonDE	0.00478714	0.0154352	0.987736	0.999487	Increase	nonDE	-0.673972	-2.3516	0.0220121	0.0273597	Decrease	DE	-1.01367	-3.55535	0.000745982	0.00103436	Decrease	DE
25	ENSMUSG00000000168	-0.00148204	-0.0203209	0.983855	0.999477	Decrease	nonDE	0.0132612	0.177009	0.860101	0.999909	Increase	nonDE	-0.470352	-6.94203	3.21819e-09	5.19899e-09	Decrease	DE	-0.455609	-6.70392	8.16394e-09	1.2976e-08	Decrease	DE	0.0322736	0.321143	0.749224	0.999674	Increase	nonDE	-0.0505326	-0.491931	0.624573	0.998772	Decrease	nonDE	-0.343015	-3.58522	0.000679169	0.000950078	Decrease	DE	-0.425821	-4.43756	3.98392e-05	6.09673e-05	Decrease	DE
26	ENSMUSG00000000171	0.351646	1.17756	0.244246	0.999477	Increase	nonDE	-0.273443	-0.903024	0.370609	0.991213	Decrease	nonDE	0.258377	0.922365	0.360529	0.38178	Increase	nonDE	-0.366713	-1.3372	0.186881	0.203337	Decrease	nonDE	0.185257	0.452799	0.652546	0.999674	Increase	nonDE	-0.0169398	-0.0411479	0.967333	0.999487	Decrease	nonDE	0.186783	0.483914	0.630445	0.658919	Increase	nonDE	-0.0154139	-0.039771	0.968425	0.971125	Decrease	nonDE
27	ENSMUSG00000000184	-0.0087966	-0.0498453	0.960438	0.999477	Decrease	nonDE	0.371344	1.82564	0.0736778	0.774253	Increase	nonDE	-4.48635	-23.8989	1.27882e-29	6.50856e-29	Decrease	DE	-4.10621	-22.6155	1.74057e-28	8.1562e-28	Decrease	DE	-0.29153	-1.19738	0.236616	0.999674	Decrease	nonDE	0.282042	0.996162	0.323808	0.982812	Increase	nonDE	-4.551	-17.5795	1.80528e-23	9.49769e-23	Decrease	DE	-3.97743	-15.7313	2.32218e-21	1.04127e-20	Decrease	DE
28	ENSMUSG00000000194	0.0974536	1.28477	0.203838	0.999477	Increase	nonDE	-0.0708558	-0.982787	0.32968	0.988356	Decrease	nonDE	1.8865	27.717	8.83311e-36	7.82401e-35	Increase	DE	1.71819	25.1297	1.94352e-33	1.3603e-32	Increase	DE	0.032552	0.311831	0.756256	0.999674	Increase	nonDE	-0.0396879	-0.400208	0.690432	0.998772	Decrease	nonDE	1.8043	18.7426	1.09627e-26	7.57995e-26	Increase	DE	1.73206	17.9918	8.76648e-26	5.59823e-25	Increase	DE
29	ENSMUSG00000000197	-0.032003	-0.230469	0.818516	0.999477	Decrease	nonDE	-0.442826	-1.90298	0.0618697	0.735608	Decrease	nonDE	-6.46129	-24.3541	1.07182e-32	7.07395e-32	Decrease	DE	-6.87211	-26.3989	1.30389e-34	1.03374e-33	Decrease	DE	0.163099	0.853445	0.396825	0.999674	Increase	nonDE	-0.33007	-1.03941	0.302807	0.975598	Decrease	nonDE	-6.63936	-21.1363	2.12157e-29	1.90057e-28	Decrease	DE	-7.13253	-22.616	5.81422e-31	6.22265e-30	Decrease	DE
30	ENSMUSG00000000202	-0.187214	-1.38919	0.169936	0.999477	Decrease	nonDE	0.232987	1.2564	0.213866	0.94125	Increase	nonDE	-5.49511	-29.0808	6.10474e-37	6.20068e-36	Decrease	DE	-5.07491	-28.1593	3.66845e-36	3.38152e-35	Decrease	DE	-0.0433711	-0.235019	0.814999	0.999674	Decrease	nonDE	0.508964	2.01076	0.0488759	0.683601	Increase	nonDE	-5.53069	-23.6412	5.35793e-32	6.48517e-31	Decrease	DE	-4.97835	-21.2684	1.52697e-29	1.38288e-28	Decrease	DE
31	ENSMUSG00000000204	0.335572	0.591542	0.556594	0.999477	Increase	nonDE	1.3525	2.52462	0.0145137	0.479507	Increase	nonDE	2.69574	5.28349	2.26436e-06	3.21019e-06	Increase	DE	3.71266	7.27683	1.36597e-09	2.2527e-09	Increase	DE	0.0463923	0.0594328	0.952824	0.999674	Increase	nonDE	1.80021	2.4373	0.0180777	0.488338	Increase	nonDE	3.05734	4.22649	9.07181e-05	0.000135459	Increase	DE	4.81116	6.74431	1.01266e-08	1.97821e-08	Increase	DE
32	ENSMUSG00000000214	-0.137532	-0.475971	0.635833	0.999477	Decrease	nonDE	-0.721395	-2.29362	0.0253497	0.579512	Decrease	nonDE	-2.53484	-9.035	9.03317e-13	1.72729e-12	Decrease	DE	-3.11871	-11.0428	4.70297e-16	1.07346e-15	Decrease	DE	-0.279677	-0.705766	0.48308	0.999674	Decrease	nonDE	-0.892441	-2.06334	0.0434385	0.664264	Decrease	nonDE	-2.91824	-7.4174	4.98906e-10	1.07304e-09	Decrease	DE	-3.531	-8.90797	1.47591e-12	3.71809e-12	Decrease	DE
33	ENSMUSG00000000216	0.211504	0.805715	0.423606	0.999477	Increase	nonDE	-0.171576	-0.746863	0.458079	0.999909	Decrease	nonDE	4.96744	20.8738	4.0981e-29	2.0008e-28	Increase	DE	4.58436	19.4681	1.55515e-27	6.82897e-27	Increase	DE	-0.0957094	-0.265531	0.791516	0.999674	Decrease	nonDE	-0.113983	-0.358088	0.721541	0.998772	Decrease	nonDE	4.73778	14.4718	3.51693e-21	1.5555e-20	Increase	DE	4.7195	14.4609	3.64266e-21	1.61154e-20	Increase	DE
34	ENSMUSG00000000223	-0.0867691	-0.974633	0.333677	0.999477	Decrease	nonDE	0.246641	2.43404	0.0179417	0.508397	Increase	nonDE	-1.92457	-20.6311	7.57603e-29	3.62083e-28	Decrease	DE	-1.59116	-17.6314	2.4295e-25	9.21985e-25	Decrease	DE	-0.0279093	-0.2278	0.82058	0.999674	Decrease	nonDE	0.184445	1.30822	0.195816	0.923067	Increase	nonDE	-1.97226	-15.3611	2.10157e-22	1.01823e-21	Decrease	DE	-1.75991	-13.8807	2.41829e-20	1.01068e-19	Decrease	DE
35	ENSMUSG00000000247	0.131988	0.961666	0.340414	0.999477	Increase	nonDE	-0.00709123	-0.0488436	0.96122	0.999909	Decrease	nonDE	-1.18918	-9.17935	1.06299e-12	2.02559e-12	Decrease	DE	-1.32826	-10.1519	3.13144e-14	6.50996e-14	Decrease	DE	0.101654	0.535644	0.594358	0.999674	Increase	nonDE	-0.0899612	-0.454369	0.651346	0.998772	Decrease	nonDE	-0.92255	-5.04305	5.28084e-06	8.63492e-06	Decrease	DE	-1.11417	-6.07419	1.20845e-07	2.19895e-07	Decrease	DE
36	ENSMUSG00000000253	-0.142444	-0.496993	0.621054	0.999477	Decrease	nonDE	0.0281879	0.0972745	0.92284	0.999909	Increase	nonDE	-0.00631097	-0.0235764	0.981271	0.982458	Decrease	nonDE	0.164321	0.624509	0.534718	0.555569	Increase	nonDE	-0.0391494	-0.0998978	0.920767	0.999674	Decrease	nonDE	0.197198	0.495013	0.622442	0.998772	Increase	nonDE	-0.177537	-0.476801	0.635277	0.663718	Decrease	nonDE	0.0588102	0.157851	0.875117	0.887562	Increase	nonDE
37	ENSMUSG00000000263	0.0584362	0.126421	0.899866	0.999477	Increase	nonDE	-0.0307565	-0.059613	0.952683	0.999909	Decrease	nonDE	-3.92293	-8.43511	1.89503e-11	3.40632e-11	Decrease	DE	-4.01213	-8.68526	7.5303e-12	1.38579e-11	Decrease	DE	0.361579	0.57112	0.570276	0.999674	Increase	nonDE	0.119424	0.168406	0.86689	0.998772	Increase	nonDE	-4.08894	-6.34805	4.60605e-08	8.62513e-08	Decrease	DE	-4.3311	-6.72369	1.13185e-08	2.20583e-08	Decrease	DE
38	ENSMUSG00000000266	0.275782	2.2581	0.0276088	0.999477	Increase	nonDE	0.142822	1.19454	0.236992	0.952723	Increase	nonDE	0.911962	8.19146	2.39898e-11	4.28887e-11	Increase	DE	0.779001	7.02985	2.28156e-09	3.71891e-09	Increase	DE	0.268389	1.59995	0.114892	0.999674	Increase	nonDE	0.234131	1.42393	0.159676	0.89816	Increase	nonDE	0.776521	4.94406	6.54562e-06	1.06337e-05	Increase	DE	0.742263	4.75811	1.28143e-05	2.03186e-05	Increase	DE
39	ENSMUSG00000000275	0.13321	1.14049	0.258639	0.999477	Increase	nonDE	0.0883334	1.04857	0.298605	0.985198	Increase	nonDE	4.83978	41.0094	2.00295e-45	8.24398e-44	Increase	DE	4.7949	42.0479	4.72976e-46	2.20447e-44	Increase	DE	0.0543552	0.333649	0.739814	0.999674	Increase	nonDE	0.138728	1.19549	0.236623	0.945055	Increase	nonDE	4.90971	32.2739	1.75596e-39	7.001e-38	Increase	DE	4.99408	33.0655	4.45841e-40	2.08387e-38	Increase	DE
40	ENSMUSG00000000276	-0.0497593	-0.6002	0.550645	0.999477	Decrease	nonDE	0.141429	1.58478	0.118302	0.849827	Increase	nonDE	-1.21218	-15.0323	5.88828e-22	1.83307e-21	Decrease	DE	-1.02099	-12.7811	9.82956e-19	2.57749e-18	Decrease	DE	0.0581258	0.509145	0.612528	0.999674	Increase	nonDE	0.147314	1.19261	0.237743	0.945171	Increase	nonDE	-1.229	-10.8486	9.58954e-16	2.97243e-15	Decrease	DE	-1.13981	-10.1196	1.44479e-14	4.13231e-14	Decrease	DE
41	ENSMUSG00000000278	0.0513946	0.44203	0.660097	0.999477	Increase	nonDE	-0.00112829	-0.0106849	0.991511	0.999909	Decrease	nonDE	3.39705	32.623	3.0147e-39	4.07527e-38	Increase	DE	3.34453	32.0854	7.58124e-39	9.68894e-38	Increase	DE	-0.0412242	-0.258472	0.79695	0.999674	Decrease	nonDE	-0.145858	-1.00225	0.32035	0.982812	Decrease	nonDE	3.30011	22.7116	1.02678e-30	1.06581e-29	Increase	DE	3.19548	21.9427	6.25878e-30	5.94476e-29	Increase	DE
42	ENSMUSG00000000282	0.0355158	0.400846	0.689965	0.999477	Increase	nonDE	0.00369839	0.0417958	0.966801	0.999909	Increase	nonDE	0.418373	5.18887	2.66697e-06	3.7687e-06	Increase	DE	0.386556	4.75172	1.31111e-05	1.79568e-05	Increase	DE	-0.00793019	-0.0650399	0.94836	0.999674	Decrease	nonDE	-0.113405	-0.932099	0.355041	0.982812	Decrease	nonDE	0.433754	3.78569	0.000358056	0.00051112	Increase	DE	0.32828	2.85527	0.00590634	0.0076534	Increase	DE
43	ENSMUSG00000000290	0.391801	0.944852	0.348644	0.999477	Increase	nonDE	0.702029	1.81987	0.073928	0.774676	Increase	nonDE	2.70329	7.21906	1.24038e-09	2.04558e-09	Increase	DE	3.01352	8.11547	3.85864e-11	6.85842e-11	Increase	DE	0.6009	1.04961	0.298243	0.999674	Increase	nonDE	1.29967	2.43269	0.0180846	0.488338	Increase	nonDE	2.6268	4.95965	6.473e-06	1.05209e-05	Increase	DE	3.32557	6.407	2.85551e-08	5.4164e-08	Increase	DE
44	ENSMUSG00000000295	-0.190334	-1.27286	0.208004	0.999477	Decrease	nonDE	0.135243	0.778836	0.439154	0.999909	Increase	nonDE	-2.12652	-13.296	1.70094e-19	4.60016e-19	Decrease	DE	-1.80095	-11.5984	6.28156e-17	1.50195e-16	Decrease	DE	-0.0843125	-0.411265	0.682351	0.999674	Decrease	nonDE	0.101845	0.433601	0.666142	0.998772	Increase	nonDE	-1.98111	-9.31784	3.04137e-13	8.07616e-13	Decrease	DE	-1.79495	-8.42874	9.49812e-12	2.27006e-11	Decrease	DE
45	ENSMUSG00000000296	0.0742507	0.418697	0.67694	0.999477	Increase	nonDE	-0.417084	-1.94705	0.0562386	0.716339	Decrease	nonDE	-3.03448	-15.6816	7.79445e-23	2.53872e-22	Decrease	DE	-3.52581	-17.9493	9.87867e-26	3.84323e-25	Decrease	DE	0.229697	0.944733	0.348604	0.999674	Increase	nonDE	-0.333999	-1.16108	0.250231	0.953759	Decrease	nonDE	-2.82236	-10.9863	5.78399e-16	1.81701e-15	Decrease	DE	-3.38606	-12.8461	7.8609e-19	2.96617e-18	Decrease	DE
46	ENSMUSG00000000301	-0.548413	-1.76825	0.08213	0.999477	Decrease	nonDE	0.27824	0.890766	0.376632	0.993424	Increase	nonDE	-0.590274	-2.08729	0.0411407	0.0473541	Decrease	DE	0.236378	0.826177	0.411995	0.43367	Increase	nonDE	-1.07711	-2.53032	0.0140526	0.999674	Decrease	nonDE	-0.0140574	-0.0326964	0.974026	0.999487	Decrease	nonDE	-0.631817	-1.57392	0.120792	0.139715	Decrease	nonDE	0.431234	1.06447	0.291403	0.319986	Increase	nonDE
47	ENSMUSG00000000303	0.19655	0.897537	0.373499	0.999477	Increase	nonDE	0.0618951	0.377497	0.707315	0.999909	Increase	nonDE	5.59431	25.7846	1.25339e-31	7.54407e-31	Increase	DE	5.45966	26.266	5.05056e-32	3.13924e-31	Increase	DE	0.0398919	0.131634	0.895773	0.999674	Increase	nonDE	0.0651784	0.288147	0.77436	0.998772	Increase	nonDE	5.51233	19.9595	2.74545e-26	1.82581e-25	Increase	DE	5.53762	19.7128	4.9102e-26	3.20996e-25	Increase	DE
48	ENSMUSG00000000305	0.00712239	0.0992308	0.921288	0.999477	Increase	nonDE	0.0110169	0.109765	0.912964	0.999909	Increase	nonDE	-4.21561	-42.1153	4.31139e-46	2.07373e-44	Decrease	DE	-4.21172	-42.4126	2.87176e-46	1.43553e-44	Decrease	DE	0.03648	0.368784	0.713594	0.999674	Increase	nonDE	-0.00442803	-0.0324044	0.974258	0.999487	Decrease	nonDE	-4.17028	-33.0614	4.49005e-40	2.04583e-38	Decrease	DE	-4.21119	-33.1418	3.91249e-40	1.83909e-38	Decrease	DE
49	ENSMUSG00000000308	-0.0860123	-0.28298	0.778243	0.999477	Decrease	nonDE	0.214239	0.603414	0.548686	0.999909	Increase	nonDE	-3.76255	-11.4043	3.47673e-16	7.91496e-16	Decrease	DE	-3.4623	-10.9227	1.85026e-15	4.09996e-15	Decrease	DE	0.142958	0.345474	0.731041	0.999674	Increase	nonDE	0.265865	0.538281	0.59253	0.998772	Increase	nonDE	-4.13266	-9.22496	8.32238e-13	2.14022e-12	Decrease	DE	-4.00975	-9.00436	1.88121e-12	4.70615e-12	Decrease	DE
50	ENSMUSG00000000317	0.351108	1.07657	0.286005	0.999477	Increase	nonDE	-0.300201	-0.882647	0.380968	0.995205	Decrease	nonDE	-0.88552	-2.88864	0.0053841	0.00651495	Decrease	DE	-1.53683	-5.0043	5.25532e-06	7.33607e-06	Decrease	DE	0.363469	0.807834	0.422394	0.999674	Increase	nonDE	-0.380915	-0.811348	0.42039	0.998147	Decrease	nonDE	-1.11474	-2.56811	0.0127472	0.0161497	Decrease	DE	-1.85912	-4.27818	6.91598e-05	0.00010385	Decrease	DE
51	ENSMUSG00000000318	-0.120078	-0.293744	0.769977	0.999477	Decrease	nonDE	0.569669	1.40527	0.165145	0.90229	Increase	nonDE	0.0989797	0.267433	0.790061	0.803069	Increase	nonDE	0.788726	2.10761	0.0392906	0.0449836	Increase	DE	-0.529067	-0.947911	0.347012	0.999674	Decrease	nonDE	0.414598	0.735717	0.464795	0.998772	Increase	nonDE	-0.573658	-1.08506	0.282276	0.311951	Decrease	nonDE	0.370007	0.700363	0.486432	0.516991	Increase	nonDE
52	ENSMUSG00000000320	-0.0410326	-0.107805	0.914513	0.999477	Decrease	nonDE	-0.0869539	-0.240666	0.810641	0.999909	Decrease	nonDE	2.33438	6.8336	4.98494e-09	7.98846e-09	Increase	DE	2.28846	6.6734	9.31239e-09	1.4766e-08	Increase	DE	-0.74787	-1.4283	0.158433	0.999674	Decrease	nonDE	0.0354079	0.0708911	0.943722	0.999487	Increase	nonDE	1.86758	3.87656	0.000266966	0.000384642	Increase	DE	2.65086	5.45913	9.8131e-07	1.68187e-06	Increase	DE
53	ENSMUSG00000000326	-0.0331902	-0.44963	0.654606	0.999477	Decrease	nonDE	-0.0772124	-1.04489	0.30029	0.985198	Decrease	nonDE	0.351564	5.2008	2.55184e-06	3.60939e-06	Increase	DE	0.307542	4.53847	2.79726e-05	3.77547e-05	Increase	DE	0.0407097	0.400174	0.690457	0.999674	Increase	nonDE	-0.00637958	-0.0628445	0.9501	0.999487	Decrease	nonDE	0.40642	4.24325	7.7954e-05	0.000116927	Increase	DE	0.359331	3.75414	0.000396489	0.00056167	Increase	DE
54	ENSMUSG00000000339	0.0212633	0.294155	0.76966	0.999477	Increase	nonDE	-0.0542675	-0.706789	0.482448	0.999909	Decrease	nonDE	-1.10342	-16.0805	2.3086e-23	7.76068e-23	Decrease	DE	-1.17895	-17.0583	1.26597e-24	4.61076e-24	Decrease	DE	0.0422917	0.424304	0.67287	0.999674	Increase	nonDE	-0.0224222	-0.213311	0.831811	0.998772	Decrease	nonDE	-1.03219	-10.6836	1.76252e-15	5.37264e-15	Decrease	DE	-1.0969	-11.2878	1.92712e-16	6.24728e-16	Decrease	DE
55	ENSMUSG00000000340	0.0785187	0.885677	0.379346	0.999477	Increase	nonDE	-0.0951459	-1.05366	0.296285	0.985198	Decrease	nonDE	0.14098	1.72801	0.089158	0.0998043	Increase	nonDE	-0.0326844	-0.397339	0.692535	0.709516	Decrease	nonDE	0.0536815	0.439006	0.662243	0.999674	Increase	nonDE	-0.0176613	-0.14346	0.88641	0.998772	Decrease	nonDE	0.206477	1.7895	0.0786088	0.0929309	Increase	nonDE	0.135135	1.16617	0.248184	0.275084	Increase	nonDE
56	ENSMUSG00000000346	0.018763	0.362256	0.71844	0.999477	Increase	nonDE	0.000267741	0.00532313	0.995771	0.999909	Increase	nonDE	1.62301	34.6569	3.09152e-41	5.793e-40	Increase	DE	1.60451	34.1778	6.82327e-41	1.18342e-39	Increase	DE	-0.0220664	-0.309239	0.758217	0.999674	Decrease	nonDE	0.0147559	0.213084	0.831988	0.998772	Increase	nonDE	1.59373	24.0463	2.13681e-32	2.70717e-31	Increase	DE	1.63055	24.5611	6.76551e-33	9.14561e-32	Increase	DE
57	ENSMUSG00000000355	-0.103464	-1.68026	0.0981345	0.999477	Decrease	nonDE	0.0043023	0.0668538	0.946922	0.999909	Increase	nonDE	-1.13542	-19.5906	1.1241e-27	4.94379e-27	Decrease	DE	-1.02766	-17.6988	2.00576e-25	7.65742e-25	Decrease	DE	-0.0878374	-1.03508	0.304806	0.999674	Decrease	nonDE	-0.0257265	-0.290532	0.772417	0.998772	Decrease	nonDE	-1.07765	-13.1826	2.49538e-19	9.71495e-19	Decrease	DE	-1.01554	-12.3695	4.0944e-18	1.47466e-17	Decrease	DE
58	ENSMUSG00000000365	-0.0611774	-0.283856	0.777503	0.999477	Decrease	nonDE	0.335934	1.7411	0.0868189	0.807006	Increase	nonDE	2.42094	12.5672	2.05785e-18	5.25126e-18	Increase	DE	2.81805	14.5593	2.65423e-21	7.99507e-21	Increase	DE	0.678372	2.29096	0.0255127	0.999674	Increase	nonDE	0.89088	3.3037	0.00161634	0.177112	Increase	nonDE	2.2987	8.41476	1.00301e-11	2.39823e-11	Increase	DE	2.51121	9.45772	1.77967e-13	4.75401e-13	Increase	DE
59	ENSMUSG00000000374	-0.0975638	-1.60049	0.11477	0.999477	Decrease	nonDE	0.0642886	1.04626	0.29966	0.985198	Increase	nonDE	-0.0577376	-1.02914	0.307568	0.328282	Decrease	nonDE	0.104115	1.85448	0.0686136	0.0773774	Increase	nonDE	-0.15645	-1.86537	0.0670477	0.999674	Decrease	nonDE	-0.0221216	-0.261361	0.794714	0.998772	Decrease	nonDE	-0.0851746	-1.07477	0.286803	0.316595	Decrease	nonDE	0.0491541	0.61776	0.539084	0.56864	Increase	nonDE
60	ENSMUSG00000000378	0.0706086	0.74686	0.45808	0.999477	Increase	nonDE	0.0109407	0.115655	0.908314	0.999909	Increase	nonDE	0.397649	4.59629	2.28085e-05	3.07922e-05	Increase	DE	0.337981	3.89498	0.000250696	0.000323331	Increase	DE	0.0580658	0.445753	0.657389	0.999674	Increase	nonDE	0.114298	0.882125	0.381248	0.992182	Increase	nonDE	0.409502	3.3458	0.0014233	0.00194676	Increase	DE	0.465734	3.80363	0.000337833	0.000481132	Increase	DE
61	ENSMUSG00000000384	-0.0190613	-0.135258	0.892863	0.999477	Decrease	nonDE	0.135291	0.935925	0.353084	0.989354	Increase	nonDE	-0.168897	-1.2914	0.201546	0.218731	Decrease	nonDE	-0.0145447	-0.110868	0.912093	0.917695	Decrease	nonDE	0.0581523	0.299425	0.765656	0.999674	Increase	nonDE	0.122078	0.615742	0.540406	0.998772	Increase	nonDE	-0.073021	-0.394769	0.694421	0.720776	Decrease	nonDE	-0.00909565	-0.0491486	0.960965	0.964579	Decrease	nonDE
62	ENSMUSG00000000385	0.253143	0.695002	0.490057	0.999477	Increase	nonDE	-0.137338	-0.641073	0.524207	0.999909	Decrease	nonDE	8.67347	20.5513	4.43875e-27	1.86927e-26	Increase	DE	8.28299	20.2661	8.63047e-27	3.59245e-26	Increase	DE	-0.283889	-0.570212	0.570917	0.999674	Decrease	nonDE	0.0194381	0.0660126	0.947613	0.999487	Increase	nonDE	8.51164	17.1395	2.09982e-23	1.10088e-22	Increase	DE	8.81497	17.7199	4.5857e-24	2.547e-23	Increase	DE
63	ENSMUSG00000000392	0.322839	0.803604	0.424832	0.999477	Increase	nonDE	0.839277	2.05456	0.0443327	0.674199	Increase	nonDE	-0.76004	-2.04096	0.0457096	0.0523979	Decrease	nonDE	-0.243603	-0.655473	0.514696	0.536106	Decrease	nonDE	0.402473	0.719824	0.474458	0.999674	Increase	nonDE	1.17073	2.06749	0.0430566	0.662095	Increase	nonDE	-0.739956	-1.38395	0.171557	0.195253	Decrease	nonDE	0.0283052	0.0539526	0.957154	0.961337	Increase	nonDE
64	ENSMUSG00000000399	-0.0410713	-0.477403	0.634819	0.999477	Decrease	nonDE	-0.124239	-1.37271	0.174979	0.914754	Decrease	nonDE	-0.553859	-6.88629	4.00271e-09	6.445e-09	Decrease	DE	-0.637026	-7.79148	1.14931e-10	1.99335e-10	Decrease	DE	-0.0102122	-0.0861723	0.931618	0.999674	Decrease	nonDE	-0.0440417	-0.355885	0.723182	0.998772	Decrease	nonDE	-0.538989	-4.72378	1.44908e-05	2.2966e-05	Decrease	DE	-0.572819	-4.98811	5.57524e-06	9.06881e-06	Decrease	DE
65	ENSMUSG00000000402	0.104037	0.459757	0.647361	0.999477	Increase	nonDE	0.385867	1.63908	0.106459	0.832471	Increase	nonDE	-1.22819	-5.73718	3.40852e-07	5.02024e-07	Decrease	DE	-0.946357	-4.46189	3.65944e-05	4.90793e-05	Decrease	DE	-0.13804	-0.442221	0.659927	0.999674	Decrease	nonDE	0.212503	0.653248	0.516105	0.998772	Increase	nonDE	-1.34802	-4.47574	3.48638e-05	5.37161e-05	Decrease	DE	-0.997475	-3.31472	0.00156353	0.00211445	Decrease	DE
66	ENSMUSG00000000409	-0.0275677	-0.12436	0.901448	0.999477	Decrease	nonDE	0.136684	0.554361	0.581403	0.999909	Increase	nonDE	-3.53744	-15.9181	3.78056e-23	1.25432e-22	Decrease	DE	-3.37319	-15.2844	2.6687e-22	8.51123e-22	Decrease	DE	0.045521	0.149273	0.881842	0.999674	Increase	nonDE	0.198205	0.58478	0.5609	0.998772	Increase	nonDE	-3.47156	-11.2645	2.09678e-16	6.76809e-16	Decrease	DE	-3.31887	-10.7633	1.31333e-15	4.02415e-15	Decrease	DE
67	ENSMUSG00000000416	0.0434045	0.280399	0.780144	0.999477	Increase	nonDE	0.071877	0.324176	0.746941	0.999909	Increase	nonDE	-5.24111	-23.0269	2.51528e-31	1.48134e-30	Decrease	DE	-5.21264	-23.6485	6.0118e-32	3.71439e-31	Decrease	DE	0.0255593	0.120293	0.904656	0.999674	Increase	nonDE	-0.036244	-0.121527	0.903683	0.998772	Decrease	nonDE	-4.98063	-17.9797	9.95755e-26	6.28606e-25	Decrease	DE	-5.04243	-18.128	6.5789e-26	4.24384e-25	Decrease	DE
68	ENSMUSG00000000420	0.0518194	0.72507	0.471243	0.999477	Increase	nonDE	0.0752936	1.0757	0.28639	0.981223	Increase	nonDE	1.06228	16.4149	8.44698e-24	2.91114e-23	Increase	DE	1.08576	16.7021	3.59889e-24	1.27866e-23	Increase	DE	-0.0101378	-0.102829	0.918443	0.999674	Decrease	nonDE	0.0604433	0.626812	0.533173	0.998772	Increase	nonDE	1.05468	11.469	1.00077e-16	3.28937e-16	Increase	DE	1.12526	12.2418	6.40173e-18	2.28282e-17	Increase	DE
69	ENSMUSG00000000439	-0.0240046	-0.298343	0.766477	0.999477	Decrease	nonDE	-0.0339638	-0.401047	0.689818	0.999909	Decrease	nonDE	-0.699106	-9.2023	4.7408e-13	9.18625e-13	Decrease	DE	-0.709066	-9.28908	3.3963e-13	6.67718e-13	Decrease	DE	-0.0567162	-0.512017	0.610529	0.999674	Decrease	nonDE	-0.0313812	-0.269321	0.788611	0.998772	Decrease	nonDE	-0.758354	-7.07251	1.93032e-09	3.98939e-09	Decrease	DE	-0.733019	-6.80166	5.57323e-09	1.10715e-08	Decrease	DE
70	ENSMUSG00000000440	-0.0790121	-0.364274	0.716941	0.999477	Decrease	nonDE	0.0347451	0.293919	0.76984	0.999909	Increase	nonDE	8.7377	33.1738	3.7045e-40	5.74997e-39	Increase	DE	8.85146	34.4339	4.4638e-41	8.01934e-40	Increase	DE	-0.641516	-2.17691	0.033454	0.999674	Decrease	nonDE	0.139381	0.858223	0.394203	0.992182	Increase	nonDE	8.34859	27.6212	1.07015e-35	2.14368e-34	Increase	DE	9.12949	30.0124	1.04678e-37	2.92074e-36	Increase	DE
71	ENSMUSG00000000441	0.115277	1.12815	0.26377	0.999477	Increase	nonDE	-0.0209005	-0.198877	0.843035	0.999909	Decrease	nonDE	-0.204075	-2.14539	0.0360006	0.041655	Decrease	DE	-0.340252	-3.57143	0.000709269	0.000895434	Decrease	DE	0.144756	1.02852	0.307856	0.999674	Increase	nonDE	0.0195392	0.135208	0.892902	0.998772	Increase	nonDE	-0.259149	-1.927	0.0587442	0.0703569	Decrease	nonDE	-0.384366	-2.85623	0.00589053	0.00763352	Decrease	DE
72	ENSMUSG00000000486	-0.33026	-1.63673	0.10695	0.999477	Decrease	nonDE	0.441104	2.1163	0.0384998	0.639484	Increase	nonDE	-1.04085	-5.51707	7.83758e-07	1.13486e-06	Decrease	DE	-0.269484	-1.42905	0.158204	0.173239	Decrease	nonDE	-0.504603	-1.81722	0.0742043	0.999674	Decrease	nonDE	0.716387	2.47931	0.0160061	0.472924	Increase	nonDE	-1.24327	-4.6187	2.10682e-05	3.30077e-05	Decrease	DE	-0.0222793	-0.0838804	0.933432	0.939965	Decrease	nonDE
73	ENSMUSG00000000489	0.264302	1.71411	0.0917082	0.999477	Increase	nonDE	0.0540175	0.416814	0.678312	0.999909	Increase	nonDE	3.54578	24.7189	5.18754e-33	3.50625e-32	Increase	DE	3.3355	24.0522	2.28535e-32	1.46111e-31	Increase	DE	0.0451232	0.213639	0.831558	0.999674	Increase	nonDE	0.131897	0.740043	0.462181	0.998772	Increase	nonDE	3.39579	17.7787	1.6898e-25	1.05032e-24	Increase	DE	3.48256	18.2271	4.8075e-26	3.14531e-25	Increase	DE
74	ENSMUSG00000000530	-0.108551	-0.778866	0.439136	0.999477	Decrease	nonDE	0.0850571	0.813931	0.41892	0.999909	Increase	nonDE	4.10262	31.1879	1.21001e-38	1.50987e-37	Increase	DE	4.29623	31.813	3.95535e-39	5.21476e-38	Increase	DE	-0.209424	-1.09016	0.280025	0.999674	Decrease	nonDE	0.0557904	0.387974	0.699416	0.998772	Increase	nonDE	4.22757	24.3818	1.00759e-32	1.32315e-31	Increase	DE	4.49278	25.0389	2.36828e-33	3.4464e-32	Increase	DE
75	ENSMUSG00000000531	0.101799	0.647113	0.52004	0.999477	Increase	nonDE	0.183442	1.37113	0.175468	0.915696	Increase	nonDE	2.68766	18.8291	8.66088e-27	3.56563e-26	Increase	DE	2.76931	19.4436	1.65997e-27	7.26802e-27	Increase	DE	0.111614	0.517788	0.606521	0.999674	Increase	nonDE	0.280286	1.52223	0.133234	0.867377	Increase	nonDE	2.66647	13.664	4.95722e-20	2.02374e-19	Increase	DE	2.83514	14.5508	2.72728e-21	1.21731e-20	Increase	DE
76	ENSMUSG00000000532	0.0267318	0.432649	0.66683	0.999477	Increase	nonDE	0.0252619	0.404055	0.687617	0.999909	Increase	nonDE	-0.0542706	-0.955603	0.343128	0.364707	Decrease	nonDE	-0.0557405	-0.976482	0.332767	0.354172	Decrease	nonDE	-0.0268934	-0.316475	0.752747	0.999674	Decrease	nonDE	-0.0528582	-0.613328	0.54199	0.998772	Decrease	nonDE	-0.15761	-1.95645	0.0550959	0.0662031	Decrease	nonDE	-0.183575	-2.27267	0.0266617	0.0327891	Decrease	DE
77	ENSMUSG00000000538	-0.0752582	-0.7323	0.466852	0.999477	Decrease	nonDE	0.0192622	0.181986	0.85621	0.999909	Increase	nonDE	-0.345536	-3.61704	0.000614292	0.000776655	Decrease	DE	-0.251015	-2.61492	0.0112833	0.0133802	Decrease	DE	-0.0557412	-0.393381	0.69544	0.999674	Decrease	nonDE	0.0771195	0.525383	0.601264	0.998772	Increase	nonDE	-0.447932	-3.28758	0.00169658	0.00230663	Decrease	DE	-0.315071	-2.31591	0.024017	0.0296424	Decrease	DE
78	ENSMUSG00000000552	-0.0523194	-0.277335	0.782481	0.999477	Decrease	nonDE	-0.171263	-0.845744	0.401074	0.999909	Decrease	nonDE	-1.08825	-6.02965	1.11442e-07	1.67996e-07	Decrease	DE	-1.2072	-6.63193	1.08111e-08	1.70916e-08	Decrease	DE	-0.25925	-1.00232	0.320236	0.999674	Decrease	nonDE	0.0839208	0.304307	0.761953	0.998772	Increase	nonDE	-1.28322	-5.07939	3.99179e-06	6.57982e-06	Decrease	DE	-0.940052	-3.70029	0.000471356	0.000663976	Decrease	DE
79	ENSMUSG00000000555	0.18918	0.753583	0.454062	0.999477	Increase	nonDE	-0.105013	-0.512036	0.610515	0.999909	Decrease	nonDE	4.62439	19.7654	7.09451e-28	3.16745e-27	Increase	DE	4.33019	18.8584	7.99778e-27	3.33328e-26	Increase	DE	-0.0810064	-0.236432	0.813907	0.999674	Decrease	nonDE	-0.331851	-1.17436	0.244916	0.951522	Decrease	nonDE	4.39897	14.1918	8.71696e-21	3.73752e-20	Increase	DE	4.14812	13.3736	1.30969e-19	5.22674e-19	Increase	DE
80	ENSMUSG00000000560	0.0845202	1.05855	0.29407	0.999477	Increase	nonDE	0.498697	3.18906	0.00227459	0.230839	Increase	nonDE	-8.8008	-44.1042	2.98754e-47	1.83081e-45	Decrease	DE	-8.38662	-43.7426	4.81279e-47	2.80396e-45	Decrease	DE	0.0378854	0.344676	0.73155	0.999674	Increase	nonDE	0.19709	0.92242	0.360024	0.982812	Increase	nonDE	-8.81331	-38.9834	3.70103e-44	4.50274e-42	Decrease	DE	-8.65411	-38.167	1.24759e-43	1.47448e-41	Decrease	DE
81	ENSMUSG00000000561	0.0189491	0.241396	0.810075	0.999477	Increase	nonDE	-0.0169748	-0.21708	0.828886	0.999909	Decrease	nonDE	0.460203	6.45064	2.18947e-08	3.41217e-08	Increase	DE	0.424279	5.89376	1.87625e-07	2.80108e-07	Increase	DE	-0.0222336	-0.20546	0.837912	0.999674	Decrease	nonDE	-0.00821193	-0.0763727	0.939378	0.999487	Decrease	nonDE	0.447794	4.41069	4.37481e-05	6.68319e-05	Increase	DE	0.461815	4.53737	2.80808e-05	4.34351e-05	Increase	DE
82	ENSMUSG00000000563	-0.0668028	-0.875975	0.384556	0.999477	Decrease	nonDE	-0.100379	-1.2789	0.205883	0.93425	Decrease	nonDE	-0.962508	-13.5718	6.74113e-20	1.86053e-19	Decrease	DE	-0.996085	-13.9975	1.64627e-20	4.74551e-20	Decrease	DE	-0.0885392	-0.843962	0.402061	0.999674	Decrease	nonDE	-0.0692696	-0.64281	0.52281	0.998772	Decrease	nonDE	-0.988959	-9.88071	3.55859e-14	1.00307e-13	Decrease	DE	-0.96969	-9.64534	8.69654e-14	2.37447e-13	Decrease	DE
83	ENSMUSG00000000567	0.12264	1.35342	0.181027	0.999477	Increase	nonDE	-0.0204988	-0.212447	0.832482	0.999909	Decrease	nonDE	-1.64921	-19.1043	4.11349e-27	1.73804e-26	Decrease	DE	-1.79234	-20.6505	7.21057e-29	3.48339e-28	Decrease	DE	0.141065	1.12836	0.263685	0.999674	Increase	nonDE	-0.0132355	-0.099873	0.92078	0.999476	Decrease	nonDE	-1.6002	-13.1335	2.94745e-19	1.14052e-18	Decrease	DE	-1.7545	-14.3764	4.78684e-21	2.10255e-20	Decrease	DE
84	ENSMUSG00000000568	0.0285724	0.524076	0.602166	0.999477	Increase	nonDE	0.0279011	0.488921	0.626689	0.999909	Increase	nonDE	-1.48752	-28.9256	8.22778e-37	8.22083e-36	Decrease	DE	-1.48819	-28.9226	8.27594e-37	8.25399e-36	Decrease	DE	0.108256	1.44106	0.154794	0.999674	Increase	nonDE	0.094341	1.20077	0.234586	0.943904	Increase	nonDE	-1.50062	-20.6512	7.19744e-29	6.08217e-28	Decrease	DE	-1.51453	-20.8721	4.11588e-29	3.56925e-28	Decrease	DE
85	ENSMUSG00000000581	-0.117405	-0.878653	0.38343	0.999477	Decrease	nonDE	-0.0935388	-0.670378	0.505435	0.999909	Decrease	nonDE	-1.29344	-10.3132	1.9306e-14	4.02465e-14	Decrease	DE	-1.26957	-10.0776	4.45611e-14	9.18192e-14	Decrease	DE	-0.0970327	-0.527978	0.599648	0.999674	Decrease	nonDE	-0.0436585	-0.228357	0.82022	0.998772	Decrease	nonDE	-1.28626	-7.28108	1.33887e-09	2.79674e-09	Decrease	DE	-1.23288	-6.94538	4.73778e-09	9.45842e-09	Decrease	DE
86	ENSMUSG00000000594	-0.0356567	-0.420851	0.675376	0.999477	Decrease	nonDE	0.00855209	0.120568	0.904439	0.999909	Increase	nonDE	4.69492	61.213	1.45517e-55	9.26051e-53	Increase	DE	4.73913	61.3281	1.30311e-55	7.98566e-53	Increase	DE	-0.0420842	-0.363664	0.717394	0.999674	Decrease	nonDE	0.0597373	0.611697	0.543061	0.998772	Increase	nonDE	4.61477	44.3256	2.23501e-47	7.25108e-45	Increase	DE	4.71659	44.8009	1.20448e-47	4.97873e-45	Increase	DE
87	ENSMUSG00000000600	-0.0219013	-0.298644	0.766249	0.999477	Decrease	nonDE	0.0510799	0.699765	0.486793	0.999909	Increase	nonDE	0.479074	7.15345	1.40544e-09	2.31043e-09	Increase	DE	0.552056	8.22315	2.11942e-11	3.81421e-11	Increase	DE	-0.0337396	-0.333805	0.739697	0.999674	Decrease	nonDE	-0.0730868	-0.729048	0.468824	0.998772	Decrease	nonDE	0.644989	6.80311	5.54155e-09	1.11019e-08	Increase	DE	0.605641	6.38106	2.86858e-08	5.44056e-08	Increase	DE
88	ENSMUSG00000000605	-0.0322705	-0.726297	0.470496	0.999477	Decrease	nonDE	-0.00517667	-0.112123	0.911102	0.999909	Decrease	nonDE	-1.35901	-32.6473	9.16475e-40	1.33251e-38	Decrease	DE	-1.33191	-31.9196	3.27494e-39	4.37699e-38	Decrease	DE	-0.0732457	-1.19755	0.235827	0.999674	Decrease	nonDE	-0.0933519	-1.46959	0.146925	0.87974	Decrease	nonDE	-1.37731	-23.439	8.5161e-32	1.00219e-30	Decrease	DE	-1.39742	-23.6922	4.7684e-32	5.85731e-31	Decrease	DE
89	ENSMUSG00000000627	0.00367454	0.0313695	0.97508	0.999477	Increase	nonDE	-0.0858523	-0.526618	0.600411	0.999909	Decrease	nonDE	-5.64995	-34.574	3.54321e-41	6.59459e-40	Decrease	DE	-5.73947	-35.8598	4.4234e-42	9.48052e-41	Decrease	DE	0.0219861	0.136275	0.892063	0.999674	Increase	nonDE	0.0280783	0.126011	0.900146	0.998772	Increase	nonDE	-5.40521	-26.2064	1.95053e-34	3.2376e-33	Decrease	DE	-5.39912	-26.1409	2.23814e-34	3.76727e-33	Decrease	DE
90	ENSMUSG00000000628	0.42381	2.97113	0.00427107	0.738463	Increase	nonDE	0.185068	1.79453	0.0777934	0.784254	Increase	nonDE	5.04259	34.2592	5.96e-41	1.05809e-39	Increase	DE	4.80384	35.0663	1.58429e-41	3.05166e-40	Increase	DE	0.336967	1.65996	0.102168	0.999674	Increase	nonDE	0.0719843	0.505909	0.614784	0.998772	Increase	nonDE	5.21507	26.8326	5.31157e-35	9.58399e-34	Increase	DE	4.95009	26.9484	4.18735e-35	7.6982e-34	Increase	DE
91	ENSMUSG00000000631	-0.0608246	-0.769557	0.444598	0.999477	Decrease	nonDE	0.142416	1.8092	0.0754578	0.77564	Increase	nonDE	0.374846	5.1862	2.69335e-06	3.80403e-06	Increase	DE	0.578086	7.98956	5.2872e-11	9.32444e-11	Increase	DE	-0.00563652	-0.0517985	0.958862	0.999674	Decrease	nonDE	0.192843	1.77683	0.0806923	0.773991	Increase	nonDE	0.340348	3.32233	0.00152803	0.00208415	Increase	DE	0.538828	5.26502	2.01135e-06	3.37524e-06	Increase	DE
92	ENSMUSG00000000632	-0.037576	-0.385858	0.700974	0.999477	Decrease	nonDE	-0.0536013	-0.332195	0.740906	0.999909	Decrease	nonDE	-5.84826	-32.2983	1.68263e-39	2.3435e-38	Decrease	DE	-5.86428	-32.6906	8.50231e-40	1.22864e-38	Decrease	DE	-0.00467879	-0.0348833	0.972289	0.999674	Decrease	nonDE	-0.174843	-0.804634	0.424225	0.998772	Decrease	nonDE	-5.70576	-27.242	2.30084e-35	4.38085e-34	Decrease	DE	-5.87593	-27.1127	2.99287e-35	5.63367e-34	Decrease	DE
93	ENSMUSG00000000682	0.324448	0.82926	0.41031	0.999477	Increase	nonDE	0.363701	1.00006	0.321376	0.988131	Increase	nonDE	2.88505	8.19184	2.64776e-11	4.72293e-11	Increase	DE	2.92431	8.33641	1.51165e-11	2.74222e-11	Increase	DE	-0.0559689	-0.103225	0.918135	0.999674	Decrease	nonDE	0.559425	1.11898	0.267698	0.957473	Increase	nonDE	2.98375	6.01999	1.209e-07	2.2014e-07	Increase	DE	3.59915	7.26048	9.94384e-10	2.08188e-09	Increase	DE
94	ENSMUSG00000000690	0.225629	0.331572	0.741509	0.999477	Increase	nonDE	-0.665518	-0.991287	0.326012	0.988356	Decrease	nonDE	1.66765	2.66297	0.0102123	0.0121669	Increase	DE	0.776502	1.25642	0.214428	0.232087	Increase	nonDE	0.161532	0.171642	0.864367	0.999674	Increase	nonDE	-0.487002	-0.529872	0.598395	0.998772	Decrease	nonDE	1.91006	2.17883	0.0337739	0.0413208	Increase	DE	1.26153	1.43747	0.156415	0.177799	Increase	nonDE
95	ENSMUSG00000000693	0.128051	0.428434	0.669878	0.999477	Increase	nonDE	-0.0353737	-0.113411	0.910086	0.999909	Decrease	nonDE	-1.2319	-4.39673	4.59243e-05	6.1225e-05	Decrease	DE	-1.39532	-4.95199	6.35962e-06	8.84551e-06	Decrease	DE	0.150837	0.367508	0.71454	0.999674	Increase	nonDE	-0.13617	-0.316711	0.752568	0.998772	Decrease	nonDE	-1.43543	-3.61452	0.000619213	0.000869221	Decrease	DE	-1.72244	-4.33643	5.65922e-05	8.55997e-05	Decrease	DE
96	ENSMUSG00000000706	0.0374689	0.128099	0.898501	0.999477	Increase	nonDE	-0.0036071	-0.0127083	0.989903	0.999909	Decrease	nonDE	2.96823	11.1733	2.92098e-16	6.67919e-16	Increase	DE	2.92715	11.06	4.41735e-16	1.00924e-15	Increase	DE	0.203984	0.506713	0.614223	0.999674	Increase	nonDE	-0.368061	-0.946363	0.34778	0.982812	Decrease	nonDE	3.45521	9.26256	3.76059e-13	9.90335e-13	Increase	DE	2.88317	7.70683	1.60202e-10	3.53616e-10	Increase	DE
97	ENSMUSG00000000708	-0.103133	-1.09311	0.278737	0.999477	Decrease	nonDE	-0.00302138	-0.0337509	0.973188	0.999909	Decrease	nonDE	1.34646	15.9734	3.19507e-23	1.06455e-22	Increase	DE	1.44657	16.9976	1.51142e-24	5.48901e-24	Increase	DE	-0.191473	-1.47766	0.144756	0.999674	Decrease	nonDE	0.00693431	0.0564298	0.955188	0.999487	Increase	nonDE	1.36433	11.4868	9.38378e-17	3.09106e-16	Increase	DE	1.56274	13.0063	4.54414e-19	1.74327e-18	Increase	DE
98	ENSMUSG00000000711	-0.0227808	-0.249832	0.803575	0.999477	Decrease	nonDE	0.0905901	1.00376	0.319547	0.988131	Increase	nonDE	0.477445	5.75577	3.17587e-07	4.68342e-07	Increase	DE	0.590816	7.09377	1.77599e-09	2.91031e-09	Increase	DE	0.139594	1.11242	0.270419	0.999674	Increase	nonDE	0.110961	0.893867	0.374984	0.988538	Increase	nonDE	0.557132	4.73016	1.41639e-05	2.24693e-05	Increase	DE	0.528499	4.50072	3.19413e-05	4.92087e-05	Increase	DE
99	ENSMUSG00000000730	0.0799692	0.450261	0.654154	0.999477	Increase	nonDE	-0.312908	-2.1352	0.0368594	0.633226	Decrease	nonDE	6.09648	37.0407	6.94198e-43	1.7563e-41	Increase	DE	5.70361	35.2338	1.20762e-41	2.38862e-40	Increase	DE	0.0638432	0.262276	0.794012	0.999674	Increase	nonDE	-0.175166	-0.875933	0.384578	0.992182	Decrease	nonDE	6.08741	27.6287	1.0543e-35	2.11704e-34	Increase	DE	5.8484	26.5395	9.733e-35	1.70415e-33	Increase	DE
100	ENSMUSG00000000732	0.382672	1.21842	0.227859	0.999477	Increase	nonDE	0.395897	1.32589	0.189928	0.925485	Increase	nonDE	2.5021	8.81017	2.15549e-12	4.04271e-12	Increase	DE	2.51532	8.9026	1.5069e-12	2.87115e-12	Increase	DE	0.329385	0.754936	0.453256	0.999674	Increase	nonDE	0.548341	1.33876	0.185726	0.915801	Increase	nonDE	2.93344	7.29831	7.96176e-10	1.69086e-09	Increase	DE	3.15239	7.89087	7.78345e-11	1.75098e-10	Increase	DE
101	ENSMUSG00000000738	0.0337353	0.479373	0.633425	0.999477	Increase	nonDE	0.0157159	0.221796	0.82523	0.999909	Increase	nonDE	0.188997	2.94334	0.00461961	0.00560587	Increase	DE	0.170978	2.63382	0.010737	0.0127497	Increase	DE	0.107047	1.10166	0.275033	0.999674	Increase	nonDE	-0.0201763	-0.206586	0.837037	0.998772	Decrease	nonDE	0.246475	2.68303	0.00942543	0.0120838	Increase	DE	0.119252	1.30037	0.198474	0.222927	Increase	nonDE
102	ENSMUSG00000000740	0.0279817	0.504451	0.615802	0.999477	Increase	nonDE	-0.0645722	-1.14206	0.25799	0.965008	Decrease	nonDE	-0.460412	-8.99079	1.07147e-12	2.04128e-12	Decrease	DE	-0.552965	-10.7447	1.40616e-15	3.13183e-15	Decrease	DE	-0.0768289	-1.00506	0.318925	0.999674	Decrease	nonDE	-0.0598918	-0.770678	0.443938	0.998772	Decrease	nonDE	-0.474259	-6.53734	1.56281e-08	3.02648e-08	Decrease	DE	-0.457322	-6.28387	4.18046e-08	7.84863e-08	Decrease	DE
103	ENSMUSG00000000743	-0.0318445	-0.556813	0.579737	0.999477	Decrease	nonDE	-0.0105876	-0.185014	0.853845	0.999909	Decrease	nonDE	0.310809	5.93646	1.59334e-07	2.38216e-07	Increase	DE	0.332066	6.32593	3.55212e-08	5.4831e-08	Increase	DE	-0.0477379	-0.605858	0.546907	0.999674	Decrease	nonDE	-0.00024882	-0.00315951	0.99749	0.999487	Decrease	nonDE	0.306078	4.12899	0.000114952	0.000170216	Increase	DE	0.353567	4.75672	1.28782e-05	2.04142e-05	Increase	DE
104	ENSMUSG00000000751	-0.129802	-1.38257	0.171948	0.999477	Decrease	nonDE	0.083057	0.817644	0.416813	0.999909	Increase	nonDE	-1.09547	-12.0169	1.41394e-17	3.45876e-17	Decrease	DE	-0.882607	-9.69213	7.27812e-14	1.48269e-13	Decrease	DE	-0.181164	-1.40463	0.165316	0.999674	Decrease	nonDE	0.118095	0.847187	0.400276	0.994776	Increase	nonDE	-1.13762	-8.91787	1.42042e-12	3.59197e-12	Decrease	DE	-0.838357	-6.57372	1.35641e-08	2.62892e-08	Decrease	DE
105	ENSMUSG00000000753	0.193702	0.431364	0.667842	0.999477	Increase	nonDE	0.597821	1.28301	0.204715	0.93425	Increase	nonDE	-1.38422	-3.23772	0.00201659	0.00249116	Decrease	DE	-0.980101	-2.34099	0.0227783	0.0265135	Decrease	DE	-0.364844	-0.591697	0.556409	0.999674	Decrease	nonDE	0.803286	1.2462	0.217822	0.935107	Increase	nonDE	-1.94241	-3.24829	0.00195459	0.00264415	Decrease	DE	-0.774276	-1.30484	0.197226	0.221601	Decrease	nonDE
106	ENSMUSG00000000759	-0.0863862	-0.862498	0.391866	0.999477	Decrease	nonDE	-0.0242388	-0.23601	0.814233	0.999909	Decrease	nonDE	-0.232571	-2.50125	0.0151378	0.0178805	Decrease	DE	-0.170424	-1.82829	0.0725057	0.0816053	Decrease	nonDE	-0.201854	-1.46082	0.149311	0.999674	Decrease	nonDE	-0.046986	-0.333741	0.739745	0.998772	Decrease	nonDE	-0.177834	-1.35607	0.180185	0.204551	Decrease	nonDE	-0.0229655	-0.17412	0.86236	0.875859	Decrease	nonDE
107	ENSMUSG00000000776	0.0033659	0.0518682	0.958807	0.999477	Increase	nonDE	-0.0807206	-1.23201	0.222777	0.944532	Decrease	nonDE	0.122223	2.05049	0.0447166	0.0513094	Increase	nonDE	0.0381366	0.637038	0.526536	0.547619	Increase	nonDE	0.0268752	0.301146	0.76435	0.999674	Increase	nonDE	-0.229829	-2.55273	0.0132647	0.452236	Decrease	nonDE	0.153324	1.81963	0.073832	0.0874838	Increase	nonDE	-0.10338	-1.22045	0.227094	0.253132	Decrease	nonDE
108	ENSMUSG00000000782	-0.039333	-0.191484	0.848797	0.999477	Decrease	nonDE	-0.226435	-1.04699	0.299328	0.985198	Decrease	nonDE	-0.783631	-4.08575	0.000132982	0.000173172	Decrease	DE	-0.970734	-4.96598	6.04375e-06	8.41255e-06	Decrease	DE	-0.0952474	-0.335509	0.738418	0.999674	Decrease	nonDE	-0.13837	-0.462878	0.645135	0.998772	Decrease	nonDE	-0.99831	-3.62473	0.000599534	0.000842668	Decrease	DE	-1.04143	-3.77452	0.000371235	0.000527294	Decrease	DE
109	ENSMUSG00000000787	-0.023733	-0.465578	0.643212	0.999477	Decrease	nonDE	-0.0429854	-0.850266	0.398575	0.999909	Decrease	nonDE	0.782076	16.8357	2.42838e-24	8.58729e-24	Increase	DE	0.762823	16.3706	9.64219e-24	3.33277e-23	Increase	DE	0.053718	0.763243	0.448325	0.999674	Increase	nonDE	-0.119079	-1.71	0.0924605	0.807419	Decrease	nonDE	0.919939	13.9506	1.9204e-20	8.04022e-20	Increase	DE	0.747142	11.3181	1.72671e-16	5.61739e-16	Increase	DE
110	ENSMUSG00000000792	0.271186	0.864736	0.390646	0.999477	Increase	nonDE	-0.184055	-0.61367	0.541766	0.999909	Decrease	nonDE	1.9923	7.03827	2.20749e-09	3.59358e-09	Increase	DE	1.53706	5.43868	1.05209e-06	1.51466e-06	Increase	DE	0.474322	1.10412	0.273975	0.999674	Increase	nonDE	0.0217318	0.0525582	0.958259	0.999487	Increase	nonDE	1.67152	4.18104	9.63682e-05	0.000143559	Increase	DE	1.21893	3.07906	0.00313634	0.00414588	Increase	DE
111	ENSMUSG00000000794	-0.0727676	-0.585162	0.560645	0.999477	Decrease	nonDE	-0.165545	-0.923125	0.35966	0.989354	Decrease	nonDE	-4.85387	-26.4269	1.23012e-34	9.75723e-34	Decrease	DE	-4.94665	-27.3069	2.01682e-35	1.73894e-34	Decrease	DE	-0.0556958	-0.325149	0.746205	0.999674	Decrease	nonDE	-0.110498	-0.451294	0.653414	0.998772	Decrease	nonDE	-4.92856	-21.591	6.88233e-30	6.46283e-29	Decrease	DE	-4.98336	-21.6517	5.93081e-30	5.64946e-29	Decrease	DE
112	ENSMUSG00000000804	-0.035663	-0.56925	0.571323	0.999477	Decrease	nonDE	-0.0753464	-1.19033	0.238629	0.953053	Decrease	nonDE	-0.0710308	-1.23185	0.222838	0.240985	Decrease	nonDE	-0.110714	-1.91586	0.0601773	0.0681329	Decrease	nonDE	-0.0476262	-0.553175	0.58221	0.999674	Decrease	nonDE	-0.119986	-1.38135	0.172321	0.909932	Decrease	nonDE	-0.0640235	-0.787034	0.434376	0.46667	Decrease	nonDE	-0.136384	-1.67019	0.100119	0.116537	Decrease	nonDE
113	ENSMUSG00000000805	0.636032	3.12792	0.00276056	0.632742	Increase	nonDE	-0.0360907	-0.315846	0.753261	0.999909	Decrease	nonDE	8.1307	31.938	2.50596e-38	2.99809e-37	Increase	DE	7.45857	33.8999	9.59157e-40	1.37523e-38	Increase	DE	0.993702	3.62386	0.000615233	0.484745	Increase	nonDE	0.00141933	0.00902779	0.992828	0.999487	Increase	nonDE	8.12123	27.7631	4.92321e-35	8.94176e-34	Increase	DE	7.12895	28.8663	6.05095e-36	1.27378e-34	Increase	DE
114	ENSMUSG00000000811	-0.119585	-0.994678	0.323909	0.999477	Decrease	nonDE	0.223844	1.69668	0.0949672	0.812278	Increase	nonDE	-1.53285	-12.7527	1.08372e-18	2.80878e-18	Decrease	DE	-1.18942	-10.1147	1.47181e-14	3.10977e-14	Decrease	DE	-0.00882898	-0.05333	0.957647	0.999674	Decrease	nonDE	0.33765	1.82738	0.0726433	0.757376	Increase	nonDE	-1.64147	-9.67031	7.90823e-14	2.18301e-13	Decrease	DE	-1.29499	-7.82045	1.02589e-10	2.29228e-10	Decrease	DE
115	ENSMUSG00000000823	0.00291139	0.0326393	0.974071	0.999477	Increase	nonDE	0.198625	2.05474	0.0442901	0.674199	Increase	nonDE	-1.40355	-16.0575	2.47549e-23	8.29978e-23	Decrease	DE	-1.20784	-13.9752	1.77142e-20	5.09117e-20	Decrease	DE	0.0662502	0.538547	0.592203	0.999674	Increase	nonDE	0.296695	2.22251	0.0300497	0.578613	Increase	nonDE	-1.39795	-11.3711	1.42508e-16	4.64434e-16	Decrease	DE	-1.16751	-9.65954	8.23898e-14	2.25363e-13	Decrease	DE
116	ENSMUSG00000000826	-0.00554911	-0.098177	0.922121	0.999477	Decrease	nonDE	0.0567139	0.97523	0.333383	0.988356	Increase	nonDE	-0.993192	-18.8617	7.92824e-27	3.27379e-26	Decrease	DE	-0.930929	-17.6638	2.2158e-25	8.43401e-25	Decrease	DE	0.0391405	0.502978	0.616831	0.999674	Increase	nonDE	0.0849145	1.06133	0.292815	0.972588	Increase	nonDE	-0.998233	-13.4104	1.15719e-19	4.60815e-19	Decrease	DE	-0.952459	-12.7955	9.35315e-19	3.51721e-18	Decrease	DE
117	ENSMUSG00000000827	0.0371296	0.477509	0.634744	0.999477	Increase	nonDE	0.0917952	1.20083	0.234561	0.952273	Increase	nonDE	0.82628	11.7308	3.90968e-17	9.32976e-17	Increase	DE	0.880946	12.4338	3.27128e-18	8.35286e-18	Increase	DE	-0.164623	-1.53621	0.129773	0.999674	Decrease	nonDE	0.100551	0.956863	0.342496	0.982812	Increase	nonDE	0.791256	7.93101	6.65032e-11	1.50962e-10	Increase	DE	1.05643	10.5256	3.16684e-15	9.44968e-15	Increase	DE
118	ENSMUSG00000000838	0.0183127	0.257265	0.797859	0.999477	Increase	nonDE	-0.0644067	-0.91284	0.365	0.989354	Decrease	nonDE	0.779664	12.0207	1.39497e-17	3.41337e-17	Increase	DE	0.696944	10.7156	1.56611e-15	3.48056e-15	Increase	DE	0.115905	1.18281	0.241575	0.999674	Increase	nonDE	-0.0177943	-0.183636	0.854922	0.998772	Decrease	nonDE	0.843771	9.18897	4.9904e-13	1.30279e-12	Increase	DE	0.710072	7.73152	1.45411e-10	3.21696e-10	Increase	DE
119	ENSMUSG00000000861	0.137022	0.9895	0.326833	0.999477	Increase	nonDE	0.0584763	0.222778	0.824549	0.999909	Increase	nonDE	-7.27501	-22.3674	5.64137e-29	2.72373e-28	Decrease	DE	-7.35356	-23.0435	1.31261e-29	6.71078e-29	Decrease	DE	0.0380877	0.199125	0.842913	0.999674	Increase	nonDE	-0.0705587	-0.192952	0.847721	0.998772	Decrease	nonDE	-7.40652	-19.3771	5.61704e-26	3.6262e-25	Decrease	DE	-7.51516	-19.401	5.29885e-26	3.45041e-25	Decrease	DE
120	ENSMUSG00000000876	0.131513	1.09254	0.278985	0.999477	Increase	nonDE	-0.0661796	-0.609463	0.544531	0.999909	Decrease	nonDE	2.42716	22.3281	1.15334e-30	6.38874e-30	Increase	DE	2.22947	20.7146	6.12761e-29	2.98023e-28	Increase	DE	0.156175	0.944756	0.348593	0.999674	Increase	nonDE	-0.110814	-0.74018	0.462093	0.998772	Decrease	nonDE	2.31287	15.3294	2.31968e-22	1.11899e-21	Increase	DE	2.04588	13.6284	5.58111e-20	2.28294e-19	Increase	DE
121	ENSMUSG00000000881	0.0477372	0.61174	0.543033	0.999477	Increase	nonDE	-0.00966718	-0.125933	0.900208	0.999909	Decrease	nonDE	1.05162	14.8535	1.03694e-21	3.17607e-21	Increase	DE	0.994217	13.9843	1.71894e-20	4.94722e-20	Increase	DE	0.160683	1.49445	0.140328	0.999674	Increase	nonDE	-0.0505302	-0.47846	0.634071	0.998772	Decrease	nonDE	1.13591	11.2992	1.84912e-16	5.98857e-16	Increase	DE	0.924701	9.21333	4.54399e-13	1.18588e-12	Increase	DE
122	ENSMUSG00000000884	0.201779	0.963527	0.339171	0.999477	Increase	nonDE	-0.177075	-0.789659	0.432853	0.999909	Decrease	nonDE	-0.806682	-4.05614	0.000146874	0.000190946	Decrease	DE	-1.18554	-5.87061	2.0498e-07	3.05357e-07	Decrease	DE	0.0973165	0.336876	0.737392	0.999674	Increase	nonDE	-0.630152	-2.04462	0.0453106	0.670581	Decrease	nonDE	-0.744736	-2.66362	0.00992419	0.0127015	Decrease	DE	-1.47221	-5.1371	3.22849e-06	5.34239e-06	Decrease	DE
123	ENSMUSG00000000901	0.301422	1.5603	0.124132	0.999477	Increase	nonDE	-0.101393	-0.628478	0.532159	0.999909	Decrease	nonDE	3.07802	17.1342	2.32485e-24	8.23174e-24	Increase	DE	2.6752	15.297	5.16235e-22	1.61589e-21	Increase	DE	0.246587	0.920296	0.361232	0.999674	Increase	nonDE	-0.221895	-1.00027	0.321338	0.982812	Decrease	nonDE	3.11675	12.6774	2.33896e-18	8.53373e-18	Increase	DE	2.64826	11.1255	5.17623e-16	1.62856e-15	Increase	DE
124	ENSMUSG00000000902	-0.0779389	-1.23882	0.220263	0.999477	Decrease	nonDE	0.0221837	0.337505	0.73692	0.999909	Increase	nonDE	-0.905699	-15.3537	2.15025e-22	6.86569e-22	Decrease	DE	-0.805576	-13.5676	6.835e-20	1.90615e-19	Decrease	DE	-0.0602294	-0.694387	0.490134	0.999674	Decrease	nonDE	0.104062	1.14759	0.255719	0.953911	Increase	nonDE	-0.930784	-11.1014	3.79682e-16	1.20765e-15	Decrease	DE	-0.766493	-9.14636	5.87994e-13	1.52396e-12	Decrease	DE
125	ENSMUSG00000000915	0.0456825	0.439892	0.661604	0.999477	Increase	nonDE	-0.0427059	-0.414467	0.680018	0.999909	Decrease	nonDE	0.578101	6.09077	8.80989e-08	1.33439e-07	Increase	DE	0.489713	5.16206	2.94456e-06	4.15741e-06	Increase	DE	-0.0422324	-0.295598	0.768563	0.999674	Decrease	nonDE	0.0460101	0.323504	0.747444	0.998772	Increase	nonDE	0.368837	2.74927	0.00789121	0.0101855	Increase	DE	0.45708	3.3984	0.0012127	0.00165582	Increase	DE
126	ENSMUSG00000000916	-0.0762719	-0.556885	0.579689	0.999477	Decrease	nonDE	0.180384	1.24261	0.218872	0.943245	Increase	nonDE	-0.842619	-6.47581	1.98544e-08	3.1012e-08	Decrease	DE	-0.585962	-4.48583	3.36533e-05	4.52485e-05	Decrease	DE	-0.106153	-0.562115	0.576143	0.999674	Decrease	nonDE	-0.10879	-0.544542	0.588098	0.998772	Decrease	nonDE	-0.69874	-3.8244	0.000315776	0.000452366	Decrease	DE	-0.701377	-3.78548	0.000358302	0.00050945	Decrease	DE
127	ENSMUSG00000000934	0.236042	1.23687	0.220981	0.999477	Increase	nonDE	-0.273807	-1.36498	0.177382	0.920706	Decrease	nonDE	-0.313047	-1.74618	0.0859249	0.096309	Decrease	nonDE	-0.822896	-4.54538	2.73001e-05	3.6871e-05	Decrease	DE	0.417601	1.57872	0.119687	0.999674	Increase	nonDE	-0.17286	-0.629433	0.531468	0.998772	Decrease	nonDE	-0.230711	-0.906205	0.368472	0.400153	Decrease	nonDE	-0.821172	-3.22723	0.0020316	0.00272471	Decrease	DE
128	ENSMUSG00000000938	0.434139	0.777739	0.44028	0.999477	Increase	nonDE	-0.172008	-0.56581	0.573979	0.999909	Decrease	nonDE	9.00207	13.239	3.28414e-18	8.30498e-18	Increase	DE	8.39593	12.7005	1.70485e-17	4.1952e-17	Increase	DE	0.616321	0.812134	0.420451	0.999674	Increase	nonDE	-0.091777	-0.218904	0.827589	0.998772	Decrease	nonDE	8.77878	11.2679	1.63416e-15	4.99149e-15	Increase	DE	8.07068	10.3356	3.66348e-14	1.02374e-13	Increase	DE
129	ENSMUSG00000000942	-0.350744	-0.391851	0.696782	0.999477	Decrease	nonDE	-0.355309	-0.377714	0.707192	0.999909	Decrease	nonDE	-2.2292	-2.60608	0.0119418	0.0141783	Decrease	DE	-2.23377	-2.6453	0.0107908	0.0128117	Decrease	DE	-0.0204507	-0.0165707	0.986843	0.999674	Decrease	nonDE	0.503855	0.388296	0.699394	0.998772	Increase	nonDE	-2.30839	-1.92116	0.0602447	0.0720915	Decrease	nonDE	-1.78409	-1.49713	0.140452	0.160625	Decrease	nonDE
130	ENSMUSG00000000948	0.00753329	0.045214	0.964088	0.999477	Increase	nonDE	0.114546	0.57829	0.565244	0.999909	Increase	nonDE	-2.70423	-14.7997	1.23031e-21	3.75031e-21	Decrease	DE	-2.59722	-14.5255	2.95894e-21	8.89349e-21	Decrease	DE	0.115062	0.501032	0.618192	0.999674	Increase	nonDE	0.258124	0.957332	0.342262	0.982812	Increase	nonDE	-2.57629	-10.5148	3.29619e-15	9.87304e-15	Decrease	DE	-2.43323	-10.0318	2.0111e-14	5.70766e-14	Decrease	DE
131	ENSMUSG00000000957	0.0291244	0.184747	0.854125	0.999477	Increase	nonDE	-0.0614433	-0.407417	0.685323	0.999909	Decrease	nonDE	1.84966	13.1142	2.29165e-18	5.83618e-18	Increase	DE	1.75909	12.3436	2.66591e-17	6.50209e-17	Increase	DE	-0.217926	-1.00017	0.321718	0.999674	Decrease	nonDE	-0.0914001	-0.440638	0.661246	0.998772	Decrease	nonDE	1.85619	9.26492	1.01313e-12	2.59172e-12	Increase	DE	1.98271	9.81982	1.3947e-13	3.75231e-13	Increase	DE
132	ENSMUSG00000000958	-0.262205	-1.02622	0.30893	0.999477	Decrease	nonDE	2.89077e-05	0.000130849	0.999896	0.999909	Increase	nonDE	3.65753	15.9212	3.74478e-23	1.2432e-22	Increase	DE	3.91976	16.9834	1.57532e-24	5.71357e-24	Increase	DE	-0.694763	-1.9717	0.0532845	0.999674	Decrease	nonDE	0.177864	0.585524	0.560403	0.998772	Increase	nonDE	3.52876	11.2013	2.63846e-16	8.47853e-16	Increase	DE	4.40139	13.6275	5.59761e-20	2.28913e-19	Increase	DE
133	ENSMUSG00000000959	0.00488926	0.065324	0.948134	0.999477	Increase	nonDE	0.097097	1.25408	0.214703	0.941649	Increase	nonDE	-0.397008	-5.68446	4.16391e-07	6.10565e-07	Decrease	DE	-0.3048	-4.34847	5.42845e-05	7.22193e-05	Decrease	DE	0.0143487	0.138779	0.890092	0.999674	Increase	nonDE	0.0985894	0.921923	0.360281	0.982812	Increase	nonDE	-0.382224	-3.84529	0.000294986	0.0004235	Decrease	DE	-0.297984	-3.00749	0.00385185	0.00505896	Decrease	DE
134	ENSMUSG00000000976	-0.0473287	-0.646387	0.520507	0.999477	Decrease	nonDE	0.0327356	0.420558	0.675588	0.999909	Increase	nonDE	-1.14341	-16.3313	1.08463e-23	3.7102e-23	Decrease	DE	-1.06334	-15.2084	3.38473e-22	1.07308e-21	Decrease	DE	-0.00177035	-0.0175505	0.986056	0.999674	Decrease	nonDE	0.210223	1.96934	0.0535613	0.69745	Increase	nonDE	-1.1439	-11.6025	6.19038e-17	2.06338e-16	Decrease	DE	-0.931902	-9.5205	1.39995e-13	3.76582e-13	Decrease	DE
135	ENSMUSG00000001014	0.189383	0.714419	0.477754	0.999477	Increase	nonDE	-0.297593	-1.17048	0.24646	0.955387	Decrease	nonDE	3.60663	15.0594	5.40509e-22	1.68518e-21	Increase	DE	3.11966	13.0447	3.98683e-19	1.06552e-18	Increase	DE	-0.0567249	-0.155528	0.87693	0.999674	Decrease	nonDE	-0.34364	-0.978937	0.331563	0.982812	Decrease	nonDE	3.26678	9.67499	7.76851e-14	2.14552e-13	Increase	DE	2.97986	8.80968	2.15962e-12	5.3815e-12	Increase	DE
136	ENSMUSG00000001016	-0.0312971	-0.451013	0.653615	0.999477	Decrease	nonDE	-0.025048	-0.332748	0.74049	0.999909	Decrease	nonDE	-1.96131	-29.0799	6.11572e-37	6.20802e-36	Decrease	DE	-1.95506	-28.97	7.55334e-37	7.5744e-36	Decrease	DE	-0.00252782	-0.0264321	0.979001	0.999674	Decrease	nonDE	0.0752973	0.733053	0.466396	0.998772	Increase	nonDE	-1.87002	-19.8785	5.2745e-28	4.09727e-27	Decrease	DE	-1.7922	-19.0208	5.15256e-27	3.71478e-26	Decrease	DE
137	ENSMUSG00000001017	-0.0261149	-0.485218	0.629298	0.999477	Decrease	nonDE	-0.0755473	-1.36147	0.178483	0.921436	Decrease	nonDE	-0.756245	-15.1274	4.36462e-22	1.36827e-21	Decrease	DE	-0.805678	-16.0123	2.83843e-23	9.55733e-23	Decrease	DE	-0.101085	-1.36346	0.177859	0.999674	Decrease	nonDE	-0.161956	-2.1227	0.0379371	0.643716	Decrease	nonDE	-0.758357	-10.7146	1.57173e-15	4.8079e-15	Decrease	DE	-0.819228	-11.512	8.57033e-17	2.85264e-16	Decrease	DE
138	ENSMUSG00000001018	-0.024453	-0.33318	0.740166	0.999477	Decrease	nonDE	0.00413193	0.0580333	0.953916	0.999909	Increase	nonDE	1.22902	18.5596	1.81003e-26	7.30101e-26	Increase	DE	1.25761	18.9037	7.07344e-27	2.95847e-26	Increase	DE	-0.0863198	-0.85613	0.39535	0.999674	Decrease	nonDE	-0.0470189	-0.480099	0.632912	0.998772	Decrease	nonDE	1.19592	12.7805	9.84961e-19	3.67633e-18	Increase	DE	1.23522	13.1458	2.82701e-19	1.1006e-18	Increase	DE
139	ENSMUSG00000001020	-0.036069	-0.0919662	0.927041	0.999477	Decrease	nonDE	0.249632	0.701427	0.485835	0.999909	Increase	nonDE	3.10075	8.80778	2.70117e-12	5.04556e-12	Increase	DE	3.38645	9.63864	1.16317e-13	2.34563e-13	Increase	DE	-0.22486	-0.418484	0.677135	0.999674	Decrease	nonDE	0.217669	0.437116	0.663646	0.998772	Increase	nonDE	2.56641	5.22291	2.47996e-06	4.14898e-06	Increase	DE	3.00893	6.1106	8.87893e-08	1.63071e-07	Increase	DE
140	ENSMUSG00000001025	0.143892	0.573905	0.568525	0.999477	Increase	nonDE	-0.130821	-0.673931	0.503363	0.999909	Decrease	nonDE	6.47715	26.6547	7.69828e-32	4.7089e-31	Increase	DE	6.20244	26.6133	8.29619e-32	5.06901e-31	Increase	DE	-0.0366301	-0.107832	0.914547	0.999674	Decrease	nonDE	-0.0408071	-0.152539	0.879357	0.998772	Decrease	nonDE	6.09943	19.9421	6.58106e-26	4.23203e-25	Increase	DE	6.09526	19.5339	1.6929e-25	1.05106e-24	Increase	DE
141	ENSMUSG00000001029	0.160725	0.566606	0.573107	0.999477	Increase	nonDE	0.15052	0.553303	0.582123	0.999909	Increase	nonDE	1.50002	5.79832	2.70097e-07	3.99449e-07	Increase	DE	1.48981	5.84187	2.2876e-07	3.39895e-07	Increase	DE	0.215154	0.550926	0.583741	0.999674	Increase	nonDE	0.411966	1.09932	0.276044	0.959947	Increase	nonDE	1.32371	3.64873	0.000555591	0.000782433	Increase	DE	1.52052	4.22652	8.25404e-05	0.000123304	Increase	DE
142	ENSMUSG00000001034	0.126944	1.16917	0.246983	0.999477	Increase	nonDE	0.0812967	0.682879	0.497325	0.999909	Increase	nonDE	-1.13753	-10.5967	2.43165e-15	5.30442e-15	Decrease	DE	-1.18318	-11.1092	3.69075e-16	8.46743e-16	Decrease	DE	0.0572151	0.381188	0.704418	0.999674	Increase	nonDE	0.101077	0.614514	0.541212	0.998772	Increase	nonDE	-1.18289	-7.85505	8.95698e-11	2.01938e-10	Decrease	DE	-1.13903	-7.62904	2.17385e-10	4.75459e-10	Decrease	DE
143	ENSMUSG00000001036	0.127248	1.63802	0.10668	0.999477	Increase	nonDE	-0.055172	-0.706351	0.482718	0.999909	Decrease	nonDE	0.267758	3.74634	0.000406585	0.000518166	Increase	DE	0.0853384	1.19483	0.23688	0.255603	Increase	nonDE	0.190509	1.77946	0.0802564	0.999674	Increase	nonDE	0.0590866	0.551179	0.583569	0.998772	Increase	nonDE	0.316125	3.13023	0.00270317	0.00362101	Increase	DE	0.184703	1.83091	0.0721074	0.0851538	Increase	nonDE
144	ENSMUSG00000001039	-0.0871396	-0.504585	0.615709	0.999477	Decrease	nonDE	0.385791	2.09336	0.0405755	0.650919	Increase	nonDE	-1.45057	-8.60576	4.76695e-12	8.80192e-12	Decrease	DE	-0.977639	-5.95142	1.50463e-07	2.25647e-07	Decrease	DE	-0.0861179	-0.36315	0.717776	0.999674	Decrease	nonDE	0.225268	0.889028	0.377558	0.989895	Increase	nonDE	-1.34787	-5.79112	2.77606e-07	4.93052e-07	Decrease	DE	-1.03648	-4.46013	3.68201e-05	5.64882e-05	Decrease	DE
145	ENSMUSG00000001052	0.0762166	1.25876	0.213019	0.999477	Increase	nonDE	-0.0594881	-1.00056	0.321079	0.988131	Decrease	nonDE	1.02058	18.5892	1.66835e-26	6.75586e-26	Increase	DE	0.88488	16.0528	2.51043e-23	8.48745e-23	Increase	DE	0.125	1.49647	0.139801	0.999674	Increase	nonDE	-0.102333	-1.25191	0.215487	0.935107	Decrease	nonDE	1.09535	14.0534	1.37042e-20	5.79772e-20	Increase	DE	0.86802	11.1452	3.23631e-16	1.03076e-15	Increase	DE
146	ENSMUSG00000001053	-0.0147291	-0.0806828	0.935964	0.999477	Decrease	nonDE	-0.538511	-2.78279	0.00720563	0.380723	Decrease	nonDE	-0.437492	-2.56465	0.0128619	0.0152467	Decrease	DE	-0.961274	-5.49937	8.37702e-07	1.21117e-06	Decrease	DE	-0.00136438	-0.00541336	0.995699	0.999674	Decrease	nonDE	-0.454219	-1.71271	0.0919567	0.806259	Decrease	nonDE	-0.527975	-2.17124	0.0339006	0.0414697	Decrease	DE	-0.98083	-3.98397	0.000186852	0.000271818	Decrease	DE
147	ENSMUSG00000001054	0.0778865	0.814749	0.418456	0.999477	Increase	nonDE	0.126296	1.266	0.210432	0.936601	Increase	nonDE	-0.387068	-4.30431	6.3219e-05	8.35481e-05	Decrease	DE	-0.338659	-3.76055	0.000388371	0.000496675	Decrease	DE	0.257901	1.94695	0.0562511	0.999674	Increase	nonDE	0.103739	0.748075	0.457353	0.998772	Increase	nonDE	-0.320065	-2.48986	0.0155832	0.0195956	Decrease	DE	-0.474227	-3.71606	0.000448133	0.000632609	Decrease	DE
148	ENSMUSG00000001056	0.0176307	0.152431	0.879361	0.999477	Increase	nonDE	-0.329983	-2.6773	0.00957041	0.425196	Decrease	nonDE	-0.343965	-3.18738	0.00228587	0.00281728	Decrease	DE	-0.691578	-6.2107	5.54768e-08	8.48433e-08	Decrease	DE	-0.13568	-0.852344	0.397431	0.999674	Decrease	nonDE	-0.375698	-2.21303	0.0307314	0.583281	Decrease	nonDE	-0.559094	-3.63807	0.000574718	0.000808819	Decrease	DE	-0.799112	-5.0519	4.41536e-06	7.24048e-06	Decrease	DE
149	ENSMUSG00000001062	-0.135352	-1.47169	0.146358	0.999477	Decrease	nonDE	0.152253	1.46944	0.146966	0.883162	Increase	nonDE	-1.64978	-17.5587	2.98995e-25	1.118e-24	Decrease	DE	-1.36218	-14.6932	1.72819e-21	5.26797e-21	Decrease	DE	-0.079856	-0.631402	0.530189	0.999674	Decrease	nonDE	0.252437	1.77072	0.0817133	0.777475	Increase	nonDE	-1.6747	-12.8694	7.25726e-19	2.74027e-18	Decrease	DE	-1.34241	-10.4495	4.20351e-15	1.24265e-14	Decrease	DE
150	ENSMUSG00000001065	-0.0928259	-0.654738	0.515152	0.999477	Decrease	nonDE	-0.10279	-0.737217	0.463879	0.999909	Decrease	nonDE	0.687838	5.36248	1.39917e-06	2.00248e-06	Increase	DE	0.677874	5.24444	2.17094e-06	3.0825e-06	Increase	DE	0.0795904	0.40789	0.684814	0.999674	Increase	nonDE	-0.277048	-1.44156	0.154655	0.893119	Decrease	nonDE	0.795655	4.37711	4.91603e-05	7.48234e-05	Increase	DE	0.439016	2.39393	0.0198292	0.0246465	Increase	DE
151	ENSMUSG00000001076	-0.636781	-1.76623	0.0825495	0.999477	Decrease	nonDE	-0.0516686	-0.131429	0.895885	0.999909	Decrease	nonDE	-3.58842	-10.1475	1.5441e-14	3.23853e-14	Decrease	DE	-3.0033	-8.53	7.18805e-12	1.32413e-11	Decrease	DE	-0.331943	-0.680659	0.498759	0.999674	Decrease	nonDE	0.0281653	0.0521794	0.958563	0.999487	Increase	nonDE	-3.68311	-7.5066	3.82531e-10	8.28992e-10	Decrease	DE	-3.323	-6.7526	7.19683e-09	1.41963e-08	Decrease	DE
152	ENSMUSG00000001082	0.12173	1.02246	0.310692	0.999477	Increase	nonDE	-0.0584808	-0.514687	0.608673	0.999909	Decrease	nonDE	1.33488	12.3679	4.11709e-18	1.03402e-17	Increase	DE	1.15467	10.7818	1.22635e-15	2.74168e-15	Increase	DE	0.11871	0.723576	0.472153	0.999674	Increase	nonDE	0.0518289	0.331916	0.741115	0.998772	Increase	nonDE	1.25187	8.24423	1.9518e-11	4.58339e-11	Increase	DE	1.18499	7.85571	8.934e-11	2.00355e-10	Increase	DE
153	ENSMUSG00000001089	0.111806	1.17075	0.246352	0.999477	Increase	nonDE	0.00119082	0.0132441	0.989477	0.999909	Increase	nonDE	2.67199	31.1553	1.28339e-38	1.59542e-37	Increase	DE	2.56138	29.8303	1.47196e-37	1.5981e-36	Increase	DE	0.0789027	0.599091	0.55138	0.999674	Increase	nonDE	0.0807366	0.652881	0.51634	0.998772	Increase	nonDE	2.67307	22.0654	2.16855e-30	2.1602e-29	Increase	DE	2.6749	22.1363	1.82764e-30	1.84391e-29	Increase	DE
154	ENSMUSG00000001098	0.235582	2.28587	0.0258282	0.999477	Increase	nonDE	0.0982149	1.08608	0.281809	0.979716	Increase	nonDE	3.0058	32.2345	1.88132e-39	2.60489e-38	Increase	DE	2.86843	30.984	1.75033e-38	2.11858e-37	Increase	DE	0.217445	1.50977	0.136379	0.999674	Increase	nonDE	0.0555226	0.444973	0.657949	0.998772	Increase	nonDE	3.01669	22.9602	2.58646e-31	2.90336e-30	Increase	DE	2.85476	22.1046	1.97269e-30	1.98662e-29	Increase	DE
155	ENSMUSG00000001100	-0.0557431	-0.881387	0.381645	0.999477	Decrease	nonDE	0.0748325	1.15585	0.252351	0.962889	Increase	nonDE	-0.396402	-6.76619	6.40182e-09	1.01988e-08	Decrease	DE	-0.265827	-4.51915	2.99396e-05	4.03602e-05	Decrease	DE	-0.0344702	-0.396066	0.693469	0.999674	Decrease	nonDE	-0.0306864	-0.344078	0.731997	0.998772	Decrease	nonDE	-0.370836	-4.47577	3.48601e-05	5.37154e-05	Decrease	DE	-0.367053	-4.40328	4.4891e-05	6.84452e-05	Decrease	DE
156	ENSMUSG00000001105	-0.0123388	-0.157666	0.875252	0.999477	Decrease	nonDE	-0.0301838	-0.39348	0.695367	0.999909	Decrease	nonDE	1.25806	17.7602	1.68492e-25	6.40741e-25	Increase	DE	1.24021	17.4147	4.51583e-25	1.69085e-24	Increase	DE	0.0115557	0.107177	0.915008	0.999674	Increase	nonDE	-0.0806876	-0.765018	0.447276	0.998772	Decrease	nonDE	1.35445	13.4853	9.00163e-20	3.60981e-19	Increase	DE	1.26221	12.5357	2.29524e-18	8.42436e-18	Increase	DE
157	ENSMUSG00000001119	0.470197	0.925234	0.358862	0.999477	Increase	nonDE	-0.2268	-0.441104	0.660857	0.999909	Decrease	nonDE	0.425826	0.8914	0.376574	0.397905	Increase	nonDE	-0.27117	-0.582487	0.562605	0.582933	Decrease	nonDE	0.0861207	0.123176	0.902414	0.999674	Increase	nonDE	-0.293093	-0.413627	0.680746	0.998772	Decrease	nonDE	0.0126352	0.0190556	0.984865	0.987192	Increase	nonDE	-0.366579	-0.552276	0.582983	0.611981	Decrease	nonDE
158	ENSMUSG00000001120	0.0292287	0.222256	0.824874	0.999477	Increase	nonDE	0.60075	3.82192	0.000318334	0.073155	Increase	nonDE	-2.57215	-17.0284	1.38157e-24	4.95436e-24	Decrease	DE	-2.00062	-14.4212	4.1414e-21	1.23466e-20	Decrease	DE	-0.113962	-0.628067	0.532356	0.999674	Decrease	nonDE	0.864067	3.91789	0.0002325	0.0620475	Increase	nonDE	-2.83771	-13.8075	3.07905e-20	1.27237e-19	Decrease	DE	-1.85968	-9.75874	5.65051e-14	1.56239e-13	Decrease	DE
159	ENSMUSG00000001123	0.154001	1.142	0.258017	0.999477	Increase	nonDE	-0.0292746	-0.327215	0.74465	0.999909	Decrease	nonDE	6.26386	43.2601	9.14562e-47	5.02735e-45	Increase	DE	6.08058	43.8055	4.42842e-47	2.59832e-45	Increase	DE	0.192238	1.03905	0.302973	0.999674	Increase	nonDE	-0.087583	-0.710511	0.480155	0.998772	Decrease	nonDE	6.27344	35.1121	1.47087e-41	9.08096e-40	Increase	DE	5.99362	34.6592	3.08008e-41	1.9016e-39	Increase	DE
160	ENSMUSG00000001127	0.197699	1.06388	0.292243	0.999477	Increase	nonDE	-0.11471	-0.592582	0.556001	0.999909	Decrease	nonDE	-1.23097	-7.00427	4.61223e-09	7.40697e-09	Decrease	DE	-1.54338	-8.85146	5.35699e-12	9.93129e-12	Decrease	DE	0.0920546	0.360532	0.719894	0.999674	Increase	nonDE	-0.0533153	-0.201237	0.84129	0.998772	Decrease	nonDE	-1.37496	-5.60882	7.69234e-07	1.32844e-06	Decrease	DE	-1.52033	-6.17738	9.70221e-08	1.77797e-07	Decrease	DE
161	ENSMUSG00000001128	-0.064733	-0.22999	0.818886	0.999477	Decrease	nonDE	0.46206	1.59669	0.115616	0.847308	Increase	nonDE	-0.993662	-3.77759	0.000367564	0.000469305	Decrease	DE	-0.466868	-1.78186	0.0798602	0.0896025	Decrease	nonDE	0.193176	0.501226	0.618056	0.999674	Increase	nonDE	1.3144	3.26872	0.00179519	0.191633	Increase	nonDE	-1.62051	-4.30374	6.3344e-05	9.56985e-05	Decrease	DE	-0.499289	-1.36492	0.177402	0.200266	Decrease	nonDE
162	ENSMUSG00000001131	0.113239	0.274361	0.784777	0.999477	Increase	nonDE	0.328464	0.83495	0.407152	0.999909	Increase	nonDE	1.92455	5.17953	2.88826e-06	4.0741e-06	Increase	DE	2.13977	5.74959	3.45784e-07	5.09152e-07	Increase	DE	-0.697305	-1.21529	0.229152	0.999674	Decrease	nonDE	0.320713	0.589031	0.558115	0.998772	Increase	nonDE	1.91478	3.6234	0.000610972	0.000858162	Increase	DE	2.93279	5.53846	7.64105e-07	1.3182e-06	Increase	DE
163	ENSMUSG00000001134	0.142572	0.933488	0.35433	0.999477	Increase	nonDE	0.434955	2.88292	0.00547036	0.340273	Increase	nonDE	0.362441	2.60621	0.0115435	0.0137182	Increase	DE	0.654823	4.69889	1.5839e-05	2.16106e-05	Increase	DE	0.308935	1.45765	0.150179	0.999674	Increase	nonDE	0.117738	0.563163	0.575434	0.998772	Increase	nonDE	0.651824	3.27096	0.00178323	0.00242045	Increase	DE	0.460627	2.33463	0.0229459	0.0283627	Increase	DE
164	ENSMUSG00000001138	0.0257557	0.242801	0.808992	0.999477	Increase	nonDE	-0.0166766	-0.160903	0.872714	0.999909	Decrease	nonDE	0.806208	8.40753	1.03169e-11	1.87462e-11	Increase	DE	0.763776	7.92025	6.93692e-11	1.216e-10	Increase	DE	0.104586	0.712196	0.479119	0.999674	Increase	nonDE	-0.056109	-0.392945	0.69576	0.998772	Decrease	nonDE	0.888825	6.5047	1.77446e-08	3.42313e-08	Increase	DE	0.72813	5.3314	1.57119e-06	2.65757e-06	Increase	DE
165	ENSMUSG00000001143	0.0794895	0.793535	0.43061	0.999477	Increase	nonDE	-0.00956048	-0.0901505	0.92847	0.999909	Decrease	nonDE	-0.411034	-4.34627	5.46988e-05	7.26033e-05	Decrease	DE	-0.500084	-5.22981	2.29197e-06	3.25073e-06	Decrease	DE	0.250952	1.80899	0.0754906	0.999674	Increase	nonDE	0.12889	0.876401	0.384326	0.992182	Increase	nonDE	-0.460229	-3.38676	0.0012566	0.00172445	Decrease	DE	-0.582291	-4.32632	5.86007e-05	8.85324e-05	Decrease	DE
166	ENSMUSG00000001150	0.0277992	0.415226	0.679465	0.999477	Increase	nonDE	0.0616671	0.878276	0.383316	0.996089	Increase	nonDE	-0.804999	-12.7105	1.25351e-18	3.23819e-18	Decrease	DE	-0.771131	-12.1924	7.61539e-18	1.9106e-17	Decrease	DE	-0.0441109	-0.4784	0.634114	0.999674	Decrease	nonDE	-0.00427554	-0.0442765	0.964832	0.999487	Decrease	nonDE	-0.822991	-9.23813	4.13071e-13	1.08435e-12	Decrease	DE	-0.783156	-8.76489	2.56925e-12	6.37058e-12	Decrease	DE
167	ENSMUSG00000001151	-0.0190001	-0.157821	0.875131	0.999477	Decrease	nonDE	0.125048	1.04434	0.300539	0.985198	Increase	nonDE	0.35404	3.22019	0.00207445	0.00256148	Increase	DE	0.498088	4.52108	2.97368e-05	4.00966e-05	Increase	DE	-0.109368	-0.657006	0.513703	0.999674	Decrease	nonDE	0.166154	1.00756	0.317732	0.982209	Increase	nonDE	0.390165	2.49625	0.015332	0.0192915	Increase	DE	0.665687	4.26907	7.13567e-05	0.00010708	Increase	DE
168	ENSMUSG00000001156	-0.0135814	-0.078829	0.937452	0.999477	Decrease	nonDE	0.330463	1.92465	0.0594001	0.730732	Increase	nonDE	0.212077	1.33832	0.186243	0.202761	Increase	nonDE	0.556121	3.53069	0.000841427	0.0010572	Increase	DE	0.0370406	0.155563	0.876942	0.999674	Increase	nonDE	0.449636	1.8903	0.0639387	0.722498	Increase	nonDE	0.19711	0.874578	0.385568	0.417678	Increase	nonDE	0.609706	2.73641	0.00832466	0.010647	Increase	DE
169	ENSMUSG00000001157	-0.0447146	-0.51008	0.611877	0.999477	Decrease	nonDE	0.0359818	0.417037	0.678148	0.999909	Increase	nonDE	0.708842	8.91834	1.41784e-12	2.68263e-12	Increase	DE	0.789538	9.88089	3.55609e-14	7.36686e-14	Increase	DE	0.133759	1.10563	0.273325	0.999674	Increase	nonDE	0.0664856	0.560162	0.577466	0.998772	Increase	nonDE	0.847095	7.48753	3.78841e-10	8.21103e-10	Increase	DE	0.779822	6.91471	3.58148e-09	7.22233e-09	Increase	DE
170	ENSMUSG00000001158	-0.0788091	-1.19998	0.234889	0.999477	Decrease	nonDE	-0.0362764	-0.544084	0.58841	0.999909	Decrease	nonDE	-0.274742	-4.52602	2.92253e-05	3.9298e-05	Decrease	DE	-0.23221	-3.82426	0.000315921	0.000405495	Decrease	DE	-0.0962422	-1.06578	0.290817	0.999674	Decrease	nonDE	-0.00776609	-0.0848179	0.93269	0.999487	Decrease	nonDE	-0.302208	-3.53215	0.000802117	0.00111763	Decrease	DE	-0.213732	-2.48908	0.0156142	0.0195766	Decrease	DE
171	ENSMUSG00000001166	0.408759	1.18345	0.241325	0.999477	Increase	nonDE	0.162771	0.498869	0.619706	0.999909	Increase	nonDE	3.27413	10.4867	3.65969e-15	7.90718e-15	Increase	DE	3.02814	9.76303	5.55922e-14	1.13995e-13	Increase	DE	1.1572	2.43404	0.0179416	0.999674	Increase	nonDE	-0.64624	-1.44065	0.154909	0.893119	Decrease	nonDE	4.17933	9.54928	1.2543e-13	3.42074e-13	Increase	DE	2.37589	5.433	1.07475e-06	1.83689e-06	Increase	DE
172	ENSMUSG00000001173	-0.00482778	-0.0555782	0.955863	0.999477	Decrease	nonDE	0.0210132	0.212765	0.832236	0.999909	Increase	nonDE	-2.05424	-23.0209	2.2444e-31	1.32628e-30	Decrease	DE	-2.0284	-22.9035	2.9537e-31	1.72692e-30	Decrease	DE	0.0635878	0.531571	0.596996	0.999674	Increase	nonDE	-0.108465	-0.804111	0.424524	0.998772	Decrease	nonDE	-1.92206	-15.8309	4.93193e-23	2.51088e-22	Decrease	DE	-2.09411	-16.9588	1.69276e-24	9.66807e-24	Decrease	DE
173	ENSMUSG00000001175	0.0227517	0.424574	0.672674	0.999477	Increase	nonDE	-0.0480114	-0.882842	0.380864	0.995205	Decrease	nonDE	-0.494597	-10.0045	2.22906e-14	4.62993e-14	Decrease	DE	-0.56536	-11.4074	1.24972e-16	2.93512e-16	Decrease	DE	0.0699995	0.948825	0.346536	0.999674	Increase	nonDE	-0.0554847	-0.74198	0.46101	0.998772	Decrease	nonDE	-0.475064	-6.79103	5.80958e-09	1.16135e-08	Decrease	DE	-0.600549	-8.57168	5.44271e-12	1.31872e-11	Decrease	DE
174	ENSMUSG00000001211	-0.010764	-0.127967	0.898605	0.999477	Decrease	nonDE	-0.114622	-1.35051	0.181951	0.922253	Decrease	nonDE	0.148904	1.92591	0.058883	0.0669331	Increase	nonDE	0.0450457	0.580848	0.56353	0.583819	Increase	nonDE	0.0694061	0.599773	0.550928	0.999674	Increase	nonDE	-0.161239	-1.3809	0.172459	0.909932	Decrease	nonDE	0.138157	1.26382	0.21121	0.237717	Increase	nonDE	-0.0924881	-0.842373	0.402942	0.433575	Decrease	nonDE
175	ENSMUSG00000001227	0.0427459	0.254989	0.799608	0.999477	Increase	nonDE	0.246225	1.20602	0.232571	0.950386	Increase	nonDE	-3.98703	-20.8576	4.26844e-29	2.07788e-28	Decrease	DE	-3.78355	-20.4098	1.33285e-28	6.3154e-28	Decrease	DE	0.0349412	0.152172	0.879565	0.999674	Increase	nonDE	-0.033552	-0.119683	0.905137	0.998772	Decrease	nonDE	-3.9216	-15.4712	1.49277e-22	7.32482e-22	Decrease	DE	-3.99009	-15.698	7.41136e-23	3.75125e-22	Decrease	DE
176	ENSMUSG00000001228	0.159779	0.671096	0.504749	0.999477	Increase	nonDE	-0.801751	-3.05291	0.00338201	0.278401	Decrease	nonDE	-1.14126	-4.96879	5.98206e-06	8.30175e-06	Decrease	DE	-2.10279	-8.88202	1.6318e-12	3.10271e-12	Decrease	DE	-0.182411	-0.554272	0.581464	0.999674	Decrease	nonDE	-0.761727	-2.13328	0.037023	0.635946	Decrease	nonDE	-1.33383	-4.12156	0.000117874	0.000174387	Decrease	DE	-1.91315	-5.80814	2.60169e-07	4.62579e-07	Decrease	DE
177	ENSMUSG00000001229	0.184309	1.96079	0.054575	0.999477	Increase	nonDE	-0.0187262	-0.191909	0.848465	0.999909	Decrease	nonDE	-0.107254	-1.22352	0.225942	0.244215	Decrease	nonDE	-0.31029	-3.51301	0.000851447	0.00106954	Decrease	DE	0.312819	2.4045	0.0193151	0.999674	Increase	nonDE	0.0856476	0.635144	0.527762	0.998772	Increase	nonDE	-0.160737	-1.28033	0.205382	0.231504	Decrease	nonDE	-0.387909	-3.11702	0.00280928	0.00372843	Decrease	DE
178	ENSMUSG00000001240	0.047588	0.288546	0.773929	0.999477	Increase	nonDE	-0.380111	-2.18443	0.0328703	0.616853	Decrease	nonDE	-0.179396	-1.162	0.249861	0.268716	Decrease	nonDE	-0.607095	-3.86429	0.00027723	0.000356968	Decrease	DE	-0.113077	-0.497265	0.620829	0.999674	Decrease	nonDE	-0.24339	-1.03127	0.306576	0.976216	Decrease	nonDE	-0.255881	-1.17726	0.243764	0.271879	Decrease	nonDE	-0.386194	-1.753	0.0847372	0.0993525	Decrease	nonDE
179	ENSMUSG00000001247	0.148703	1.13775	0.259773	0.999477	Increase	nonDE	0.00599983	0.0513949	0.959182	0.999909	Increase	nonDE	2.69159	22.5655	6.55218e-31	3.71784e-30	Increase	DE	2.54888	21.8829	3.37402e-30	1.81432e-29	Increase	DE	0.262483	1.44934	0.152476	0.999674	Increase	nonDE	0.0224587	0.139755	0.889324	0.998772	Increase	nonDE	2.73396	16.512	6.32365e-24	3.45778e-23	Increase	DE	2.49394	15.3134	2.43806e-22	1.18508e-21	Increase	DE
180	ENSMUSG00000001248	-0.0284923	-0.34927	0.728116	0.999477	Decrease	nonDE	0.104152	1.16213	0.24981	0.958571	Increase	nonDE	-1.27827	-15.9033	3.95431e-23	1.31013e-22	Decrease	DE	-1.14563	-14.2652	6.86431e-21	2.02238e-20	Decrease	DE	-0.0418543	-0.372522	0.710824	0.999674	Decrease	nonDE	0.104809	0.851533	0.397877	0.993342	Increase	nonDE	-1.27424	-11.3355	1.62092e-16	5.26291e-16	Decrease	DE	-1.12757	-10.0602	1.80689e-14	5.13866e-14	Decrease	DE
181	ENSMUSG00000001249	0.0358292	0.0826396	0.934417	0.999477	Increase	nonDE	-0.534191	-1.29636	0.19989	0.931705	Decrease	nonDE	4.12329	10.5259	3.55016e-15	7.67455e-15	Increase	DE	3.55327	9.11072	7.33963e-13	1.41871e-12	Increase	DE	0.0895778	0.150088	0.881206	0.999674	Increase	nonDE	-0.362781	-0.640199	0.524517	0.998772	Decrease	nonDE	3.80774	6.92986	3.52299e-09	7.15758e-09	Increase	DE	3.35538	6.08657	9.22586e-08	1.69293e-07	Increase	DE
182	ENSMUSG00000001260	0.120212	0.908408	0.367317	0.999477	Increase	nonDE	0.0101999	0.0477879	0.962045	0.999909	Increase	nonDE	-7.21602	-30.3937	5.15733e-38	5.9218e-37	Decrease	DE	-7.32603	-31.6014	5.7624e-39	7.48819e-38	Decrease	DE	0.178009	0.978336	0.331857	0.999674	Increase	nonDE	0.0751795	0.258487	0.796921	0.998772	Increase	nonDE	-7.11862	-25.1323	1.93254e-33	2.80736e-32	Decrease	DE	-7.22145	-25.4117	1.05597e-33	1.60295e-32	Decrease	DE
183	ENSMUSG00000001270	-0.117984	-1.42687	0.158828	0.999477	Decrease	nonDE	-0.129382	-1.47954	0.144257	0.87997	Decrease	nonDE	-1.72282	-22.0142	2.45417e-30	1.31969e-29	Decrease	DE	-1.73422	-22.0187	2.42756e-30	1.3217e-29	Decrease	DE	-0.0724186	-0.636839	0.526665	0.999674	Decrease	nonDE	-0.0605529	-0.505697	0.614932	0.998772	Decrease	nonDE	-1.72896	-15.7035	7.28864e-23	3.66113e-22	Decrease	DE	-1.71709	-15.5015	1.35878e-22	6.73126e-22	Decrease	DE
184	ENSMUSG00000001280	0.0988843	1.27056	0.208815	0.999477	Increase	nonDE	0.0125286	0.167792	0.867314	0.999909	Increase	nonDE	1.81643	25.9794	3.14549e-34	2.39398e-33	Increase	DE	1.73007	24.5936	6.29551e-33	4.23782e-32	Increase	DE	0.144924	1.34602	0.183388	0.999674	Increase	nonDE	0.0197409	0.191887	0.848482	0.998772	Increase	nonDE	1.87089	18.7622	1.03935e-26	7.19845e-26	Increase	DE	1.74571	17.594	2.70339e-25	1.64571e-24	Increase	DE
185	ENSMUSG00000001285	-0.118192	-1.03339	0.305593	0.999477	Decrease	nonDE	-0.127641	-1.04803	0.298849	0.985198	Decrease	nonDE	-0.680943	-6.24783	4.80604e-08	7.376e-08	Decrease	DE	-0.690392	-6.30206	3.89617e-08	5.99795e-08	Decrease	DE	-0.0290767	-0.183754	0.85483	0.999674	Decrease	nonDE	-0.326458	-1.94586	0.0563848	0.702486	Decrease	nonDE	-0.523515	-3.41493	0.00115284	0.00158772	Decrease	DE	-0.820896	-5.2788	1.91094e-06	3.21031e-06	Decrease	DE
186	ENSMUSG00000001288	0.190144	1.10707	0.272708	0.999477	Increase	nonDE	0.0195551	0.117682	0.906715	0.999909	Increase	nonDE	1.07271	6.8729	4.21812e-09	6.78656e-09	Increase	DE	0.902121	5.81316	2.55245e-07	3.78294e-07	Increase	DE	-0.409685	-1.73082	0.0886509	0.999674	Decrease	nonDE	-0.0575187	-0.250099	0.80337	0.998772	Decrease	nonDE	0.687899	3.14477	0.00259071	0.00347626	Increase	DE	1.04006	4.69228	1.6217e-05	2.55403e-05	Increase	DE
187	ENSMUSG00000001289	-0.08937	-0.707805	0.481994	0.999477	Decrease	nonDE	-0.0701095	-0.534074	0.595399	0.999909	Decrease	nonDE	-0.983532	-8.34285	2.07287e-11	3.7175e-11	Decrease	DE	-0.964271	-8.1213	4.79147e-11	8.47004e-11	Decrease	DE	0.00740048	0.0425883	0.966181	0.999674	Increase	nonDE	-0.0204716	-0.113764	0.909831	0.998772	Decrease	nonDE	-0.917056	-5.50497	9.49716e-07	1.62907e-06	Decrease	DE	-0.944928	-5.64678	5.62426e-07	9.77407e-07	Decrease	DE
188	ENSMUSG00000001300	0.142436	1.11748	0.268547	0.999477	Increase	nonDE	0.0402065	0.301983	0.763781	0.999909	Increase	nonDE	-0.841355	-7.07799	2.54175e-09	4.12555e-09	Decrease	DE	-0.943584	-7.83473	1.42471e-10	2.46093e-10	Decrease	DE	-0.058774	-0.333497	0.740002	0.999674	Decrease	nonDE	-0.240983	-1.3136	0.194323	0.921632	Decrease	nonDE	-0.748083	-4.41904	4.5834e-05	6.987e-05	Decrease	DE	-0.930292	-5.45645	1.13632e-06	1.93847e-06	Decrease	DE
189	ENSMUSG00000001305	0.0647419	0.480593	0.632563	0.999477	Increase	nonDE	-0.277106	-1.97854	0.0524887	0.697573	Decrease	nonDE	0.0510526	0.412757	0.681264	0.698747	Increase	nonDE	-0.290795	-2.28859	0.0256592	0.0297642	Decrease	DE	-0.0290132	-0.15563	0.87685	0.999674	Decrease	nonDE	-0.344318	-1.81498	0.0745526	0.760673	Decrease	nonDE	0.202814	1.15299	0.253512	0.282104	Increase	nonDE	-0.112492	-0.629222	0.531605	0.561251	Decrease	nonDE
190	ENSMUSG00000001313	0.0620115	0.707538	0.481986	0.999477	Increase	nonDE	-0.0765904	-0.874964	0.385101	0.997166	Decrease	nonDE	0.511735	6.39613	2.70559e-08	4.19754e-08	Increase	DE	0.373133	4.6403	1.95134e-05	2.65255e-05	Increase	DE	0.0397992	0.329405	0.743003	0.999674	Increase	nonDE	-0.139122	-1.15675	0.251985	0.953759	Decrease	nonDE	0.578882	5.10311	3.65865e-06	6.04454e-06	Increase	DE	0.399961	3.51595	0.000843693	0.00116438	Increase	DE
191	ENSMUSG00000001323	-0.0275753	-0.360334	0.719869	0.999477	Decrease	nonDE	-0.0124326	-0.162821	0.87121	0.999909	Decrease	nonDE	0.403072	5.76045	3.11989e-07	4.60209e-07	Increase	DE	0.418215	5.963	1.43929e-07	2.16083e-07	Increase	DE	-0.00993223	-0.0941749	0.925286	0.999674	Decrease	nonDE	0.0646909	0.617054	0.539546	0.998772	Increase	nonDE	0.439526	4.43839	3.97238e-05	6.08471e-05	Increase	DE	0.514149	5.18588	2.69662e-06	4.48606e-06	Increase	DE
192	ENSMUSG00000001333	0.134377	0.556307	0.580081	0.999477	Increase	nonDE	-0.0094378	-0.0438257	0.96519	0.999909	Decrease	nonDE	3.33599	15.2695	2.79577e-22	8.86525e-22	Increase	DE	3.19217	14.7832	1.29687e-21	3.97445e-21	Increase	DE	-0.244332	-0.743944	0.45983	0.999674	Decrease	nonDE	0.163005	0.55171	0.583207	0.998772	Increase	nonDE	2.7897	9.36998	2.49014e-13	6.65082e-13	Increase	DE	3.19704	10.6643	1.89318e-15	5.7434e-15	Increase	DE
193	ENSMUSG00000001334	0.0800115	0.444198	0.65855	0.999477	Increase	nonDE	0.0957018	0.570225	0.570724	0.999909	Increase	nonDE	1.54747	9.65817	1.09057e-13	2.18061e-13	Increase	DE	1.56316	9.6503	1.12316e-13	2.26715e-13	Increase	DE	0.0637902	0.260587	0.795332	0.999674	Increase	nonDE	0.0956944	0.414613	0.679952	0.998772	Increase	nonDE	1.3949	6.196	6.42737e-08	1.19304e-07	Increase	DE	1.4268	6.33381	3.79297e-08	7.13976e-08	Increase	DE
194	ENSMUSG00000001348	0.0137424	0.0387915	0.969192	0.999477	Increase	nonDE	-0.143662	-0.500224	0.618839	0.999909	Decrease	nonDE	5.35855	16.1157	6.45214e-23	2.11233e-22	Increase	DE	5.20114	16.0466	7.89419e-23	2.59367e-22	Increase	DE	-1.01914	-2.08411	0.0416324	0.999674	Decrease	nonDE	-0.0555059	-0.140975	0.888386	0.998772	Decrease	nonDE	4.98367	11.3717	2.65145e-16	8.51697e-16	Increase	DE	5.9473	13.2557	4.45526e-19	1.71037e-18	Increase	DE
195	ENSMUSG00000001366	0.0189943	0.263254	0.793261	0.999477	Increase	nonDE	0.0252695	0.334665	0.739051	0.999909	Increase	nonDE	-1.039	-15.2648	2.83768e-22	8.99297e-22	Decrease	DE	-1.03273	-15.1686	3.83469e-22	1.20993e-21	Decrease	DE	0.0966926	0.972974	0.334493	0.999674	Increase	nonDE	0.0916795	0.880487	0.382127	0.992182	Increase	nonDE	-1.09141	-11.3459	1.56103e-16	5.07341e-16	Decrease	DE	-1.09642	-11.4024	1.27251e-16	4.18753e-16	Decrease	DE
196	ENSMUSG00000001376	0.0754472	1.03065	0.306862	0.999477	Increase	nonDE	-0.0711544	-0.927745	0.357277	0.989354	Decrease	nonDE	-0.657389	-9.55716	1.21712e-13	2.42691e-13	Decrease	DE	-0.803991	-11.6147	5.92508e-17	1.41856e-16	Decrease	DE	0.0914035	0.906628	0.36825	0.999674	Increase	nonDE	-0.122577	-1.16504	0.248639	0.953759	Decrease	nonDE	-0.648385	-6.68523	8.78193e-09	1.7321e-08	Decrease	DE	-0.862365	-8.82666	2.02207e-12	5.04709e-12	Decrease	DE
197	ENSMUSG00000001380	-0.0918435	-1.31766	0.192653	0.999477	Decrease	nonDE	0.0034205	0.0466125	0.962978	0.999909	Increase	nonDE	-0.969707	-14.7188	1.59218e-21	4.81788e-21	Decrease	DE	-0.874443	-13.2252	2.16039e-19	5.84655e-19	Decrease	DE	-0.0588759	-0.614229	0.541399	0.999674	Decrease	nonDE	0.189719	1.88058	0.0649115	0.724867	Increase	nonDE	-1.0748	-11.5483	7.5204e-17	2.49164e-16	Decrease	DE	-0.826203	-8.88332	1.62365e-12	4.08344e-12	Decrease	DE
198	ENSMUSG00000001383	-0.0180647	-0.32371	0.74729	0.999477	Decrease	nonDE	-0.00824618	-0.146842	0.883752	0.999909	Decrease	nonDE	0.0808871	1.58112	0.119137	0.132103	Increase	nonDE	0.0907056	1.7649	0.0826972	0.0926724	Increase	nonDE	-0.0289545	-0.376271	0.70805	0.999674	Decrease	nonDE	0.0412802	0.534345	0.595088	0.998772	Increase	nonDE	0.112463	1.54864	0.126755	0.146275	Increase	nonDE	0.182698	2.51362	0.014667	0.018431	Increase	DE
199	ENSMUSG00000001403	0.0775348	0.432557	0.666897	0.999477	Increase	nonDE	0.148845	0.743644	0.460012	0.999909	Increase	nonDE	-1.48981	-8.17196	2.60331e-11	4.64665e-11	Decrease	DE	-1.4185	-7.95009	6.20301e-11	1.09047e-10	Decrease	DE	-0.0630462	-0.254326	0.800119	0.999674	Decrease	nonDE	0.115128	0.417429	0.677864	0.998772	Increase	nonDE	-1.49349	-5.93729	1.59202e-07	2.8754e-07	Decrease	DE	-1.31531	-5.26305	2.02944e-06	3.4049e-06	Decrease	DE
200	ENSMUSG00000001415	0.105507	1.22958	0.22368	0.999477	Increase	nonDE	-0.0176781	-0.206043	0.837459	0.999909	Decrease	nonDE	0.455849	5.82529	2.43702e-07	3.61187e-07	Increase	DE	0.332664	4.22157	8.39482e-05	0.000110748	Increase	DE	0.123497	1.04108	0.302038	0.999674	Increase	nonDE	0.0905706	0.769897	0.444398	0.998772	Increase	nonDE	0.472115	4.23224	8.09427e-05	0.000121246	Increase	DE	0.439189	3.95542	0.000205403	0.00029773	Increase	DE
201	ENSMUSG00000001416	-0.0983628	-1.58419	0.118435	0.999477	Decrease	nonDE	0.038498	0.604147	0.548036	0.999909	Increase	nonDE	-0.750506	-13.0197	4.3415e-19	1.14862e-18	Decrease	DE	-0.613646	-10.6108	2.30783e-15	5.08799e-15	Decrease	DE	-0.0802808	-0.939505	0.351258	0.999674	Decrease	nonDE	0.032711	0.372856	0.710577	0.998772	Increase	nonDE	-0.765616	-9.38482	2.35248e-13	6.29637e-13	Decrease	DE	-0.652624	-7.98066	5.47466e-11	1.2448e-10	Decrease	DE
202	ENSMUSG00000001418	0.129642	1.1723	0.245734	0.999477	Increase	nonDE	-0.0534048	-0.590942	0.556791	0.999909	Decrease	nonDE	3.70302	36.233	2.44896e-42	5.58133e-41	Increase	DE	3.51997	34.6953	2.90312e-41	5.34911e-40	Increase	DE	0.0236138	0.155526	0.876931	0.999674	Increase	nonDE	0.0129958	0.104441	0.917169	0.998772	Increase	nonDE	3.57277	26.0707	2.59455e-34	4.22534e-33	Increase	DE	3.56215	25.8284	4.33223e-34	7.00011e-33	Increase	DE
203	ENSMUSG00000001419	0.0901623	1.17904	0.24306	0.999477	Increase	nonDE	0.0880113	1.19523	0.236725	0.952723	Increase	nonDE	1.61977	23.5442	6.68948e-32	4.10549e-31	Increase	DE	1.61762	23.3842	9.66175e-32	5.87085e-31	Increase	DE	-0.106548	-1.01168	0.315776	0.999674	Decrease	nonDE	0.0750895	0.740118	0.46213	0.998772	Increase	nonDE	1.49313	15.3243	2.3563e-22	1.13599e-21	Increase	DE	1.67476	17.1214	1.05391e-24	6.13799e-24	Increase	DE
204	ENSMUSG00000001420	0.245681	1.08061	0.284219	0.999477	Increase	nonDE	0.12027	0.645684	0.520959	0.999909	Increase	nonDE	5.80365	27.6251	1.06193e-35	9.32631e-35	Increase	DE	5.67824	27.2646	2.19769e-35	1.88507e-34	Increase	DE	0.365639	1.17243	0.245683	0.999674	Increase	nonDE	0.00810874	0.0317181	0.974803	0.999487	Increase	nonDE	5.93198	21.0226	2.81968e-29	2.48956e-28	Increase	DE	5.57445	19.7315	7.75405e-28	5.97849e-27	Increase	DE
205	ENSMUSG00000001424	0.134413	2.00883	0.0490858	0.999477	Increase	nonDE	0.00864073	0.132074	0.89537	0.999909	Increase	nonDE	1.18961	19.6152	1.05335e-27	4.64147e-27	Increase	DE	1.06383	17.4983	3.55298e-25	1.33669e-24	Increase	DE	0.109348	1.18409	0.241073	0.999674	Increase	nonDE	0.03151	0.349513	0.727934	0.998772	Increase	nonDE	1.13303	13.155	2.7402e-19	1.06306e-18	Increase	DE	1.05519	12.2755	5.68875e-18	2.03428e-17	Increase	DE
206	ENSMUSG00000001435	-0.21113	-0.898645	0.372525	0.999477	Decrease	nonDE	-0.11011	-0.506389	0.614487	0.999909	Decrease	nonDE	1.73096	8.20888	2.57339e-11	4.59373e-11	Increase	DE	1.83198	8.69612	3.93237e-12	7.33788e-12	Increase	DE	-0.0034376	-0.010687	0.99151	0.999674	Decrease	nonDE	-0.0821894	-0.274292	0.784826	0.998772	Decrease	nonDE	1.68781	5.7259	3.75061e-07	6.60469e-07	Increase	DE	1.60906	5.45521	1.03518e-06	1.7718e-06	Increase	DE
207	ENSMUSG00000001436	-0.0569949	-0.432421	0.666994	0.999477	Decrease	nonDE	-0.101533	-0.697374	0.488277	0.999909	Decrease	nonDE	-1.2076	-9.31701	3.05103e-13	5.96507e-13	Decrease	DE	-1.25214	-9.56884	1.16405e-13	2.34683e-13	Decrease	DE	-0.109069	-0.603926	0.548182	0.999674	Decrease	nonDE	-0.0998145	-0.494306	0.622904	0.998772	Decrease	nonDE	-1.51025	-8.27731	1.71519e-11	4.03634e-11	Decrease	DE	-1.50099	-8.13164	3.0314e-11	7.00623e-11	Decrease	DE
208	ENSMUSG00000001440	-0.0163068	-0.330254	0.742364	0.999477	Decrease	nonDE	-0.0380903	-0.758511	0.45113	0.999909	Decrease	nonDE	-0.332028	-7.28549	8.37241e-10	1.39142e-09	Decrease	DE	-0.353812	-7.73651	1.42591e-10	2.46274e-10	Decrease	DE	-0.0915192	-1.34657	0.183211	0.999674	Decrease	nonDE	-0.0399124	-0.578782	0.564914	0.998772	Decrease	nonDE	-0.339491	-5.2683	1.98695e-06	3.34175e-06	Decrease	DE	-0.287884	-4.45461	3.75374e-05	5.7562e-05	Decrease	DE
209	ENSMUSG00000001441	-0.015697	-0.321628	0.748859	0.999477	Decrease	nonDE	0.00793595	0.158281	0.87477	0.999909	Increase	nonDE	-0.901641	-19.8457	5.74686e-28	2.5811e-27	Decrease	DE	-0.878008	-19.3142	2.34287e-27	1.01479e-26	Decrease	DE	0.0163378	0.243158	0.808717	0.999674	Increase	nonDE	0.00130667	0.0189452	0.984948	0.999487	Increase	nonDE	-0.902306	-14.0542	1.36686e-20	5.78418e-20	Decrease	DE	-0.917338	-14.2838	6.46279e-21	2.81034e-20	Decrease	DE
210	ENSMUSG00000001445	0.0450002	0.495463	0.622093	0.999477	Increase	nonDE	-0.0466519	-0.520229	0.604828	0.999909	Decrease	nonDE	0.68091	8.22084	2.13864e-11	3.83379e-11	Increase	DE	0.589258	7.11694	1.62177e-09	2.66209e-09	Increase	DE	0.0146607	0.116796	0.907414	0.999674	Increase	nonDE	-0.0323173	-0.262068	0.794171	0.998772	Decrease	nonDE	0.692652	5.91672	1.71848e-07	3.09569e-07	Increase	DE	0.645674	5.49331	8.57009e-07	1.47325e-06	Increase	DE
211	ENSMUSG00000001467	-0.061485	-0.473654	0.637601	0.999477	Decrease	nonDE	-0.140512	-1.01869	0.312761	0.988131	Decrease	nonDE	-1.85688	-14.9638	3.75307e-21	1.11327e-20	Decrease	DE	-1.93591	-15.6197	5.42014e-22	1.6937e-21	Decrease	DE	0.00563717	0.0315629	0.974934	0.999674	Increase	nonDE	-0.391574	-2.05868	0.0442214	0.668823	Decrease	nonDE	-1.83629	-10.5919	5.95093e-15	1.76238e-14	Decrease	DE	-2.2335	-12.6716	4.93599e-18	1.7716e-17	Decrease	DE
212	ENSMUSG00000001472	-0.0366179	-0.543903	0.588535	0.999477	Decrease	nonDE	0.0381979	0.560379	0.577319	0.999909	Increase	nonDE	-0.274674	-4.4226	4.19718e-05	5.60369e-05	Decrease	DE	-0.199859	-3.21529	0.00210482	0.00259182	Decrease	DE	0.0470846	0.507983	0.613338	0.999674	Increase	nonDE	0.0326364	0.347983	0.729078	0.998772	Increase	nonDE	-0.232581	-2.64705	0.010369	0.0132452	Decrease	DE	-0.247029	-2.81116	0.00666852	0.00860128	Decrease	DE
213	ENSMUSG00000001473	0.0313452	0.157141	0.875664	0.999477	Increase	nonDE	0.207732	1.1862	0.240245	0.955178	Increase	nonDE	2.1898	12.3974	3.71391e-18	9.36025e-18	Increase	DE	2.36619	13.1365	2.91799e-19	7.85313e-19	Increase	DE	-0.107962	-0.394352	0.694727	0.999674	Decrease	nonDE	0.132209	0.545365	0.587535	0.998772	Increase	nonDE	2.15195	8.70229	3.27587e-12	8.07546e-12	Increase	DE	2.39212	9.5828	1.10371e-13	2.99376e-13	Increase	DE
214	ENSMUSG00000001482	0.0308127	0.34307	0.732752	0.999477	Increase	nonDE	0.069215	0.778274	0.439482	0.999909	Increase	nonDE	0.546437	6.69258	8.53369e-09	1.35351e-08	Increase	DE	0.584839	7.12504	1.57109e-09	2.58223e-09	Increase	DE	-0.0752883	-0.607314	0.545947	0.999674	Decrease	nonDE	0.108631	0.88659	0.378859	0.990419	Increase	nonDE	0.496318	4.27977	6.87836e-05	0.000103614	Increase	DE	0.680237	5.84588	2.25285e-07	4.0237e-07	Increase	DE
215	ENSMUSG00000001496	0.617167	2.28918	0.0256226	0.999477	Increase	nonDE	0.27745	0.883986	0.380251	0.995205	Increase	nonDE	-4.24103	-14.9094	8.68511e-22	2.67356e-21	Decrease	DE	-4.58075	-16.1824	1.69698e-23	5.7977e-23	Decrease	DE	0.504645	1.34257	0.184496	0.999674	Increase	nonDE	0.00839887	0.0195255	0.984487	0.999487	Increase	nonDE	-4.17055	-10.6963	1.68183e-15	5.13329e-15	Decrease	DE	-4.6668	-11.9814	1.60299e-17	5.57206e-17	Decrease	DE
216	ENSMUSG00000001497	0.647822	1.64729	0.104755	0.999477	Increase	nonDE	-0.168232	-0.437792	0.663117	0.999909	Decrease	nonDE	2.48794	6.94813	3.14232e-09	5.07791e-09	Increase	DE	1.67188	4.68682	1.65355e-05	2.25424e-05	Increase	DE	-0.277633	-0.511089	0.611175	0.999674	Decrease	nonDE	-0.309813	-0.585401	0.560485	0.998772	Decrease	nonDE	2.11772	4.19024	9.3403e-05	0.000139292	Increase	DE	2.08554	4.1203	0.000118376	0.00017502	Increase	DE
217	ENSMUSG00000001504	-0.135617	-0.400405	0.69049	0.999477	Decrease	nonDE	-0.328595	-0.878206	0.383851	0.99611	Decrease	nonDE	-1.16721	-3.52051	0.000902231	0.00113119	Decrease	DE	-1.36019	-4.04363	0.000173867	0.000226057	Decrease	DE	0.338294	0.731098	0.467984	0.999674	Increase	nonDE	-0.058895	-0.115593	0.908418	0.998772	Decrease	nonDE	-1.16848	-2.53067	0.0144331	0.0181964	Decrease	DE	-1.56567	-3.35285	0.00149329	0.00202392	Decrease	DE
218	ENSMUSG00000001506	0.459647	0.800494	0.427123	0.999477	Increase	nonDE	-0.13926	-0.24291	0.809046	0.999909	Decrease	nonDE	0.803726	1.51137	0.136841	0.150975	Increase	nonDE	0.204818	0.390727	0.69762	0.714416	Increase	nonDE	-0.157558	-0.199713	0.842496	0.999674	Decrease	nonDE	-0.0113536	-0.0143334	0.98862	0.999487	Decrease	nonDE	0.0695112	0.0934661	0.925898	0.934768	Increase	nonDE	0.215716	0.289089	0.773681	0.793635	Increase	nonDE
219	ENSMUSG00000001507	0.0156019	0.113027	0.910399	0.999477	Increase	nonDE	-0.0786934	-0.644743	0.521636	0.999909	Decrease	nonDE	3.53884	28.4711	8.88283e-36	7.85964e-35	Increase	DE	3.44454	27.8151	3.13544e-35	2.64959e-34	Increase	DE	-0.0140929	-0.0747109	0.940702	0.999674	Decrease	nonDE	-0.163034	-0.970013	0.336068	0.982812	Decrease	nonDE	3.44818	20.1475	7.24883e-28	5.55788e-27	Increase	DE	3.29923	19.2421	7.41459e-27	5.25404e-26	Increase	DE
220	ENSMUSG00000001510	0.506939	2.23461	0.0291997	0.999477	Increase	nonDE	-0.105082	-0.735971	0.464631	0.999909	Decrease	nonDE	7.25584	28.7257	1.21108e-36	1.19206e-35	Increase	DE	6.64382	27.3019	2.03734e-35	1.75481e-34	Increase	DE	0.257661	0.834217	0.407485	0.999674	Increase	nonDE	-0.0609018	-0.309905	0.757713	0.998772	Decrease	nonDE	7.16411	23.9672	2.55456e-32	3.19002e-31	Increase	DE	6.84555	22.8492	3.35514e-31	3.70342e-30	Increase	DE
221	ENSMUSG00000001517	-0.181546	-0.796393	0.428961	0.999477	Decrease	nonDE	0.216877	0.886642	0.378831	0.995205	Increase	nonDE	-1.87806	-8.46631	8.20396e-12	1.49992e-11	Decrease	DE	-1.47963	-6.76627	6.39983e-09	1.02084e-08	Decrease	DE	-0.140898	-0.449142	0.654956	0.999674	Decrease	nonDE	0.207011	0.615538	0.54054	0.998772	Increase	nonDE	-1.76771	-5.72659	3.54849e-07	6.25809e-07	Decrease	DE	-1.4198	-4.60881	2.18194e-05	3.39915e-05	Decrease	DE
222	ENSMUSG00000001518	-0.0120876	-0.0628749	0.950076	0.999477	Decrease	nonDE	-0.114721	-0.539919	0.591262	0.999909	Decrease	nonDE	-1.32478	-6.97763	2.79943e-09	4.53355e-09	Decrease	DE	-1.42741	-7.48644	3.80473e-10	6.44746e-10	Decrease	DE	0.0470399	0.176996	0.860111	0.999674	Increase	nonDE	-0.445988	-1.52327	0.132974	0.867347	Decrease	nonDE	-1.17692	-4.44287	3.91088e-05	5.99328e-05	Decrease	DE	-1.66995	-6.21369	5.48394e-08	1.02159e-07	Decrease	DE
223	ENSMUSG00000001520	0.187869	0.734534	0.465499	0.999477	Increase	nonDE	-0.00358271	-0.0133136	0.989422	0.999909	Decrease	nonDE	-2.07914	-8.63676	4.22558e-12	7.82151e-12	Decrease	DE	-2.27059	-9.35443	2.64314e-13	5.22938e-13	Decrease	DE	0.395779	1.12239	0.266191	0.999674	Increase	nonDE	0.135029	0.364556	0.716731	0.998772	Increase	nonDE	-2.336	-6.819	5.20797e-09	1.04513e-08	Decrease	DE	-2.59675	-7.61697	2.27937e-10	4.9788e-10	Decrease	DE
224	ENSMUSG00000001521	0.23537	1.48947	0.14163	0.999477	Increase	nonDE	0.0897415	0.526813	0.600276	0.999909	Increase	nonDE	-0.987203	-6.41332	2.53103e-08	3.93076e-08	Decrease	DE	-1.13283	-7.43112	4.72743e-10	7.97758e-10	Decrease	DE	0.122006	0.558895	0.578325	0.999674	Increase	nonDE	0.143196	0.60907	0.54479	0.998772	Increase	nonDE	-1.10523	-5.11667	3.4807e-06	5.75858e-06	Decrease	DE	-1.08404	-5.05418	4.37863e-06	7.1831e-06	Decrease	DE
225	ENSMUSG00000001524	0.278996	1.60833	0.113041	0.999477	Increase	nonDE	0.389332	2.27561	0.0264739	0.58876	Increase	nonDE	0.579018	3.65171	0.000550365	0.000697376	Increase	DE	0.689354	4.36457	5.13443e-05	6.84177e-05	Increase	DE	0.237795	0.988479	0.326909	0.999674	Increase	nonDE	0.202626	0.857738	0.394469	0.992182	Increase	nonDE	0.731356	3.24315	0.00193762	0.00262227	Increase	DE	0.696188	3.11097	0.00285922	0.00379137	Increase	DE
226	ENSMUSG00000001525	-0.0667426	-1.25409	0.214699	0.999477	Decrease	nonDE	0.0562298	0.976906	0.332559	0.988356	Increase	nonDE	-3.413	-66.0638	1.63919e-57	1.83054e-54	Decrease	DE	-3.29003	-63.7516	1.3345e-56	9.60029e-54	Decrease	DE	-0.0607361	-0.828271	0.410817	0.999674	Decrease	nonDE	0.103056	1.30133	0.198147	0.925535	Increase	nonDE	-3.40827	-47.0129	7.33798e-49	4.1867e-46	Decrease	DE	-3.24447	-44.7824	1.2337e-47	4.97873e-45	Decrease	DE
227	ENSMUSG00000001542	-0.159728	-0.927444	0.357432	0.999477	Decrease	nonDE	0.0903388	0.688198	0.493994	0.999909	Increase	nonDE	3.96554	24.7253	4.70746e-33	3.19744e-32	Increase	DE	4.21561	25.5614	7.65665e-34	5.59077e-33	Increase	DE	-0.692217	-2.93679	0.00470547	0.999674	Decrease	nonDE	0.114733	0.635314	0.527652	0.998772	Increase	nonDE	3.73087	18.3411	3.30787e-26	2.17709e-25	Increase	DE	4.53782	20.1904	2.34419e-28	1.89389e-27	Increase	DE
228	ENSMUSG00000001552	0.143229	1.39011	0.169658	0.999477	Increase	nonDE	0.0580008	0.616946	0.539617	0.999909	Increase	nonDE	2.8956	31.1176	1.37391e-38	1.70411e-37	Increase	DE	2.81037	30.5161	4.11541e-38	4.76512e-37	Increase	DE	0.197263	1.39364	0.168596	0.999674	Increase	nonDE	0.144148	1.11439	0.26958	0.957473	Increase	nonDE	2.85094	22.0043	2.51358e-30	2.48001e-29	Increase	DE	2.79782	21.7545	4.61238e-30	4.44735e-29	Increase	DE
229	ENSMUSG00000001555	0.0645391	0.323792	0.747227	0.999477	Increase	nonDE	0.261125	1.30876	0.195635	0.930698	Increase	nonDE	0.120632	0.66713	0.507261	0.528901	Increase	nonDE	0.317218	1.72866	0.0890414	0.0995795	Increase	nonDE	-0.359428	-1.29744	0.199474	0.999674	Decrease	nonDE	0.490822	1.75177	0.0849501	0.79118	Increase	nonDE	-0.275028	-1.04698	0.29933	0.32961	Decrease	nonDE	0.575222	2.19162	0.032321	0.039418	Increase	DE
230	ENSMUSG00000001569	-0.000694092	-0.00853908	0.993215	0.999477	Decrease	nonDE	0.0128752	0.160583	0.872964	0.999909	Increase	nonDE	0.643073	8.7117	3.15827e-12	5.8775e-12	Increase	DE	0.656642	8.85641	1.80194e-12	3.4211e-12	Increase	DE	0.0849528	0.75818	0.451327	0.999674	Increase	nonDE	-0.0436292	-0.395668	0.693761	0.998772	Decrease	nonDE	0.728996	6.95046	3.11379e-09	6.35098e-09	Increase	DE	0.600414	5.73768	3.40211e-07	6.00185e-07	Increase	DE
231	ENSMUSG00000001576	-0.00963221	-0.143871	0.886087	0.999477	Decrease	nonDE	0.0463845	0.678433	0.50012	0.999909	Increase	nonDE	-0.574269	-9.26347	3.74744e-13	7.29043e-13	Decrease	DE	-0.518252	-8.33778	1.35443e-11	2.46268e-11	Decrease	DE	0.0599885	0.650005	0.518184	0.999674	Increase	nonDE	0.101512	1.07744	0.28562	0.971174	Increase	nonDE	-0.571717	-6.49783	1.8225e-08	3.51171e-08	Decrease	DE	-0.530194	-6.03587	1.08813e-07	1.98744e-07	Decrease	DE
232	ENSMUSG00000001583	0.251601	0.70258	0.485049	0.999477	Increase	nonDE	0.0905686	0.263616	0.792984	0.999909	Increase	nonDE	3.19481	9.86525	3.77294e-14	7.73858e-14	Increase	DE	3.03377	9.39211	2.28772e-13	4.54522e-13	Increase	DE	0.141224	0.286626	0.775391	0.999674	Increase	nonDE	-0.10695	-0.226577	0.821527	0.998772	Decrease	nonDE	3.20675	7.04181	2.17714e-09	4.4866e-09	Increase	DE	2.95858	6.48648	1.90479e-08	3.65876e-08	Increase	DE
233	ENSMUSG00000001604	0.196799	0.409557	0.683668	0.999477	Increase	nonDE	-0.247663	-0.535461	0.594416	0.999909	Decrease	nonDE	2.37575	5.42677	1.22489e-06	1.75777e-06	Increase	DE	1.93129	4.46169	3.88525e-05	5.2036e-05	Increase	DE	-0.588154	-0.885663	0.379523	0.999674	Decrease	nonDE	-0.00132401	-0.0020759	0.998351	0.99962	Decrease	nonDE	1.87317	3.05744	0.00339703	0.004515	Increase	DE	2.46	3.98565	0.000193667	0.000281261	Increase	DE
234	ENSMUSG00000001627	0.0221988	0.281824	0.779053	0.999477	Increase	nonDE	0.0227369	0.30089	0.764544	0.999909	Increase	nonDE	2.05262	29.0038	7.07829e-37	7.1326e-36	Increase	DE	2.05316	28.8411	9.68654e-37	9.59721e-36	Increase	DE	-0.032512	-0.299292	0.765757	0.999674	Decrease	nonDE	-0.00964471	-0.092687	0.926463	0.999476	Decrease	nonDE	2.07727	20.6964	6.41787e-29	5.45684e-28	Increase	DE	2.10014	20.8787	4.04777e-29	3.51756e-28	Increase	DE
235	ENSMUSG00000001630	-0.0777708	-0.572189	0.569343	0.999477	Decrease	nonDE	-0.0389503	-0.320677	0.749576	0.999909	Decrease	nonDE	2.12898	17.6436	2.34687e-25	8.83331e-25	Increase	DE	2.1678	17.7231	1.87183e-25	7.15439e-25	Increase	DE	-0.0333445	-0.179104	0.858463	0.999674	Decrease	nonDE	-0.0800235	-0.479098	0.63362	0.998772	Decrease	nonDE	2.14391	12.715	1.23431e-18	4.57912e-18	Increase	DE	2.09723	12.3406	4.52913e-18	1.62734e-17	Increase	DE
236	ENSMUSG00000001632	-0.0747041	-0.756174	0.45252	0.999477	Decrease	nonDE	-0.0608076	-0.63181	0.529924	0.999909	Decrease	nonDE	0.906814	10.2051	1.04793e-14	2.21529e-14	Increase	DE	0.92071	10.2536	8.73895e-15	1.87177e-14	Increase	DE	-0.0598349	-0.439216	0.662091	0.999674	Decrease	nonDE	-0.0927698	-0.700899	0.48609	0.998772	Decrease	nonDE	0.954897	7.54641	3.00668e-10	6.55017e-10	Increase	DE	0.921962	7.26711	8.99854e-10	1.88971e-09	Increase	DE
237	ENSMUSG00000001655	0.133455	0.525568	0.601136	0.999477	Increase	nonDE	-0.411633	-1.70638	0.0931375	0.810685	Decrease	nonDE	3.97741	17.3731	5.0903e-25	1.87875e-24	Increase	DE	3.43232	15.0197	6.12613e-22	1.90998e-21	Increase	DE	0.0465072	0.133165	0.894511	0.999674	Increase	nonDE	-0.34895	-1.05371	0.296265	0.973094	Decrease	nonDE	3.76953	11.7261	3.97573e-17	1.34277e-16	Increase	DE	3.37408	10.4669	3.93936e-15	1.16748e-14	Increase	DE
238	ENSMUSG00000001657	0.390508	0.779685	0.438706	0.999477	Increase	nonDE	0.0924734	0.187908	0.851597	0.999909	Increase	nonDE	2.37961	5.19346	2.70609e-06	3.82169e-06	Increase	DE	2.08158	4.57575	2.50569e-05	3.39051e-05	Increase	DE	0.672533	0.975165	0.333477	0.999674	Increase	nonDE	-0.0851184	-0.125136	0.900844	0.998772	Decrease	nonDE	2.22343	3.4465	0.00105532	0.00145778	Increase	DE	1.46578	2.26892	0.0269617	0.0331335	Increase	DE
239	ENSMUSG00000001661	0.202243	0.367751	0.714462	0.999477	Increase	nonDE	0.176067	0.336756	0.737574	0.999909	Increase	nonDE	2.84143	5.66572	5.45027e-07	7.951e-07	Increase	DE	2.81526	5.70896	4.64619e-07	6.80197e-07	Increase	DE	-0.118829	-0.155896	0.876682	0.999674	Decrease	nonDE	0.524097	0.726594	0.470536	0.998772	Increase	nonDE	2.68913	3.82211	0.000337478	0.000482495	Increase	DE	3.33206	4.75909	1.43649e-05	2.27143e-05	Increase	DE
240	ENSMUSG00000001663	-0.0301339	-0.0838142	0.933494	0.999477	Decrease	nonDE	0.339104	0.86458	0.390849	0.999154	Increase	nonDE	-2.62745	-7.3306	8.37878e-10	1.39234e-09	Decrease	DE	-2.25821	-6.46929	2.31297e-08	3.60328e-08	Decrease	DE	0.149803	0.30431	0.761986	0.999674	Increase	nonDE	0.477875	0.872039	0.386801	0.992182	Increase	nonDE	-3.14401	-6.28602	4.66338e-08	8.73052e-08	Decrease	DE	-2.81593	-5.67749	4.66889e-07	8.16525e-07	Decrease	DE
241	ENSMUSG00000001665	0.0858138	0.301223	0.764293	0.999477	Increase	nonDE	-0.265012	-1.09678	0.27715	0.977141	Decrease	nonDE	3.94184	15.0755	5.32414e-22	1.6612e-21	Increase	DE	3.59101	13.9372	2.07058e-20	5.92731e-20	Increase	DE	-0.188001	-0.470068	0.640022	0.999674	Decrease	nonDE	-0.280687	-0.844242	0.401911	0.995516	Decrease	nonDE	4.22243	11.7433	3.82558e-17	1.29338e-16	Increase	DE	4.12974	11.3372	1.64589e-16	5.36819e-16	Increase	DE
242	ENSMUSG00000001666	-0.0813377	-0.717585	0.475813	0.999477	Decrease	nonDE	-0.158678	-1.35826	0.179495	0.922253	Decrease	nonDE	-0.169463	-1.61702	0.111148	0.123517	Decrease	nonDE	-0.246803	-2.32706	0.0233736	0.0271835	Decrease	DE	-0.0185553	-0.11903	0.905651	0.999674	Decrease	nonDE	-0.158504	-0.98669	0.327778	0.982812	Decrease	nonDE	-0.193263	-1.30126	0.198169	0.223847	Decrease	nonDE	-0.333211	-2.21838	0.0303453	0.0370931	Decrease	DE
243	ENSMUSG00000001672	0.348639	1.06557	0.291051	0.999477	Increase	nonDE	0.0396967	0.14609	0.884359	0.999909	Increase	nonDE	4.44524	14.502	6.53506e-21	1.91481e-20	Increase	DE	4.13629	14.0104	3.1066e-20	8.81376e-20	Increase	DE	0.351766	0.773934	0.442125	0.999674	Increase	nonDE	0.0593574	0.158187	0.874861	0.998772	Increase	nonDE	4.46412	10.7993	1.74775e-15	5.33054e-15	Increase	DE	4.17171	10.2027	1.53445e-14	4.38194e-14	Increase	DE
244	ENSMUSG00000001674	0.0322692	0.381941	0.703862	0.999477	Increase	nonDE	0.174434	2.0865	0.0412142	0.655072	Increase	nonDE	0.382283	5.02043	4.95446e-06	6.90619e-06	Increase	DE	0.524448	6.77991	6.06767e-09	9.68696e-09	Increase	DE	-0.0491937	-0.418581	0.677025	0.999674	Decrease	nonDE	0.182639	1.58425	0.118423	0.841958	Increase	nonDE	0.490202	4.4642	3.63003e-05	5.58304e-05	Increase	DE	0.722035	6.58442	1.30105e-08	2.5246e-08	Increase	DE
245	ENSMUSG00000001687	0.0394796	0.576457	0.566474	0.999477	Increase	nonDE	-0.105806	-1.54206	0.128345	0.860257	Decrease	nonDE	0.389763	6.2193	5.36639e-08	8.21846e-08	Increase	DE	0.244477	3.88595	0.000258244	0.00033291	Increase	DE	0.00656443	0.0696578	0.944699	0.999674	Increase	nonDE	-0.11489	-1.21976	0.227354	0.938931	Decrease	nonDE	0.396991	4.47817	3.4568e-05	5.32851e-05	Increase	DE	0.275537	3.09903	0.00296013	0.00392078	Increase	DE
246	ENSMUSG00000001700	0.343825	2.55762	0.0130981	0.999477	Increase	nonDE	-0.0795742	-0.674198	0.502789	0.999909	Decrease	nonDE	2.89516	23.416	8.97926e-32	5.46819e-31	Increase	DE	2.47176	20.6365	7.47191e-29	3.60648e-28	Increase	DE	0.277129	1.48779	0.142072	0.999674	Increase	nonDE	-0.209264	-1.28624	0.203328	0.931265	Decrease	nonDE	2.83931	16.6823	3.81583e-24	2.1294e-23	Increase	DE	2.35292	14.0934	1.20198e-20	5.13501e-20	Increase	DE
247	ENSMUSG00000001707	0.0735666	0.594306	0.554558	0.999477	Increase	nonDE	-0.0484483	-0.349762	0.727751	0.999909	Decrease	nonDE	-1.85755	-15.0227	6.37953e-22	1.98115e-21	Decrease	DE	-1.97956	-15.9098	4.09536e-23	1.36644e-22	Decrease	DE	0.0132328	0.0776602	0.938359	0.999674	Increase	nonDE	0.0690813	0.365189	0.716264	0.998772	Increase	nonDE	-1.97587	-11.5074	8.99004e-17	2.9649e-16	Decrease	DE	-1.92002	-11.1301	3.52111e-16	1.11845e-15	Decrease	DE
248	ENSMUSG00000001729	-0.0426874	-0.716793	0.476298	0.999477	Decrease	nonDE	0.0683399	1.14968	0.254864	0.964918	Increase	nonDE	0.340709	6.27359	4.35011e-08	6.6862e-08	Increase	DE	0.451737	8.26806	1.77828e-11	3.21252e-11	Increase	DE	-0.053383	-0.650247	0.518028	0.999674	Decrease	nonDE	0.0622069	0.758819	0.450948	0.998772	Increase	nonDE	0.319711	4.13656	0.000112049	0.00016611	Increase	DE	0.435301	5.63075	5.10354e-07	8.89906e-07	Increase	DE
249	ENSMUSG00000001750	0.384716	1.42149	0.16038	0.999477	Increase	nonDE	0.104714	0.411905	0.681885	0.999909	Increase	nonDE	2.18182	8.9779	1.12621e-12	2.14187e-12	Increase	DE	1.90182	7.81996	1.02785e-10	1.78793e-10	Increase	DE	0.0872316	0.233592	0.816101	0.999674	Increase	nonDE	0.167922	0.480356	0.632731	0.998772	Increase	nonDE	2.10405	6.12858	7.61572e-08	1.40683e-07	Increase	DE	2.18474	6.38534	2.82134e-08	5.35405e-08	Increase	DE
250	ENSMUSG00000001751	-0.0483258	-0.285257	0.776435	0.999477	Decrease	nonDE	-0.0177348	-0.132717	0.894863	0.999909	Decrease	nonDE	3.32756	21.4429	9.91095e-30	5.08328e-29	Increase	DE	3.35815	21.0682	2.51501e-29	1.2591e-28	Increase	DE	-0.0506474	-0.217622	0.828466	0.999674	Decrease	nonDE	-0.277615	-1.50111	0.1386	0.874224	Decrease	nonDE	3.33218	15.8981	4.01816e-23	2.0609e-22	Increase	DE	3.10521	14.5659	2.59869e-21	1.16211e-20	Increase	DE
251	ENSMUSG00000001755	0.0296039	0.295355	0.768748	0.999477	Increase	nonDE	-0.170568	-1.67369	0.0994255	0.820496	Decrease	nonDE	0.203131	2.20164	0.0315686	0.0366524	Increase	DE	0.00295856	0.0318471	0.9747	0.976462	Increase	nonDE	0.00393911	0.0284228	0.97742	0.999674	Increase	nonDE	-0.294295	-2.10033	0.0399347	0.648402	Decrease	nonDE	0.263686	2.0189	0.0479967	0.0579801	Increase	nonDE	-0.0345488	-0.261483	0.79462	0.813752	Decrease	nonDE
252	ENSMUSG00000001761	-0.0854923	-0.374058	0.709687	0.999477	Decrease	nonDE	0.277775	1.1544	0.252936	0.963417	Increase	nonDE	-1.29781	-5.98403	1.32779e-07	1.99379e-07	Decrease	DE	-0.934539	-4.31596	6.07315e-05	8.06277e-05	Decrease	DE	-0.61338	-1.94262	0.0567842	0.999674	Decrease	nonDE	0.0879914	0.266074	0.7911	0.998772	Increase	nonDE	-1.29304	-4.23274	8.08058e-05	0.000121051	Decrease	DE	-0.591667	-1.93628	0.0575728	0.0685965	Decrease	nonDE
253	ENSMUSG00000001763	-0.00484932	-0.0312258	0.975194	0.999477	Decrease	nonDE	0.00430496	0.0303088	0.975922	0.999909	Increase	nonDE	1.74011	12.6663	1.46006e-18	3.75585e-18	Increase	DE	1.74926	12.5231	2.39793e-18	6.16089e-18	Increase	DE	0.109234	0.513076	0.609792	0.999674	Increase	nonDE	-0.0442893	-0.226303	0.821739	0.998772	Decrease	nonDE	1.75109	8.9828	1.10509e-12	2.81826e-12	Increase	DE	1.59757	8.23685	2.00894e-11	4.70486e-11	Increase	DE
254	ENSMUSG00000001767	-0.0258141	-0.343706	0.732275	0.999477	Decrease	nonDE	0.0558413	0.746862	0.458079	0.999909	Increase	nonDE	0.411432	6.01	1.20178e-07	1.80818e-07	Increase	DE	0.493087	7.16719	1.33172e-09	2.19818e-09	Increase	DE	0.0308239	0.298065	0.766689	0.999674	Increase	nonDE	0.05387	0.523198	0.602773	0.998772	Increase	nonDE	0.423666	4.35686	5.27318e-05	8.0068e-05	Increase	DE	0.446712	4.59514	2.29016e-05	3.56137e-05	Increase	DE
255	ENSMUSG00000001768	-0.0015296	-0.0137994	0.989036	0.999477	Decrease	nonDE	0.0962736	0.927575	0.357364	0.989354	Increase	nonDE	1.67864	16.9324	1.82863e-24	6.51238e-24	Increase	DE	1.77644	17.8224	1.41298e-25	5.43575e-25	Increase	DE	-0.177341	-1.16343	0.249284	0.999674	Decrease	nonDE	0.0702607	0.490357	0.625679	0.998772	Increase	nonDE	1.50837	10.8303	1.02564e-15	3.17201e-15	Increase	DE	1.75598	12.4538	3.05148e-18	1.10893e-17	Increase	DE
256	ENSMUSG00000001773	0.688096	2.18286	0.0329912	0.999477	Increase	nonDE	-0.0593695	-0.182074	0.856141	0.999909	Decrease	nonDE	-2.04298	-6.90021	3.79064e-09	6.11187e-09	Decrease	DE	-2.79044	-9.47202	1.68489e-13	3.36897e-13	Decrease	DE	0.775688	1.78766	0.0789081	0.999674	Increase	nonDE	0.134251	0.299143	0.76587	0.998772	Increase	nonDE	-2.29732	-5.50683	8.14551e-07	1.40377e-06	Decrease	DE	-2.93875	-7.06815	1.96356e-09	4.0359e-09	Decrease	DE
257	ENSMUSG00000001774	-0.0220671	-0.455477	0.650419	0.999477	Decrease	nonDE	-0.0467743	-0.949497	0.346197	0.988966	Decrease	nonDE	-0.29621	-6.62745	1.10018e-08	1.73732e-08	Decrease	DE	-0.320918	-7.15171	1.41505e-09	2.33131e-09	Decrease	DE	0.00594862	0.0891645	0.92925	0.999674	Increase	nonDE	-0.0770443	-1.13807	0.259639	0.954604	Decrease	nonDE	-0.250308	-3.9562	0.000204875	0.00029801	Decrease	DE	-0.333301	-5.25481	2.08905e-06	3.49993e-06	Decrease	DE
258	ENSMUSG00000001783	0.000308002	0.0060124	0.995223	0.999477	Increase	nonDE	-0.0285287	-0.545102	0.587715	0.999909	Decrease	nonDE	-0.308377	-6.5126	1.72074e-08	2.69301e-08	Decrease	DE	-0.337214	-7.0845	1.84169e-09	3.0147e-09	Decrease	DE	-0.140474	-1.98918	0.0512707	0.999674	Decrease	nonDE	-0.0244784	-0.340099	0.734976	0.998772	Decrease	nonDE	-0.353874	-5.27521	1.9366e-06	3.25773e-06	Decrease	DE	-0.237878	-3.53127	0.000804334	0.00111284	Decrease	DE
259	ENSMUSG00000001785	0.0414835	0.65602	0.514332	0.999477	Increase	nonDE	0.0161447	0.242492	0.80923	0.999909	Increase	nonDE	-0.736512	-12.3437	4.47956e-18	1.12301e-17	Decrease	DE	-0.761851	-12.6934	1.32955e-18	3.46002e-18	Decrease	DE	-0.0716454	-0.819862	0.415557	0.999674	Decrease	nonDE	0.0599192	0.65542	0.514716	0.998772	Increase	nonDE	-0.715682	-8.47555	7.91375e-12	1.90515e-11	Decrease	DE	-0.584117	-6.90874	3.66618e-09	7.38772e-09	Decrease	DE
260	ENSMUSG00000001786	0.0756697	0.579678	0.564314	0.999477	Increase	nonDE	0.0627152	0.522214	0.603455	0.999909	Increase	nonDE	1.73744	14.8992	8.96795e-22	2.75704e-21	Increase	DE	1.72448	14.718	1.59642e-21	4.87529e-21	Increase	DE	-0.0737795	-0.411064	0.682498	0.999674	Decrease	nonDE	0.0839933	0.508287	0.613126	0.998772	Increase	nonDE	1.65126	10.1039	1.53266e-14	4.41263e-14	Increase	DE	1.80903	10.9841	5.83083e-16	1.82618e-15	Increase	DE
261	ENSMUSG00000001794	-0.0544121	-0.803502	0.424874	0.999477	Decrease	nonDE	-0.0459817	-0.693319	0.490799	0.999909	Decrease	nonDE	1.15719	18.8843	7.45519e-27	3.08538e-26	Increase	DE	1.16562	18.9223	6.72486e-27	2.81695e-26	Increase	DE	-0.0848395	-0.912229	0.365318	0.999674	Decrease	nonDE	-0.0345457	-0.378077	0.706715	0.998772	Decrease	nonDE	1.0066	11.5988	6.27329e-17	2.09017e-16	Increase	DE	1.05689	12.1433	9.05045e-18	3.18954e-17	Increase	DE
262	ENSMUSG00000001802	-0.175021	-1.26035	0.212448	0.999477	Decrease	nonDE	0.308257	1.58207	0.118918	0.851047	Increase	nonDE	-5.08727	-25.3612	1.17731e-33	8.41095e-33	Decrease	DE	-4.60399	-24.2088	1.48303e-32	9.63036e-32	Decrease	DE	-0.139216	-0.731342	0.467432	0.999674	Decrease	nonDE	0.488655	1.81603	0.0743891	0.760673	Increase	nonDE	-5.341	-20.9677	3.236e-29	2.83445e-28	Decrease	DE	-4.71313	-19.1365	3.77224e-27	2.75565e-26	Decrease	DE
263	ENSMUSG00000001815	-0.582914	-1.06803	0.290376	0.999477	Decrease	nonDE	-0.00955871	-0.015832	0.987428	0.999909	Decrease	nonDE	-4.21711	-7.73858	3.03555e-10	5.14349e-10	Decrease	DE	-3.64375	-6.74542	1.18736e-08	1.8739e-08	Decrease	DE	-0.223076	-0.300248	0.765169	0.999674	Decrease	nonDE	0.354865	0.427825	0.670522	0.998772	Increase	nonDE	-4.26799	-5.66248	6.29701e-07	1.09294e-06	Decrease	DE	-3.69005	-4.89429	9.71991e-06	1.55507e-05	Decrease	DE
264	ENSMUSG00000001827	0.143382	0.635828	0.527464	0.999477	Increase	nonDE	-0.0614413	-0.391685	0.696768	0.999909	Decrease	nonDE	4.92412	20.694	5.32085e-28	2.39496e-27	Increase	DE	4.7193	21.2414	1.44076e-28	6.80721e-28	Increase	DE	0.171694	0.558011	0.579048	0.999674	Increase	nonDE	0.0484413	0.223893	0.82365	0.998772	Increase	nonDE	4.79794	16.4625	3.45048e-23	1.77911e-22	Increase	DE	4.67469	16.5438	2.73921e-23	1.43518e-22	Increase	DE
265	ENSMUSG00000001829	-0.0731632	-0.876772	0.384126	0.999477	Decrease	nonDE	-0.0506374	-0.58364	0.561662	0.999909	Decrease	nonDE	-0.450435	-5.75839	3.14441e-07	4.63744e-07	Decrease	DE	-0.427909	-5.45885	9.75437e-07	1.40625e-06	Decrease	DE	-0.0484623	-0.423116	0.673732	0.999674	Decrease	nonDE	-0.0851612	-0.714766	0.47754	0.998772	Decrease	nonDE	-0.489525	-4.45201	3.78799e-05	5.81519e-05	Decrease	DE	-0.526224	-4.75029	1.31788e-05	2.08826e-05	Decrease	DE
266	ENSMUSG00000001833	-0.0452026	-1.23199	0.222783	0.999477	Decrease	nonDE	-0.036762	-0.992528	0.324947	0.988356	Decrease	nonDE	-0.125847	-3.72916	0.000429688	0.000547104	Decrease	DE	-0.117407	-3.47028	0.000972176	0.00121741	Decrease	DE	-0.0533499	-1.05638	0.295053	0.999674	Decrease	nonDE	-0.00300893	-0.0590869	0.95308	0.999487	Decrease	nonDE	-0.136899	-2.86764	0.0057075	0.00745884	Decrease	DE	-0.0865585	-1.80917	0.0754626	0.0889129	Decrease	nonDE
267	ENSMUSG00000001844	0.0405408	0.450966	0.653648	0.999477	Increase	nonDE	0.0194044	0.215032	0.830475	0.999909	Increase	nonDE	0.292123	3.56626	0.00072088	0.000908291	Increase	DE	0.270986	3.27361	0.00176914	0.00218792	Increase	DE	-0.0463651	-0.37423	0.709559	0.999674	Decrease	nonDE	-0.13699	-1.10582	0.273243	0.958346	Decrease	nonDE	0.348445	2.99518	0.00398931	0.00527172	Increase	DE	0.25782	2.20024	0.0316724	0.0386697	Increase	DE
268	ENSMUSG00000001847	0.0342674	0.847581	0.400058	0.999477	Increase	nonDE	-0.0163196	-0.407824	0.684862	0.999909	Decrease	nonDE	0.851352	23.1657	1.60183e-31	9.58896e-31	Increase	DE	0.800765	21.6787	5.55151e-30	2.92999e-29	Increase	DE	0.0436453	0.783366	0.43651	0.999674	Increase	nonDE	-0.00845469	-0.153521	0.878505	0.998772	Decrease	nonDE	0.866223	16.6002	4.86587e-24	2.69267e-23	Increase	DE	0.814123	15.5876	1.04115e-22	5.20836e-22	Increase	DE
269	ENSMUSG00000001855	-0.0931281	-0.974979	0.333506	0.999477	Decrease	nonDE	0.0346487	0.359478	0.720506	0.999909	Increase	nonDE	0.0804006	0.917958	0.362336	0.383595	Increase	nonDE	0.208177	2.36215	0.021449	0.0250085	Increase	DE	-0.0384063	-0.29198	0.771315	0.999674	Decrease	nonDE	0.0243457	0.183099	0.855341	0.998772	Increase	nonDE	0.0885654	0.711009	0.479848	0.512197	Increase	nonDE	0.151317	1.21334	0.229779	0.255987	Increase	nonDE
270	ENSMUSG00000001864	-0.104959	-0.387417	0.700044	0.999477	Decrease	nonDE	-0.187784	-0.775746	0.441447	0.999909	Decrease	nonDE	3.21747	13.4338	1.84556e-18	4.72266e-18	Increase	DE	3.13464	12.8435	1.10775e-17	2.75083e-17	Increase	DE	-0.135932	-0.3651	0.716532	0.999674	Decrease	nonDE	-0.0768551	-0.22992	0.819065	0.998772	Decrease	nonDE	2.95437	8.76039	8.86105e-12	2.12856e-11	Increase	DE	3.01344	8.86573	6.09271e-12	1.47232e-11	Increase	DE
271	ENSMUSG00000001870	0.406316	2.02482	0.0473668	0.999477	Increase	nonDE	-0.0887722	-0.466815	0.642332	0.999909	Decrease	nonDE	1.75587	9.60377	1.0189e-13	2.03978e-13	Increase	DE	1.26078	7.00948	2.47113e-09	4.02197e-09	Increase	DE	0.401485	1.42841	0.158386	0.999674	Increase	nonDE	-0.319077	-1.21691	0.228428	0.938931	Decrease	nonDE	1.94627	7.50752	3.50258e-10	7.60648e-10	Increase	DE	1.2257	4.78764	1.15248e-05	1.83303e-05	Increase	DE
272	ENSMUSG00000001891	0.0428667	0.665263	0.508445	0.999477	Increase	nonDE	-0.0187383	-0.296312	0.768021	0.999909	Decrease	nonDE	1.13287	19.364	2.05131e-27	8.87116e-27	Increase	DE	1.07126	18.2743	3.98188e-26	1.59025e-25	Increase	DE	-0.0517415	-0.583748	0.56159	0.999674	Decrease	nonDE	-0.029312	-0.336758	0.737481	0.998772	Decrease	nonDE	1.03428	12.5108	2.50234e-18	9.11374e-18	Increase	DE	1.05671	12.7379	1.14041e-18	4.25943e-18	Increase	DE
273	ENSMUSG00000001909	0.0926211	1.08156	0.283798	0.999477	Increase	nonDE	-0.223212	-2.5168	0.0145481	0.479507	Decrease	nonDE	-0.0119643	-0.151054	0.880443	0.888497	Decrease	nonDE	-0.327797	-4.07635	0.000137251	0.000179196	Decrease	DE	0.123256	1.04373	0.300822	0.999674	Increase	nonDE	-0.138122	-1.14758	0.255723	0.953911	Decrease	nonDE	0.0588307	0.524676	0.601752	0.631363	Increase	nonDE	-0.202547	-1.79712	0.0773772	0.0910586	Decrease	nonDE
274	ENSMUSG00000001910	0.0186027	0.184231	0.854457	0.999477	Increase	nonDE	0.07552	0.753202	0.45429	0.999909	Increase	nonDE	0.429195	4.67464	1.72697e-05	2.34313e-05	Increase	DE	0.486112	5.25944	2.0534e-06	2.91786e-06	Increase	DE	0.0464316	0.33368	0.739791	0.999674	Increase	nonDE	0.131317	0.945498	0.348217	0.982812	Increase	nonDE	0.308835	2.35306	0.0219336	0.0272682	Increase	DE	0.39372	3.01307	0.003791	0.00498259	Increase	DE
275	ENSMUSG00000001911	0.260241	1.41837	0.162046	0.999477	Increase	nonDE	0.230619	0.945486	0.348782	0.989354	Increase	nonDE	-4.99892	-20.7498	8.0518e-27	3.32149e-26	Decrease	DE	-5.02854	-21.7743	8.46354e-28	3.79403e-27	Decrease	DE	0.224424	0.886084	0.379651	0.999674	Increase	nonDE	0.13188	0.393323	0.695689	0.998772	Increase	nonDE	-4.91361	-15.803	1.67703e-21	7.59183e-21	Decrease	DE	-5.00616	-16.5454	2.2721e-22	1.10701e-21	Decrease	DE
276	ENSMUSG00000001918	0.116728	0.71674	0.47633	0.999477	Increase	nonDE	-0.0996533	-0.717469	0.475884	0.999909	Decrease	nonDE	2.93606	19.6443	9.75524e-28	4.31002e-27	Increase	DE	2.71967	18.5318	1.95356e-26	7.97521e-26	Increase	DE	0.193082	0.850969	0.398188	0.999674	Increase	nonDE	-0.0368221	-0.192607	0.847921	0.998772	Decrease	nonDE	3.03253	14.7166	1.60364e-21	7.2795e-21	Increase	DE	2.80262	13.7227	4.07853e-20	1.68246e-19	Increase	DE
277	ENSMUSG00000001924	-0.091914	-1.1244	0.265371	0.999477	Decrease	nonDE	-0.0123378	-0.145639	0.8847	0.999909	Decrease	nonDE	-1.3137	-17.1814	1.04692e-24	3.78794e-24	Decrease	DE	-1.23412	-16.107	2.48139e-23	8.3944e-23	Decrease	DE	-0.0678825	-0.602834	0.548917	0.999674	Decrease	nonDE	-0.13643	-1.1692	0.247	0.953216	Decrease	nonDE	-1.2687	-11.7394	4.14333e-17	1.39766e-16	Decrease	DE	-1.33725	-12.3366	5.06186e-18	1.81481e-17	Decrease	DE
278	ENSMUSG00000001930	0.013889	0.0672924	0.946574	0.999477	Increase	nonDE	0.278333	1.34785	0.1828	0.922281	Increase	nonDE	0.156774	0.822982	0.413794	0.435537	Increase	nonDE	0.421218	2.22949	0.0295572	0.0341446	Increase	DE	-0.141317	-0.497419	0.620721	0.999674	Decrease	nonDE	0.180015	0.632042	0.529773	0.998772	Increase	nonDE	0.117825	0.438839	0.662363	0.690055	Increase	nonDE	0.439157	1.64192	0.105867	0.122899	Increase	nonDE
279	ENSMUSG00000001942	-0.0866721	-0.914584	0.364091	0.999477	Decrease	nonDE	-0.00447333	-0.0506482	0.959775	0.999909	Decrease	nonDE	1.75171	20.9393	3.4748e-29	1.70961e-28	Increase	DE	1.83391	21.476	9.13332e-30	4.72989e-29	Increase	DE	-0.0461808	-0.356972	0.722372	0.999674	Decrease	nonDE	-0.0290482	-0.239201	0.811769	0.998772	Decrease	nonDE	1.74438	14.7221	1.57564e-21	7.16223e-21	Increase	DE	1.76151	14.7705	1.35005e-21	6.20324e-21	Increase	DE
280	ENSMUSG00000001943	-0.326904	-1.36036	0.178834	0.999477	Decrease	nonDE	-0.282613	-1.25537	0.214237	0.94125	Decrease	nonDE	3.14085	14.6206	2.17978e-21	6.54211e-21	Increase	DE	3.18514	14.7389	1.49355e-21	4.56787e-21	Increase	DE	-0.513216	-1.55169	0.126024	0.999674	Decrease	nonDE	-0.718371	-2.32167	0.0236829	0.536056	Decrease	nonDE	3.19441	10.5384	3.01969e-15	9.06618e-15	Increase	DE	2.98925	9.83098	4.296e-14	1.19666e-13	Increase	DE
281	ENSMUSG00000001946	-0.0698787	-0.718721	0.475117	0.999477	Decrease	nonDE	-0.0863307	-1.01301	0.315147	0.988131	Decrease	nonDE	3.98907	46.1712	2.09633e-48	1.77876e-46	Increase	DE	3.97262	45.2562	6.70018e-48	5.10881e-46	Increase	DE	-0.0397863	-0.297816	0.766878	0.999674	Decrease	nonDE	-0.0709258	-0.605329	0.547255	0.998772	Decrease	nonDE	4.06514	33.6984	1.52168e-40	7.6528e-39	Increase	DE	4.034	33.1836	3.64289e-40	1.72215e-38	Increase	DE
282	ENSMUSG00000001948	-0.122949	-0.918041	0.362293	0.999477	Decrease	nonDE	-0.190987	-1.43883	0.155423	0.890412	Decrease	nonDE	0.536958	4.46275	3.64842e-05	4.88088e-05	Increase	DE	0.468921	3.81995	0.000320381	0.000411155	Increase	DE	-0.142791	-0.773647	0.442193	0.999674	Decrease	nonDE	-0.0882501	-0.486827	0.628164	0.998772	Decrease	nonDE	0.561483	3.27526	0.0017604	0.00239064	Increase	DE	0.616024	3.54962	0.000759477	0.00105246	Increase	DE
283	ENSMUSG00000001962	-0.0296498	-0.334007	0.739545	0.999477	Decrease	nonDE	0.0436513	0.495616	0.621986	0.999909	Increase	nonDE	0.414349	5.13388	3.26694e-06	4.59454e-06	Increase	DE	0.48765	6.00382	1.23066e-07	1.85383e-07	Increase	DE	-0.0898184	-0.72963	0.46847	0.999674	Decrease	nonDE	0.2013	1.6613	0.101897	0.820595	Increase	nonDE	0.44446	3.86319	0.000278233	0.000399968	Increase	DE	0.735579	6.38491	2.82605e-08	5.36237e-08	Increase	DE
284	ENSMUSG00000001964	-0.00796832	-0.122312	0.903063	0.999477	Decrease	nonDE	-0.0366177	-0.555917	0.580346	0.999909	Decrease	nonDE	0.0918236	1.54287	0.128149	0.141735	Increase	nonDE	0.0631742	1.04859	0.298595	0.319219	Increase	nonDE	0.0433937	0.482312	0.631349	0.999674	Increase	nonDE	-0.0996146	-1.09943	0.275997	0.959947	Decrease	nonDE	0.204197	2.40425	0.0193274	0.0241316	Increase	DE	0.0611887	0.717788	0.475688	0.506352	Increase	nonDE
285	ENSMUSG00000001983	0.357184	1.12907	0.263388	0.999477	Increase	nonDE	0.404638	1.29312	0.200954	0.932391	Increase	nonDE	0.7269	2.50561	0.0149705	0.0176879	Increase	DE	0.774355	2.68751	0.00931365	0.0110938	Increase	DE	0.449404	1.03441	0.305117	0.999674	Increase	nonDE	0.955868	2.19991	0.0316971	0.59389	Increase	nonDE	0.0785653	0.19075	0.849369	0.865587	Increase	nonDE	0.585029	1.44021	0.155032	0.176336	Increase	nonDE
286	ENSMUSG00000001985	0.0182959	0.132847	0.894761	0.999477	Increase	nonDE	0.0522975	0.248466	0.804627	0.999909	Increase	nonDE	-5.11064	-22.6658	5.16733e-31	2.95945e-30	Decrease	DE	-5.07663	-23.1041	1.84877e-31	1.09956e-30	Decrease	DE	-0.121375	-0.638652	0.525493	0.999674	Decrease	nonDE	-0.153939	-0.546867	0.586509	0.998772	Decrease	nonDE	-4.84415	-18.3349	3.36541e-26	2.2132e-25	Decrease	DE	-4.87671	-18.1116	6.2653e-26	4.05578e-25	Decrease	DE
287	ENSMUSG00000001986	-0.0473547	-0.326962	0.744841	0.999477	Decrease	nonDE	-0.0481837	-0.223079	0.824235	0.999909	Decrease	nonDE	-5.9749	-26.3569	1.4234e-34	1.12418e-33	Decrease	DE	-5.97573	-26.867	4.9486e-35	4.08376e-34	Decrease	DE	0.0576439	0.290377	0.772534	0.999674	Increase	nonDE	-0.238354	-0.799066	0.427421	0.998772	Decrease	nonDE	-6.06107	-21.6226	6.36923e-30	6.00828e-29	Decrease	DE	-6.35706	-22.0832	2.07701e-30	2.0866e-29	Decrease	DE
288	ENSMUSG00000001988	-0.124981	-0.58796	0.558778	0.999477	Decrease	nonDE	0.0816982	0.366256	0.71547	0.999909	Increase	nonDE	-2.873	-14.3188	5.76878e-21	1.6975e-20	Decrease	DE	-2.66632	-13.2627	1.90311e-19	5.17229e-19	Decrease	DE	-0.0147024	-0.0503685	0.959997	0.999674	Decrease	nonDE	-0.0303414	-0.0989334	0.921523	0.999476	Decrease	nonDE	-2.88891	-10.2046	1.04998e-14	3.05917e-14	Decrease	DE	-2.90455	-10.2672	8.30433e-15	2.40679e-14	Decrease	DE
289	ENSMUSG00000001995	0.086716	0.990383	0.325985	0.999477	Increase	nonDE	0.124208	1.42213	0.160193	0.894018	Increase	nonDE	0.385238	4.82992	9.89739e-06	1.35925e-05	Increase	DE	0.42273	5.26258	2.02965e-06	2.88461e-06	Increase	DE	0.0738629	0.609211	0.544697	0.999674	Increase	nonDE	0.0389044	0.322874	0.74792	0.998772	Increase	nonDE	0.475683	4.17226	9.9285e-05	0.000147811	Increase	DE	0.440725	3.87452	0.000268099	0.000385233	Increase	DE
290	ENSMUSG00000001998	0.192531	1.29953	0.198758	0.999477	Increase	nonDE	0.30234	1.99547	0.0505622	0.69512	Increase	nonDE	-0.103268	-0.754333	0.453616	0.475364	Decrease	nonDE	0.00654096	0.04747	0.962297	0.964688	Increase	nonDE	0.356181	1.74187	0.0866829	0.999674	Increase	nonDE	0.308058	1.46301	0.148713	0.882486	Increase	nonDE	-0.148323	-0.752309	0.454822	0.48696	Decrease	nonDE	-0.196446	-1.01255	0.315365	0.344652	Decrease	nonDE
291	ENSMUSG00000001999	-0.0352759	-0.339449	0.735463	0.999477	Decrease	nonDE	-0.0807918	-0.80875	0.421871	0.999909	Decrease	nonDE	1.09885	11.7648	3.46256e-17	8.28512e-17	Increase	DE	1.05334	11.2134	2.52514e-16	5.84676e-16	Increase	DE	-0.0486726	-0.343138	0.732701	0.999674	Decrease	nonDE	0.0443552	0.324774	0.746488	0.998772	Increase	nonDE	1.02883	7.84846	9.19159e-11	2.0703e-10	Increase	DE	1.12186	8.50887	6.95044e-12	1.67251e-11	Increase	DE
292	ENSMUSG00000002006	0.079478	0.933459	0.354344	0.999477	Increase	nonDE	-0.107251	-0.699414	0.48701	0.999909	Decrease	nonDE	-7.37651	-40.7146	3.03598e-45	1.19319e-43	Decrease	DE	-7.56324	-41.6725	7.93889e-46	3.50285e-44	Decrease	DE	0.0836352	0.713473	0.478334	0.999674	Increase	nonDE	0.519373	2.47112	0.016342	0.476047	Increase	nonDE	-7.95383	-36.8737	8.99046e-43	7.4008e-41	Decrease	DE	-7.51809	-35.0512	1.62355e-41	1.07453e-39	Decrease	DE
293	ENSMUSG00000002010	-0.00234081	-0.031644	0.974862	0.999477	Decrease	nonDE	0.0439112	0.57141	0.569868	0.999909	Increase	nonDE	-0.651941	-9.41833	2.06915e-13	4.07767e-13	Decrease	DE	-0.605689	-8.71659	3.0989e-12	5.80816e-12	Decrease	DE	-0.0134756	-0.132244	0.895236	0.999674	Decrease	nonDE	-0.00185818	-0.0175134	0.986085	0.999487	Decrease	nonDE	-0.703301	-7.17284	1.30253e-09	2.72391e-09	Decrease	DE	-0.691684	-7.02745	2.30315e-09	4.7105e-09	Decrease	DE
294	ENSMUSG00000002012	-0.113323	-1.00852	0.317278	0.999477	Decrease	nonDE	0.0751777	0.441155	0.660695	0.999909	Increase	nonDE	-5.23296	-28.6649	1.36301e-36	1.33209e-35	Decrease	DE	-5.04446	-28.5064	1.85592e-36	1.7628e-35	Decrease	DE	-0.126464	-0.818435	0.416365	0.999674	Decrease	nonDE	0.0688349	0.294815	0.769159	0.998772	Increase	nonDE	-5.31761	-23.8526	3.31073e-32	4.09718e-31	Decrease	DE	-5.12231	-23.003	2.33995e-31	2.65002e-30	Decrease	DE
295	ENSMUSG00000002014	0.0424383	0.379879	0.705463	0.999477	Increase	nonDE	-0.17735	-1.66907	0.100651	0.821616	Decrease	nonDE	2.59903	25.9294	5.23602e-33	3.53757e-32	Increase	DE	2.37924	23.6212	6.48105e-31	3.70416e-30	Increase	DE	-0.109017	-0.70854	0.48153	0.999674	Decrease	nonDE	-0.279056	-1.91075	0.061129	0.715684	Decrease	nonDE	2.61232	18.4785	1.38342e-25	8.65734e-25	Increase	DE	2.44228	17.1513	4.9472e-24	2.74134e-23	Increase	DE
296	ENSMUSG00000002015	0.0310068	0.394117	0.694899	0.999477	Increase	nonDE	0.0159406	0.221004	0.825844	0.999909	Increase	nonDE	3.197	45.5068	4.86307e-48	3.83163e-46	Increase	DE	3.18193	45.0573	8.65059e-48	6.47659e-46	Increase	DE	-0.007526	-0.0694531	0.944861	0.999674	Decrease	nonDE	0.0759386	0.764456	0.447608	0.998772	Increase	nonDE	3.14022	31.7965	4.07293e-39	1.49425e-37	Increase	DE	3.22368	32.5243	1.13456e-39	4.91424e-38	Increase	DE
297	ENSMUSG00000002017	-0.0121032	-0.128042	0.898546	0.999477	Decrease	nonDE	-0.0304764	-0.318441	0.751263	0.999909	Decrease	nonDE	0.148008	1.70139	0.0940746	0.105059	Increase	nonDE	0.129635	1.48445	0.142952	0.157245	Increase	nonDE	0.0930508	0.713145	0.478535	0.999674	Increase	nonDE	-0.165671	-1.26252	0.211674	0.933359	Decrease	nonDE	0.338339	2.74855	0.00790656	0.0102045	Increase	DE	0.079618	0.644526	0.521704	0.55182	Increase	nonDE
298	ENSMUSG00000002020	0.439747	1.2379	0.220601	0.999477	Increase	nonDE	-0.103082	-0.302436	0.763372	0.999909	Decrease	nonDE	3.03541	9.42079	2.04979e-13	4.04289e-13	Increase	DE	2.49258	7.78567	1.17582e-10	2.03826e-10	Increase	DE	-0.533709	-1.08665	0.28156	0.999674	Decrease	nonDE	-0.447573	-0.953365	0.344251	0.982812	Decrease	nonDE	2.76773	6.11191	8.12098e-08	1.49716e-07	Increase	DE	2.85387	6.27025	4.40669e-08	8.26679e-08	Increase	DE
299	ENSMUSG00000002028	-0.0132566	-0.174875	0.86177	0.999477	Decrease	nonDE	0.210978	2.72068	0.00852307	0.408184	Increase	nonDE	-0.872467	-12.3546	4.31215e-18	1.08203e-17	Decrease	DE	-0.648233	-9.21542	4.50753e-13	8.80435e-13	Decrease	DE	0.0182197	0.174569	0.862009	0.999674	Increase	nonDE	0.160328	1.50045	0.138769	0.874224	Increase	nonDE	-0.859952	-8.62451	4.43169e-12	1.08311e-11	Decrease	DE	-0.717844	-7.21838	1.08945e-09	2.27487e-09	Decrease	DE
300	ENSMUSG00000002031	0.0685544	0.696659	0.488721	0.999477	Increase	nonDE	0.0638583	0.620288	0.53743	0.999909	Increase	nonDE	-0.381088	-4.13933	0.000111005	0.000145158	Decrease	DE	-0.385784	-4.14544	0.000108736	0.000142529	Decrease	DE	-0.0154215	-0.113478	0.910032	0.999674	Decrease	nonDE	0.233811	1.63468	0.107381	0.826416	Increase	nonDE	-0.587518	-4.44103	3.93599e-05	6.03064e-05	Decrease	DE	-0.338286	-2.57343	0.0125728	0.0158728	Decrease	DE
301	ENSMUSG00000002032	0.00301042	0.0127806	0.989845	0.999477	Increase	nonDE	-0.869468	-3.40166	0.00120066	0.165551	Decrease	nonDE	-1.75155	-7.77895	1.20723e-10	2.08571e-10	Decrease	DE	-2.62402	-11.3957	1.30371e-16	3.05888e-16	Decrease	DE	-0.155292	-0.47893	0.633739	0.999674	Decrease	nonDE	-0.974811	-2.76149	0.00763465	0.347434	Decrease	nonDE	-2.28404	-7.13316	1.52183e-09	3.16811e-09	Decrease	DE	-3.10356	-9.55438	1.23012e-13	3.32411e-13	Decrease	DE
302	ENSMUSG00000002043	0.261775	1.4363	0.15614	0.999477	Increase	nonDE	-0.113248	-0.666694	0.507537	0.999909	Decrease	nonDE	1.68683	10.3747	5.55519e-15	1.18862e-14	Increase	DE	1.31181	8.00662	4.94542e-11	8.7366e-11	Increase	DE	0.253373	1.01329	0.315014	0.999674	Increase	nonDE	-0.19794	-0.844548	0.401736	0.995516	Decrease	nonDE	1.52133	6.60963	1.17931e-08	2.3024e-08	Increase	DE	1.07002	4.67266	1.73919e-05	2.73179e-05	Increase	DE
303	ENSMUSG00000002052	0.03663	0.437478	0.663344	0.999477	Increase	nonDE	0.120711	1.45158	0.151855	0.888156	Increase	nonDE	0.538143	7.04821	2.12319e-09	3.45976e-09	Increase	DE	0.622224	8.12444	3.11805e-11	5.5678e-11	Increase	DE	0.105225	0.911054	0.365932	0.999674	Increase	nonDE	0.0554976	0.484135	0.630062	0.998772	Increase	nonDE	0.6095	5.6176	5.36364e-07	9.34374e-07	Increase	DE	0.559772	5.1668	2.89346e-06	4.80434e-06	Increase	DE
304	ENSMUSG00000002055	-0.00109923	-0.00705973	0.994391	0.999477	Decrease	nonDE	0.0276975	0.172201	0.863862	0.999909	Increase	nonDE	-0.315563	-2.18333	0.0329552	0.0382167	Decrease	DE	-0.286766	-1.96612	0.0539415	0.0612067	Decrease	nonDE	-0.209259	-0.96802	0.336941	0.999674	Decrease	nonDE	-0.344022	-1.54991	0.12645	0.857125	Decrease	nonDE	-0.151278	-0.736846	0.464103	0.496223	Decrease	nonDE	-0.286041	-1.37474	0.174351	0.19705	Decrease	nonDE
305	ENSMUSG00000002058	0.0105707	0.0997405	0.920885	0.999477	Increase	nonDE	-0.161585	-1.46381	0.148492	0.883469	Decrease	nonDE	-0.2876	-2.9096	0.00507826	0.00615252	Decrease	DE	-0.459756	-4.60544	2.20819e-05	2.99456e-05	Decrease	DE	-0.00446019	-0.0306141	0.975679	0.999674	Decrease	nonDE	-0.116257	-0.774138	0.441906	0.998772	Decrease	nonDE	-0.28071	-2.02157	0.0477123	0.0576618	Decrease	nonDE	-0.392507	-2.79619	0.00694711	0.00894528	Decrease	DE
306	ENSMUSG00000002059	0.0412212	0.287792	0.774503	0.999477	Increase	nonDE	0.0499716	0.318489	0.751226	0.999909	Increase	nonDE	-1.1262	-8.02716	4.56302e-11	8.0473e-11	Decrease	DE	-1.11745	-7.93534	6.53863e-11	1.14788e-10	Decrease	DE	-0.071283	-0.36208	0.718571	0.999674	Decrease	nonDE	0.0881184	0.404323	0.68742	0.998772	Increase	nonDE	-1.3949	-7.03253	2.25774e-09	4.64461e-09	Decrease	DE	-1.2355	-6.2282	5.18481e-08	9.6706e-08	Decrease	DE
307	ENSMUSG00000002064	-0.0864877	-0.942784	0.349593	0.999477	Decrease	nonDE	-0.160672	-1.78906	0.0786807	0.786238	Decrease	nonDE	1.13457	13.675	4.77985e-20	1.33233e-19	Increase	DE	1.06038	12.7079	1.26464e-18	3.29576e-18	Increase	DE	-0.0795673	-0.630713	0.530636	0.999674	Decrease	nonDE	-0.0649185	-0.526758	0.600314	0.998772	Decrease	nonDE	1.14736	9.78382	5.13733e-14	1.43609e-13	Increase	DE	1.16201	9.8518	3.97015e-14	1.10776e-13	Increase	DE
308	ENSMUSG00000002068	0.0446424	0.202027	0.840583	0.999477	Increase	nonDE	-0.126056	-0.541593	0.590115	0.999909	Decrease	nonDE	-0.831484	-3.97564	0.000192091	0.000248482	Decrease	DE	-1.00218	-4.78026	1.18347e-05	1.62423e-05	Decrease	DE	-0.0508637	-0.167876	0.867248	0.999674	Decrease	nonDE	-0.0982717	-0.306977	0.759929	0.998772	Decrease	nonDE	-1.09303	-3.71802	0.000445322	0.000631389	Decrease	DE	-1.14044	-3.8548	0.000285971	0.000410024	Decrease	DE
309	ENSMUSG00000002076	0.402513	1.26693	0.210201	0.999477	Increase	nonDE	-0.359645	-1.35084	0.181948	0.922253	Decrease	nonDE	4.71295	15.8953	6.74737e-23	2.20462e-22	Increase	DE	3.95079	13.8149	4.51473e-20	1.2702e-19	Increase	DE	0.0452829	0.103282	0.918093	0.999674	Increase	nonDE	-0.165519	-0.457523	0.64899	0.998772	Decrease	nonDE	4.73839	11.9468	2.48026e-17	8.47375e-17	Increase	DE	4.52759	11.4062	1.67222e-16	5.45085e-16	Increase	DE
310	ENSMUSG00000002083	0.015795	0.210784	0.833774	0.999477	Increase	nonDE	-0.00455244	-0.0573313	0.954473	0.999909	Decrease	nonDE	-1.38915	-19.4105	1.81239e-27	7.86461e-27	Decrease	DE	-1.4095	-19.7574	7.24461e-28	3.2582e-27	Decrease	DE	0.0977403	0.947703	0.347103	0.999674	Increase	nonDE	0.161392	1.4786	0.144507	0.878642	Increase	nonDE	-1.47459	-14.6525	1.96808e-21	8.8561e-21	Decrease	DE	-1.41094	-14.068	1.3064e-20	5.56532e-20	Decrease	DE
311	ENSMUSG00000002102	-0.0520792	-1.09713	0.276993	0.999477	Decrease	nonDE	-0.0448632	-0.924237	0.359085	0.989354	Decrease	nonDE	-0.633433	-14.4057	4.35404e-21	1.28923e-20	Decrease	DE	-0.626217	-14.1963	8.59001e-21	2.5187e-20	Decrease	DE	-0.0170947	-0.261564	0.794559	0.999674	Decrease	nonDE	-0.0519727	-0.778208	0.439521	0.998772	Decrease	nonDE	-0.635315	-10.2136	1.0152e-14	2.96252e-14	Decrease	DE	-0.670193	-10.7398	1.43228e-15	4.38293e-15	Decrease	DE
312	ENSMUSG00000002103	0.0306341	0.39049	0.697565	0.999477	Increase	nonDE	-0.0326679	-0.407517	0.685086	0.999909	Decrease	nonDE	-0.193048	-2.66673	0.00984288	0.0117377	Decrease	DE	-0.25635	-3.51472	0.000846921	0.00106394	Decrease	DE	0.0741475	0.686315	0.495172	0.999674	Increase	nonDE	-0.0673084	-0.610056	0.544141	0.998772	Decrease	nonDE	-0.191935	-1.86725	0.0667796	0.0795319	Decrease	nonDE	-0.333391	-3.23308	0.00199654	0.00267943	Decrease	DE
313	ENSMUSG00000002105	0.0269513	0.238792	0.812085	0.999477	Increase	nonDE	0.0972432	0.961146	0.340357	0.988356	Increase	nonDE	1.94767	19.4416	1.66866e-27	7.25232e-27	Increase	DE	2.01796	19.882	5.22672e-28	2.36969e-27	Increase	DE	-0.157856	-1.02335	0.310274	0.999674	Decrease	nonDE	0.115421	0.827743	0.411114	0.99722	Increase	nonDE	1.77953	12.7509	1.09071e-18	4.05912e-18	Increase	DE	2.05281	14.5226	2.98646e-21	1.32762e-20	Increase	DE
314	ENSMUSG00000002107	0.129494	1.13821	0.260087	0.999477	Increase	nonDE	0.0129923	0.10238	0.918837	0.999909	Increase	nonDE	-3.95155	-34.6795	1.93377e-38	2.35093e-37	Decrease	DE	-4.06805	-35.758	3.99354e-39	5.26092e-38	Decrease	DE	0.0694389	0.442586	0.659843	0.999674	Increase	nonDE	0.0355773	0.204269	0.838916	0.998772	Increase	nonDE	-3.93626	-24.8453	4.05148e-31	4.42189e-30	Decrease	DE	-3.97012	-25.0564	2.66504e-31	2.99158e-30	Decrease	DE
315	ENSMUSG00000002108	0.0766368	0.237116	0.813379	0.999477	Increase	nonDE	-0.0120621	-0.0409368	0.967483	0.999909	Decrease	nonDE	3.07111	10.5668	2.71748e-15	5.91391e-15	Increase	DE	2.98241	10.3117	7.02894e-15	1.51394e-14	Increase	DE	0.842163	1.91316	0.0605288	0.999674	Increase	nonDE	0.253789	0.627034	0.533029	0.998772	Increase	nonDE	3.06001	7.55537	2.90278e-10	6.32881e-10	Increase	DE	2.47163	6.20168	5.7443e-08	1.06888e-07	Increase	DE
316	ENSMUSG00000002109	-0.257889	-1.74555	0.0860362	0.999477	Decrease	nonDE	-0.193564	-1.29224	0.201254	0.932391	Decrease	nonDE	0.0548168	0.410566	0.682861	0.700299	Increase	nonDE	0.119142	0.868888	0.38839	0.410233	Increase	nonDE	-0.272742	-1.34309	0.184327	0.999674	Decrease	nonDE	-0.161754	-0.788765	0.433371	0.998772	Decrease	nonDE	0.0990419	0.51885	0.605784	0.63515	Increase	nonDE	0.21003	1.08344	0.282973	0.311391	Increase	nonDE
317	ENSMUSG00000002111	-0.130653	-0.348314	0.72883	0.999477	Decrease	nonDE	0.806449	2.19114	0.0323571	0.614674	Increase	nonDE	0.598874	1.73442	0.0880067	0.0985622	Increase	nonDE	1.53598	4.52295	2.95425e-05	3.98443e-05	Increase	DE	-0.0610596	-0.117968	0.906489	0.999674	Decrease	nonDE	0.89072	1.75747	0.0839657	0.78803	Increase	nonDE	0.897332	1.85048	0.0691954	0.0822668	Increase	nonDE	1.84911	3.84854	0.000291874	0.000418343	Increase	DE
318	ENSMUSG00000002129	-0.0315715	-0.452962	0.652218	0.999477	Decrease	nonDE	0.122829	1.72515	0.0896762	0.80965	Increase	nonDE	-0.368785	-5.71501	3.70815e-07	5.45184e-07	Decrease	DE	-0.214385	-3.31244	0.00157432	0.00195163	Decrease	DE	0.0195573	0.203826	0.839183	0.999674	Increase	nonDE	0.149053	1.52232	0.13321	0.867377	Increase	nonDE	-0.330136	-3.61142	0.000625307	0.000877403	Decrease	DE	-0.20064	-2.19635	0.0319639	0.039014	Decrease	DE
319	ENSMUSG00000002147	0.187833	0.930311	0.355958	0.999477	Increase	nonDE	-0.0694927	-0.428533	0.669806	0.999909	Decrease	nonDE	3.82834	20.0676	3.22285e-28	1.47389e-27	Increase	DE	3.57102	19.1846	3.31461e-27	1.41824e-26	Increase	DE	-0.464701	-1.66774	0.100607	0.999674	Decrease	nonDE	-0.41035	-1.83516	0.0714661	0.749301	Decrease	nonDE	3.71521	14.9214	8.36088e-22	3.86855e-21	Increase	DE	3.76956	14.699	1.69628e-21	7.72336e-21	Increase	DE
320	ENSMUSG00000002190	0.0261369	0.156904	0.87585	0.999477	Increase	nonDE	0.218646	1.01484	0.314277	0.988131	Increase	nonDE	-5.38886	-26.213	1.92343e-34	1.50189e-33	Decrease	DE	-5.19635	-25.6486	6.35393e-34	4.67046e-33	Decrease	DE	0.178591	0.777794	0.439763	0.999674	Increase	nonDE	-0.0441829	-0.149785	0.881439	0.998772	Decrease	nonDE	-5.00469	-18.6464	1.42611e-26	9.73047e-26	Decrease	DE	-5.22747	-19.4295	1.72301e-27	1.29351e-26	Decrease	DE
321	ENSMUSG00000002204	0.576455	0.800341	0.427085	0.999477	Increase	nonDE	0.262685	0.381088	0.704661	0.999909	Increase	nonDE	3.15267	4.79455	1.3617e-05	1.85575e-05	Increase	DE	2.8389	4.38793	5.47808e-05	7.28562e-05	Increase	DE	0.315933	0.317138	0.752384	0.999674	Increase	nonDE	0.164291	0.173877	0.862624	0.998772	Increase	nonDE	3.36462	3.65581	0.000589401	0.000828777	Increase	DE	3.21298	3.50913	0.000925625	0.00127522	Increase	DE
322	ENSMUSG00000002205	0.0193675	0.132899	0.894721	0.999477	Increase	nonDE	-0.0440155	-0.320269	0.749883	0.999909	Decrease	nonDE	1.33285	10.2524	8.77807e-15	1.86184e-14	Increase	DE	1.26947	9.66804	7.97668e-14	1.6218e-13	Increase	DE	0.230319	1.14982	0.254805	0.999674	Increase	nonDE	-0.109037	-0.577242	0.565948	0.998772	Decrease	nonDE	1.44985	7.84691	9.24753e-11	2.08233e-10	Increase	DE	1.1105	6.04478	1.05148e-07	1.92219e-07	Increase	DE
323	ENSMUSG00000002210	-0.125303	-0.647325	0.519904	0.999477	Decrease	nonDE	-0.432916	-2.13479	0.0368946	0.633226	Decrease	nonDE	-0.714826	-3.92965	0.000223659	0.00028864	Decrease	DE	-1.02244	-5.58616	6.04031e-07	8.8071e-07	Decrease	DE	0.024289	0.091295	0.927564	0.999674	Increase	nonDE	-0.481837	-1.73064	0.0886842	0.801403	Decrease	nonDE	-0.693306	-2.70674	0.0088474	0.0113727	Decrease	DE	-1.19943	-4.63895	1.96071e-05	3.06634e-05	Decrease	DE
324	ENSMUSG00000002221	-0.0418885	-0.47882	0.633816	0.999477	Decrease	nonDE	0.00474129	0.0517596	0.958893	0.999909	Increase	nonDE	-0.699365	-8.42749	9.54439e-12	1.73827e-11	Decrease	DE	-0.652735	-7.91839	6.98773e-11	1.22465e-10	Decrease	DE	-0.00679961	-0.0564473	0.955174	0.999674	Decrease	nonDE	0.0293326	0.23292	0.81662	0.998772	Increase	nonDE	-0.691511	-5.94678	1.5316e-07	2.76809e-07	Decrease	DE	-0.655379	-5.62238	5.26763e-07	9.17358e-07	Decrease	DE
325	ENSMUSG00000002222	0.0238814	0.438701	0.662462	0.999477	Increase	nonDE	-0.0150483	-0.280191	0.7803	0.999909	Decrease	nonDE	0.897599	18.1439	5.7252e-26	2.2384e-25	Increase	DE	0.85867	17.2951	6.37313e-25	2.36382e-24	Increase	DE	-0.0339732	-0.453635	0.651737	0.999674	Decrease	nonDE	-0.0168831	-0.22841	0.820109	0.998772	Decrease	nonDE	0.820231	11.7025	4.32613e-17	1.45725e-16	Increase	DE	0.837322	11.9345	1.89304e-17	6.56238e-17	Increase	DE
326	ENSMUSG00000002227	-0.0378021	-0.183014	0.855408	0.999477	Decrease	nonDE	-0.119803	-0.693721	0.490548	0.999909	Decrease	nonDE	3.75297	19.8158	6.2155e-28	2.78251e-27	Increase	DE	3.67097	19.5625	1.211e-27	5.36042e-27	Increase	DE	0.307253	1.0885	0.280752	0.999674	Increase	nonDE	-0.0702728	-0.296518	0.767864	0.998772	Decrease	nonDE	3.80592	14.825	1.13509e-21	5.20834e-21	Increase	DE	3.42839	13.5172	8.08967e-20	3.27106e-19	Increase	DE
327	ENSMUSG00000002233	0.0883539	1.00132	0.320713	0.999477	Increase	nonDE	-0.0112421	-0.138858	0.89003	0.999909	Decrease	nonDE	3.5101	44.3794	2.08344e-47	1.35719e-45	Increase	DE	3.4105	43.1067	1.12326e-46	6.21588e-45	Increase	DE	0.00191516	0.0157332	0.9875	0.999674	Increase	nonDE	-0.0943623	-0.845989	0.400938	0.995337	Decrease	nonDE	3.49056	31.4324	7.79487e-39	2.6982e-37	Increase	DE	3.39429	30.525	4.04881e-38	1.23146e-36	Increase	DE
328	ENSMUSG00000002249	0.081773	0.466748	0.64238	0.999477	Increase	nonDE	0.0118274	0.0868257	0.931101	0.999909	Increase	nonDE	3.94068	23.6171	5.6606e-32	3.50919e-31	Increase	DE	3.87073	23.5814	6.14323e-32	3.79276e-31	Increase	DE	-0.145046	-0.605445	0.547179	0.999674	Decrease	nonDE	0.0694857	0.37124	0.711773	0.998772	Increase	nonDE	3.7773	17.5235	3.30564e-25	2.00569e-24	Increase	DE	3.99183	18.0844	6.76204e-26	4.35688e-25	Increase	DE
329	ENSMUSG00000002250	0.11825	0.759275	0.450677	0.999477	Increase	nonDE	-0.0539637	-0.369184	0.713297	0.999909	Decrease	nonDE	1.35441	9.90529	3.24246e-14	6.67451e-14	Increase	DE	1.18219	8.40976	1.02278e-11	1.87097e-11	Increase	DE	-0.0650346	-0.306576	0.760233	0.999674	Decrease	nonDE	-0.30723	-1.52769	0.131872	0.86517	Decrease	nonDE	1.2202	6.26315	4.52945e-08	8.4865e-08	Increase	DE	0.978002	4.98306	5.67883e-06	9.23095e-06	Increase	DE
330	ENSMUSG00000002257	0.245212	0.873135	0.386089	0.999477	Increase	nonDE	0.297786	1.01939	0.312133	0.988131	Increase	nonDE	-1.29574	-4.89279	7.88504e-06	1.08839e-05	Decrease	DE	-1.24317	-4.71736	1.48276e-05	2.02574e-05	Decrease	DE	0.585924	1.50817	0.136788	0.999674	Increase	nonDE	1.06649	2.62404	0.0110165	0.422319	Increase	nonDE	-1.79001	-4.72544	1.44051e-05	2.28345e-05	Decrease	DE	-1.30945	-3.52505	0.000820106	0.00113334	Decrease	DE
331	ENSMUSG00000002265	0.00486028	0.0478526	0.962009	0.999477	Increase	nonDE	0.111405	1.1432	0.257962	0.965008	Increase	nonDE	2.431	26.5242	8.40074e-33	5.59801e-32	Increase	DE	2.53754	27.6813	9.63071e-34	6.96763e-33	Increase	DE	0.0366296	0.262512	0.793918	0.999674	Increase	nonDE	0.0981684	0.731517	0.467602	0.998772	Increase	nonDE	2.37663	18.3814	5.27481e-25	3.15421e-24	Increase	DE	2.43817	18.8732	1.51791e-25	9.48109e-25	Increase	DE
332	ENSMUSG00000002266	0.091435	0.735591	0.464926	0.999477	Increase	nonDE	0.0714998	0.60938	0.544638	0.999909	Increase	nonDE	2.26344	20.2452	4.51329e-28	2.04314e-27	Increase	DE	2.24351	20.0764	6.92651e-28	3.11938e-27	Increase	DE	0.16646	0.976784	0.332707	0.999674	Increase	nonDE	0.152117	0.943926	0.349098	0.982812	Increase	nonDE	2.28012	14.5131	5.04238e-21	2.2031e-20	Increase	DE	2.26578	14.4598	5.96914e-21	2.60526e-20	Increase	DE
333	ENSMUSG00000002274	0.0217975	0.138251	0.890508	0.999477	Increase	nonDE	-0.255878	-1.11098	0.271034	0.973186	Decrease	nonDE	-4.64399	-19.4917	1.46091e-27	6.37455e-27	Decrease	DE	-4.92167	-20.9234	3.61734e-29	1.79092e-28	Decrease	DE	-0.160653	-0.73884	0.4629	0.999674	Decrease	nonDE	-0.671256	-2.13302	0.0370452	0.635946	Decrease	nonDE	-4.67686	-16.2397	1.42802e-23	7.56822e-23	Decrease	DE	-5.18747	-17.1277	1.03463e-24	6.02992e-24	Decrease	DE
334	ENSMUSG00000002279	-0.17713	-1.08307	0.283133	0.999477	Decrease	nonDE	-0.0347457	-0.218922	0.827458	0.999909	Decrease	nonDE	0.728119	4.97035	5.94814e-06	8.25793e-06	Increase	DE	0.870503	5.86105	2.12606e-07	3.16404e-07	Increase	DE	-0.0370979	-0.165965	0.868746	0.999674	Decrease	nonDE	-0.0646359	-0.294852	0.76913	0.998772	Decrease	nonDE	0.672143	3.2249	0.00204565	0.00276169	Increase	DE	0.644605	3.08399	0.00309198	0.00408887	Increase	DE
335	ENSMUSG00000002280	-0.140178	-1.03835	0.303295	0.999477	Decrease	nonDE	-0.222866	-1.66127	0.101905	0.823637	Decrease	nonDE	0.518409	4.26235	7.30205e-05	9.62937e-05	Increase	DE	0.43572	3.51866	0.000836612	0.00105139	Increase	DE	-0.0437241	-0.236619	0.813763	0.999674	Decrease	nonDE	-0.0135587	-0.073938	0.941307	0.999487	Decrease	nonDE	0.427652	2.4767	0.0161124	0.020238	Increase	DE	0.457818	2.62584	0.0109647	0.0139095	Increase	DE
336	ENSMUSG00000002289	0.184531	1.04511	0.300189	0.999477	Increase	nonDE	-0.0943416	-0.564606	0.574458	0.999909	Decrease	nonDE	1.59274	10.0153	2.14009e-14	4.45296e-14	Increase	DE	1.31387	8.27524	1.72913e-11	3.12645e-11	Increase	DE	-0.167733	-0.690664	0.492454	0.999674	Decrease	nonDE	-0.254026	-1.10762	0.27247	0.958346	Decrease	nonDE	1.47148	6.61894	1.13728e-08	2.22323e-08	Increase	DE	1.38519	6.15989	6.74964e-08	1.25033e-07	Increase	DE
337	ENSMUSG00000002297	-0.102383	-0.933731	0.354205	0.999477	Decrease	nonDE	0.256515	2.48499	0.0157772	0.487033	Increase	nonDE	1.82937	18.7084	1.20362e-26	4.91366e-26	Increase	DE	2.18827	22.1474	1.77928e-30	9.80676e-30	Increase	DE	-0.230287	-1.52009	0.133768	0.999674	Decrease	nonDE	0.233556	1.64313	0.105616	0.825079	Increase	nonDE	1.92497	13.8852	2.38238e-20	9.90922e-20	Increase	DE	2.38881	17.0939	1.14165e-24	6.63262e-24	Increase	DE
338	ENSMUSG00000002307	0.017732	0.179113	0.858456	0.999477	Increase	nonDE	0.0722083	0.758341	0.451231	0.999909	Increase	nonDE	1.21464	13.6559	5.09283e-20	1.4179e-19	Increase	DE	1.26912	14.1672	9.44606e-21	2.76139e-20	Increase	DE	0.0407954	0.296127	0.768161	0.999674	Increase	nonDE	0.118953	0.909274	0.366863	0.985268	Increase	nonDE	1.4495	11.4147	1.21722e-16	3.98263e-16	Increase	DE	1.52766	12.0215	1.39124e-17	4.8554e-17	Increase	DE
339	ENSMUSG00000002308	-0.0797895	-0.494618	0.622799	0.999477	Decrease	nonDE	-0.0916247	-0.700482	0.486519	0.999909	Decrease	nonDE	4.70725	31.915	1.10423e-37	1.22457e-36	Increase	DE	4.69542	31.4712	2.32708e-37	2.48239e-36	Increase	DE	0.105248	0.478455	0.634184	0.999674	Increase	nonDE	0.0255363	0.141974	0.887608	0.998772	Increase	nonDE	4.7123	23.675	6.69434e-31	7.07308e-30	Increase	DE	4.63259	23.2406	1.72285e-30	1.74564e-29	Increase	DE
340	ENSMUSG00000002319	-0.0923957	-1.03359	0.305499	0.999477	Decrease	nonDE	-0.0315002	-0.340571	0.734623	0.999909	Decrease	nonDE	-0.460939	-5.53533	7.31677e-07	1.06093e-06	Decrease	DE	-0.400044	-4.77637	1.20012e-05	1.64654e-05	Decrease	DE	-0.0164798	-0.133951	0.893892	0.999674	Decrease	nonDE	-0.121708	-0.958415	0.34172	0.982812	Decrease	nonDE	-0.366852	-3.12054	0.00278068	0.00372183	Decrease	DE	-0.47208	-3.98677	0.00018512	0.000269369	Decrease	DE
341	ENSMUSG00000002320	0.314111	1.10588	0.273218	0.999477	Increase	nonDE	-0.216526	-0.784462	0.435872	0.999909	Decrease	nonDE	1.96423	7.57235	2.71564e-10	4.61371e-10	Increase	DE	1.43359	5.58644	6.03398e-07	8.8002e-07	Increase	DE	0.294478	0.753425	0.454157	0.999674	Increase	nonDE	0.069189	0.182922	0.855479	0.998772	Increase	nonDE	1.79884	4.94457	6.53346e-06	1.0616e-05	Increase	DE	1.57355	4.34914	5.41598e-05	8.2078e-05	Increase	DE
342	ENSMUSG00000002324	-0.0836334	-0.253979	0.800385	0.999477	Decrease	nonDE	-0.313662	-0.957663	0.342096	0.988356	Decrease	nonDE	0.771144	2.54483	0.0135379	0.0160319	Increase	DE	0.541116	1.8007	0.076804	0.0862904	Increase	nonDE	-0.00897966	-0.0199392	0.984158	0.999674	Decrease	nonDE	0.188394	0.419001	0.67672	0.998772	Increase	nonDE	0.314819	0.742567	0.460657	0.492697	Increase	nonDE	0.512193	1.20792	0.231844	0.258201	Increase	nonDE
343	ENSMUSG00000002325	-0.0783866	-1.01821	0.312687	0.999477	Decrease	nonDE	0.152439	2.31322	0.0241739	0.573862	Increase	nonDE	3.01085	44.2078	2.60782e-47	1.61607e-45	Increase	DE	3.24168	46.2877	1.81093e-48	1.5366e-46	Increase	DE	0.0399909	0.379792	0.705448	0.999674	Increase	nonDE	0.294244	3.2397	0.00195761	0.203715	Increase	nonDE	2.98846	31.3471	9.08429e-39	3.10555e-37	Increase	DE	3.24271	34.041	8.56849e-41	4.6864e-39	Increase	DE
344	ENSMUSG00000002326	0.00364287	0.0256349	0.979634	0.999477	Increase	nonDE	0.0379049	0.254106	0.800287	0.999909	Increase	nonDE	-0.405478	-3.06571	0.00325959	0.00398973	Decrease	DE	-0.371216	-2.7519	0.00783546	0.00936812	Decrease	DE	0.0910026	0.46407	0.644286	0.999674	Increase	nonDE	0.0814204	0.39702	0.692769	0.998772	Increase	nonDE	-0.358202	-1.88748	0.0639612	0.0763291	Decrease	nonDE	-0.367784	-1.94303	0.0567344	0.0676414	Decrease	nonDE
345	ENSMUSG00000002329	-0.101144	-1.45627	0.150559	0.999477	Decrease	nonDE	0.0541155	0.755657	0.452827	0.999909	Increase	nonDE	-0.540935	-8.36012	1.2413e-11	2.2482e-11	Decrease	DE	-0.385676	-5.94448	1.54517e-07	2.31559e-07	Decrease	DE	-0.10613	-1.11027	0.271338	0.999674	Decrease	nonDE	-0.0301931	-0.306503	0.760288	0.998772	Decrease	nonDE	-0.499838	-5.47104	9.31817e-07	1.59953e-06	Decrease	DE	-0.423901	-4.61789	2.11288e-05	3.29591e-05	Decrease	DE
346	ENSMUSG00000002332	-0.0358173	-0.510327	0.611705	0.999477	Decrease	nonDE	-0.00273443	-0.0390491	0.968982	0.999909	Decrease	nonDE	0.389632	6.09241	8.75446e-08	1.32636e-07	Increase	DE	0.422715	6.56543	1.4009e-08	2.20461e-08	Increase	DE	0.11867	1.22633	0.224892	0.999674	Increase	nonDE	0.00350624	0.036357	0.971119	0.999487	Increase	nonDE	0.464748	5.10412	3.64512e-06	6.02278e-06	Increase	DE	0.349584	3.84205	0.000298121	0.000426927	Increase	DE
347	ENSMUSG00000002341	-0.0409041	-0.461567	0.64607	0.999477	Decrease	nonDE	0.206098	1.07955	0.284686	0.981049	Increase	nonDE	-9.91347	-38.6627	5.94845e-44	1.82603e-42	Decrease	DE	-9.66647	-38.9415	3.937e-44	1.22909e-42	Decrease	DE	0.0174569	0.143196	0.886618	0.999674	Increase	nonDE	-0.37014	-1.42404	0.159643	0.89816	Decrease	nonDE	-9.79714	-34.2728	5.82757e-41	3.20342e-39	Decrease	DE	-10.1847	-35.5297	7.497e-42	5.41683e-40	Decrease	DE
348	ENSMUSG00000002342	-0.0807726	-0.735668	0.464814	0.999477	Decrease	nonDE	-0.0130119	-0.121611	0.903616	0.999909	Decrease	nonDE	0.752245	7.63041	2.16221e-10	3.69281e-10	Increase	DE	0.820005	8.2129	2.20612e-11	3.96766e-11	Increase	DE	-0.11188	-0.739993	0.462206	0.999674	Decrease	nonDE	-0.123344	-0.839442	0.404571	0.995933	Decrease	nonDE	0.840202	5.99027	1.29635e-07	2.35449e-07	Increase	DE	0.828738	5.87642	2.00483e-07	3.5947e-07	Increase	DE
349	ENSMUSG00000002343	0.0336233	0.285283	0.776415	0.999477	Increase	nonDE	0.126131	0.952411	0.34473	0.988562	Increase	nonDE	-1.52869	-12.7874	9.61954e-19	2.50181e-18	Decrease	DE	-1.43618	-12.1137	1.00449e-17	2.50229e-17	Decrease	DE	-0.0136687	-0.0844043	0.933017	0.999674	Decrease	nonDE	-0.0451002	-0.249637	0.803726	0.998772	Decrease	nonDE	-1.50807	-9.24341	4.04773e-13	1.06392e-12	Decrease	DE	-1.5395	-9.30981	3.13658e-13	8.25479e-13	Decrease	DE
350	ENSMUSG00000002345	0.0534419	0.551277	0.583502	0.999477	Increase	nonDE	-0.0976602	-0.97754	0.332248	0.988356	Decrease	nonDE	0.0504904	0.571924	0.569521	0.590506	Increase	nonDE	-0.100612	-1.10613	0.273108	0.292956	Decrease	nonDE	0.0311522	0.232571	0.816891	0.999674	Increase	nonDE	-0.115311	-0.836342	0.406299	0.995933	Decrease	nonDE	-0.00520676	-0.0407671	0.967618	0.971729	Decrease	nonDE	-0.15167	-1.17778	0.243558	0.270337	Decrease	nonDE
351	ENSMUSG00000002346	0.0494591	0.222475	0.824704	0.999477	Increase	nonDE	0.132267	0.594352	0.554524	0.999909	Increase	nonDE	0.249934	1.22284	0.226195	0.244473	Increase	nonDE	0.332742	1.63265	0.107808	0.119839	Increase	nonDE	0.0954514	0.313404	0.755067	0.999674	Increase	nonDE	-0.202794	-0.663752	0.509405	0.998772	Decrease	nonDE	0.323006	1.12495	0.265116	0.294285	Increase	nonDE	0.0247601	0.0860412	0.931722	0.938357	Increase	nonDE
352	ENSMUSG00000002365	0.119835	0.649652	0.51841	0.999477	Increase	nonDE	0.0825391	0.563636	0.575114	0.999909	Increase	nonDE	4.33687	24.9186	3.07957e-33	2.12665e-32	Increase	DE	4.29957	25.1253	1.96227e-33	1.37169e-32	Increase	DE	-0.0741774	-0.289138	0.773478	0.999674	Decrease	nonDE	0.215	1.0635	0.291839	0.971805	Increase	nonDE	4.41268	18.9604	6.06637e-27	4.28217e-26	Increase	DE	4.70186	20.1073	2.90699e-28	2.33038e-27	Increase	DE
353	ENSMUSG00000002372	-0.00648774	-0.0767652	0.939067	0.999477	Decrease	nonDE	-0.166316	-1.89079	0.0635093	0.738976	Decrease	nonDE	-0.223915	-2.85718	0.0058751	0.00709713	Decrease	DE	-0.383744	-4.81721	1.03614e-05	1.4257e-05	Decrease	DE	-0.0150791	-0.129937	0.897054	0.999674	Decrease	nonDE	-0.0710425	-0.592772	0.555573	0.998772	Decrease	nonDE	-0.282634	-2.55045	0.0133431	0.0168711	Decrease	DE	-0.338598	-3.02733	0.00363964	0.00479012	Decrease	DE
354	ENSMUSG00000002379	-0.125733	-1.12859	0.26367	0.999477	Decrease	nonDE	-0.0909003	-0.791821	0.431658	0.999909	Decrease	nonDE	-0.744197	-7.18468	1.36131e-09	2.23987e-09	Decrease	DE	-0.709364	-6.81642	5.69186e-09	9.09489e-09	Decrease	DE	-0.138081	-0.901601	0.370959	0.999674	Decrease	nonDE	-0.119635	-0.759456	0.450624	0.998772	Decrease	nonDE	-0.74992	-5.13621	3.35467e-06	5.55508e-06	Decrease	DE	-0.731473	-4.97159	6.11257e-06	9.91458e-06	Decrease	DE
355	ENSMUSG00000002384	-0.221888	-0.830674	0.409469	0.999477	Decrease	nonDE	-0.263775	-1.14098	0.258434	0.965008	Decrease	nonDE	5.03006	20.7226	6.00577e-29	2.89291e-28	Increase	DE	4.98818	20.763	5.42116e-29	2.64832e-28	Increase	DE	-0.286664	-0.781945	0.437338	0.999674	Decrease	nonDE	-0.337312	-1.06764	0.289985	0.971631	Decrease	nonDE	5.00927	15.1119	4.58215e-22	2.16556e-21	Increase	DE	4.95862	14.9269	8.2161e-22	3.83588e-21	Increase	DE
356	ENSMUSG00000002393	-0.0947266	-0.775736	0.440968	0.999477	Decrease	nonDE	-0.0740744	-0.605678	0.547025	0.999909	Decrease	nonDE	0.30812	2.77773	0.00730531	0.00877996	Increase	DE	0.328772	2.92614	0.00484838	0.00586842	Increase	DE	0.00431711	0.0258102	0.979495	0.999674	Increase	nonDE	-0.124376	-0.738097	0.463348	0.998772	Decrease	nonDE	0.251851	1.5989	0.115125	0.133515	Increase	nonDE	0.123158	0.774735	0.441555	0.472119	Increase	nonDE
357	ENSMUSG00000002395	-0.0222099	-0.250572	0.803006	0.999477	Decrease	nonDE	-0.0113268	-0.124223	0.901556	0.999909	Decrease	nonDE	-0.369678	-4.50844	3.10872e-05	4.1727e-05	Decrease	DE	-0.358795	-4.33347	5.71719e-05	7.59812e-05	Decrease	DE	-0.0567751	-0.464632	0.643886	0.999674	Decrease	nonDE	-0.000734708	-0.00585951	0.995344	0.999487	Decrease	nonDE	-0.363262	-3.11839	0.00279811	0.00374454	Decrease	DE	-0.307221	-2.62463	0.0109994	0.0139515	Decrease	DE
358	ENSMUSG00000002396	-0.000251674	-0.00128607	0.998978	0.999715	Decrease	nonDE	-0.272129	-1.39489	0.16822	0.905748	Decrease	nonDE	0.621623	3.47431	0.000960141	0.00120288	Increase	DE	0.349746	1.951	0.0557569	0.0632319	Increase	nonDE	0.134309	0.498962	0.61964	0.999674	Increase	nonDE	-0.315921	-1.17473	0.24477	0.951522	Decrease	nonDE	0.543059	2.14902	0.0356987	0.0435758	Increase	DE	0.0928296	0.364845	0.716517	0.739628	Increase	nonDE
359	ENSMUSG00000002409	0.0330985	0.169007	0.866363	0.999477	Increase	nonDE	0.122063	0.6356	0.527467	0.999909	Increase	nonDE	0.773152	4.36162	5.18709e-05	6.89275e-05	Increase	DE	0.862117	4.8363	9.67195e-06	1.33271e-05	Increase	DE	-0.0104146	-0.0386443	0.969303	0.999674	Decrease	nonDE	0.644254	2.41739	0.0187048	0.49154	Increase	nonDE	0.322808	1.27317	0.207897	0.234211	Increase	nonDE	0.977476	3.88872	0.000255904	0.00036835	Increase	DE
360	ENSMUSG00000002413	0.0277331	0.411605	0.682103	0.999477	Increase	nonDE	0.0722803	1.07293	0.287622	0.981223	Increase	nonDE	0.330782	5.35681	1.42913e-06	2.04412e-06	Increase	DE	0.375329	6.07427	9.38739e-08	1.42186e-07	Increase	DE	0.106449	1.14711	0.255915	0.999674	Increase	nonDE	0.0120798	0.13036	0.89672	0.998772	Increase	nonDE	0.41794	4.78052	1.18237e-05	1.88491e-05	Increase	DE	0.323571	3.70592	0.000462934	0.000652891	Increase	DE
361	ENSMUSG00000002416	-0.00722758	-0.0634215	0.949645	0.999477	Decrease	nonDE	-0.118713	-0.982839	0.329692	0.988356	Decrease	nonDE	-1.33925	-12.3789	4.64421e-18	1.16323e-17	Decrease	DE	-1.45073	-13.3476	1.71466e-19	4.66931e-19	Decrease	DE	-0.0132356	-0.0844431	0.932989	0.999674	Decrease	nonDE	-0.08909	-0.540735	0.590722	0.998772	Decrease	nonDE	-1.32318	-8.73959	3.06012e-12	7.56164e-12	Decrease	DE	-1.39904	-9.16201	6.03037e-13	1.56172e-12	Decrease	DE
362	ENSMUSG00000002428	0.00431112	0.0626781	0.950232	0.999477	Increase	nonDE	0.00547204	0.0796034	0.936819	0.999909	Increase	nonDE	0.374356	5.95368	1.49161e-07	2.2325e-07	Increase	DE	0.375517	5.95056	1.50957e-07	2.26346e-07	Increase	DE	0.0193205	0.203919	0.839111	0.999674	Increase	nonDE	-0.0930256	-0.984592	0.3288	0.982812	Decrease	nonDE	0.457224	5.13462	3.25804e-06	5.40102e-06	Increase	DE	0.344878	3.86349	0.00027796	0.000398919	Increase	DE
363	ENSMUSG00000002455	-0.0524158	-0.58526	0.56058	0.999477	Decrease	nonDE	-0.00194057	-0.0219127	0.982591	0.999909	Decrease	nonDE	0.734447	9.00718	1.00576e-12	1.91941e-12	Increase	DE	0.784922	9.60167	1.02707e-13	2.07674e-13	Increase	DE	0.0241691	0.195795	0.845436	0.999674	Increase	nonDE	-0.0509048	-0.417182	0.678043	0.998772	Decrease	nonDE	0.782755	6.77311	6.23095e-09	1.24333e-08	Increase	DE	0.707681	6.1127	8.09641e-08	1.49196e-07	Increase	DE
364	ENSMUSG00000002458	-0.104529	-0.692823	0.491108	0.999477	Decrease	nonDE	0.0327562	0.177855	0.859439	0.999909	Increase	nonDE	-2.81175	-16.4092	8.59295e-24	2.95775e-23	Decrease	DE	-2.67447	-15.8962	4.04108e-23	1.34887e-22	Decrease	DE	-0.277721	-1.33435	0.187157	0.999674	Decrease	nonDE	-0.321632	-1.26928	0.209269	0.93267	Decrease	nonDE	-2.74483	-12.0749	1.15202e-17	4.02904e-17	Decrease	DE	-2.78874	-12.0443	1.28318e-17	4.4887e-17	Decrease	DE
365	ENSMUSG00000002459	0.185102	1.54097	0.12861	0.999477	Increase	nonDE	-0.0475382	-0.3033	0.762716	0.999909	Decrease	nonDE	-5.26165	-34.9203	2.00922e-41	3.90194e-40	Decrease	DE	-5.49429	-37.118	6.16166e-43	1.55176e-41	Decrease	DE	0.0610613	0.36824	0.713997	0.999674	Increase	nonDE	-0.176232	-0.821357	0.414712	0.997238	Decrease	nonDE	-5.27745	-26.9717	3.99208e-35	7.33106e-34	Decrease	DE	-5.51474	-28.1738	3.56465e-36	7.79138e-35	Decrease	DE
366	ENSMUSG00000002475	0.328297	1.76407	0.0828382	0.999477	Increase	nonDE	-0.234449	-1.43845	0.155531	0.890412	Decrease	nonDE	2.8375	16.5279	6.0312e-24	2.09428e-23	Increase	DE	2.27475	13.7596	3.60927e-20	1.02014e-19	Increase	DE	0.32245	1.28693	0.203088	0.999674	Increase	nonDE	-0.224591	-1.00567	0.318633	0.982812	Decrease	nonDE	2.56027	11.1855	2.79412e-16	8.96308e-16	Increase	DE	2.01323	8.91069	1.46043e-12	3.68021e-12	Increase	DE
367	ENSMUSG00000002477	-0.101225	-1.47363	0.145836	0.999477	Decrease	nonDE	-0.0410571	-0.580266	0.56392	0.999909	Decrease	nonDE	-0.913858	-14.3282	5.59468e-21	1.64832e-20	Decrease	DE	-0.85369	-13.3032	1.66006e-19	4.52884e-19	Decrease	DE	-0.158809	-1.67741	0.0986926	0.999674	Decrease	nonDE	0.00306099	0.0314911	0.974983	0.999487	Increase	nonDE	-0.879855	-9.73982	6.07142e-14	1.68922e-13	Decrease	DE	-0.717985	-7.91934	6.96175e-11	1.57126e-10	Decrease	DE
368	ENSMUSG00000002486	-0.0219196	-0.172519	0.863613	0.999477	Decrease	nonDE	0.112516	0.846543	0.400632	0.999909	Increase	nonDE	-0.422665	-3.54874	0.000761578	0.000958474	Decrease	DE	-0.288229	-2.40079	0.0194943	0.0227872	Decrease	DE	-0.0698464	-0.397604	0.692341	0.999674	Decrease	nonDE	0.140168	0.763291	0.448297	0.998772	Increase	nonDE	-0.438458	-2.575	0.0125214	0.0158758	Decrease	DE	-0.228444	-1.35061	0.18192	0.205156	Decrease	nonDE
369	ENSMUSG00000002489	0.141381	1.83781	0.0710693	0.999477	Increase	nonDE	-0.0741801	-0.922508	0.359978	0.989354	Decrease	nonDE	-0.708776	-9.88011	3.56661e-14	7.32718e-14	Decrease	DE	-0.924337	-12.7086	1.26185e-18	3.28901e-18	Decrease	DE	0.0921055	0.867017	0.389406	0.999674	Increase	nonDE	-0.075762	-0.684325	0.496419	0.998772	Decrease	nonDE	-0.746304	-7.28598	8.35631e-10	1.77147e-09	Decrease	DE	-0.914171	-8.91936	1.41227e-12	3.56373e-12	Decrease	DE
370	ENSMUSG00000002496	0.0505232	0.488267	0.62715	0.999477	Increase	nonDE	0.178077	1.58301	0.118704	0.850249	Increase	nonDE	-0.986577	-9.74869	5.87038e-14	1.19238e-13	Decrease	DE	-0.859023	-8.5237	6.56045e-12	1.21122e-11	Decrease	DE	-0.0785231	-0.549077	0.585002	0.999674	Decrease	nonDE	0.219024	1.40257	0.165925	0.903125	Increase	nonDE	-1.11563	-7.78517	1.17809e-10	2.63843e-10	Decrease	DE	-0.818088	-5.77794	2.91895e-07	5.17042e-07	Decrease	DE
371	ENSMUSG00000002504	0.0151115	0.105278	0.916508	0.999477	Increase	nonDE	-0.018343	-0.122783	0.902692	0.999909	Decrease	nonDE	-0.243324	-1.81383	0.0747316	0.0842308	Decrease	nonDE	-0.276778	-2.04883	0.0448838	0.0511782	Decrease	nonDE	0.159666	0.806786	0.422994	0.999674	Increase	nonDE	0.25872	1.25794	0.213312	0.935107	Increase	nonDE	-0.328244	-1.71713	0.0911417	0.10699	Decrease	nonDE	-0.22919	-1.20763	0.231953	0.258305	Decrease	nonDE
372	ENSMUSG00000002524	-0.0367682	-0.563878	0.57495	0.999477	Decrease	nonDE	0.0630352	0.957691	0.342082	0.988356	Increase	nonDE	-0.0828862	-1.38433	0.171412	0.187219	Decrease	nonDE	0.0169172	0.281231	0.779506	0.792583	Increase	nonDE	-0.0175925	-0.195754	0.845467	0.999674	Decrease	nonDE	0.0714861	0.788495	0.433528	0.998772	Increase	nonDE	-0.0626561	-0.736782	0.464142	0.496232	Decrease	nonDE	0.0264225	0.310549	0.757226	0.778299	Increase	nonDE
373	ENSMUSG00000002546	-0.0193434	-0.248526	0.804581	0.999477	Decrease	nonDE	0.0686496	0.899059	0.372234	0.991307	Increase	nonDE	0.910252	12.9098	6.31935e-19	1.65863e-18	Increase	DE	0.998245	14.0903	1.21438e-20	3.5245e-20	Increase	DE	0.0388864	0.362462	0.718287	0.999674	Increase	nonDE	0.0902636	0.857572	0.39456	0.992182	Increase	nonDE	0.913795	9.11686	6.58761e-13	1.70337e-12	Increase	DE	0.965173	9.63965	8.88724e-14	2.42454e-13	Increase	DE
374	ENSMUSG00000002550	-0.00182866	-0.0204804	0.983728	0.999477	Decrease	nonDE	0.0294126	0.321159	0.749212	0.999909	Increase	nonDE	-0.158773	-1.91337	0.0605013	0.0687207	Decrease	nonDE	-0.127532	-1.5348	0.130118	0.143739	Decrease	nonDE	0.227883	1.85546	0.0684712	0.999674	Increase	nonDE	-0.0504026	-0.400314	0.690355	0.998772	Decrease	nonDE	-0.0543655	-0.464387	0.64406	0.672299	Decrease	nonDE	-0.332651	-2.83032	0.00632682	0.0081784	Decrease	DE
375	ENSMUSG00000002578	-0.0988078	-0.320349	0.749992	0.999477	Decrease	nonDE	0.118217	0.34795	0.729288	0.999909	Increase	nonDE	-2.19646	-7.03658	4.40937e-09	7.08875e-09	Decrease	DE	-1.97944	-6.56926	2.44381e-08	3.80245e-08	Decrease	DE	-0.0492699	-0.116493	0.907712	0.999674	Decrease	nonDE	0.0234507	0.0495079	0.960705	0.999487	Increase	nonDE	-2.44023	-5.68062	6.18647e-07	1.0741e-06	Decrease	DE	-2.36751	-5.49224	1.21616e-06	2.07001e-06	Decrease	DE
376	ENSMUSG00000002580	-0.0319323	-0.314259	0.754421	0.999477	Decrease	nonDE	-0.117879	-1.11265	0.270319	0.972	Decrease	nonDE	-0.864701	-9.09371	7.20256e-13	1.38413e-12	Decrease	DE	-0.950647	-9.92865	2.96834e-14	6.17943e-14	Decrease	DE	-0.0198338	-0.141953	0.887595	0.999674	Decrease	nonDE	-0.022241	-0.153073	0.878857	0.998772	Decrease	nonDE	-0.948051	-7.06154	2.01508e-09	4.16042e-09	Decrease	DE	-0.950458	-7.04342	2.16345e-09	4.43574e-09	Decrease	DE
377	ENSMUSG00000002602	0.154819	0.848735	0.399421	0.999477	Increase	nonDE	-0.0446849	-0.265234	0.791743	0.999909	Decrease	nonDE	1.85165	11.2215	2.45272e-16	5.63024e-16	Increase	DE	1.65215	10.1328	1.37544e-14	2.91135e-14	Increase	DE	0.0746802	0.297674	0.766986	0.999674	Increase	nonDE	0.0049342	0.0212321	0.983131	0.999487	Increase	nonDE	1.67853	7.29641	8.02306e-10	1.70345e-09	Increase	DE	1.60878	7.02187	2.35453e-09	4.81201e-09	Increase	DE
378	ENSMUSG00000002603	-0.172721	-0.60093	0.550162	0.999477	Decrease	nonDE	-0.0139324	-0.0523081	0.958458	0.999909	Decrease	nonDE	2.70359	10.5041	3.42949e-15	7.42047e-15	Increase	DE	2.86237	11.0953	3.88213e-16	8.89787e-16	Increase	DE	-0.436139	-1.10515	0.273531	0.999674	Decrease	nonDE	-0.204306	-0.560147	0.577476	0.998772	Decrease	nonDE	2.8013	7.81282	1.05702e-10	2.37467e-10	Increase	DE	3.03314	8.3407	1.33907e-11	3.17424e-11	Increase	DE
379	ENSMUSG00000002608	0.0193031	0.176178	0.86075	0.999477	Increase	nonDE	0.103431	0.923454	0.359489	0.989354	Increase	nonDE	-0.114817	-1.12787	0.263888	0.283139	Decrease	nonDE	-0.0306893	-0.301741	0.763899	0.777622	Decrease	nonDE	0.0555829	0.368747	0.713621	0.999674	Increase	nonDE	-0.0952419	-0.615104	0.540824	0.998772	Decrease	nonDE	-0.111838	-0.776993	0.440232	0.472501	Decrease	nonDE	-0.262663	-1.8201	0.0737589	0.086986	Decrease	nonDE
380	ENSMUSG00000002617	0.0725295	0.676276	0.501478	0.999477	Increase	nonDE	0.161069	1.14859	0.255309	0.964918	Increase	nonDE	-3.51112	-25.7782	4.81923e-34	3.59995e-33	Decrease	DE	-3.42258	-26.0383	2.77803e-34	2.12703e-33	Decrease	DE	0.0798592	0.541162	0.59041	0.999674	Increase	nonDE	-0.421936	-2.22244	0.0300553	0.578613	Decrease	nonDE	-3.0973	-18.4312	2.57831e-26	1.71811e-25	Decrease	DE	-3.5991	-20.2667	1.92535e-28	1.56545e-27	Decrease	DE
381	ENSMUSG00000002625	-0.0893104	-0.823607	0.413442	0.999477	Decrease	nonDE	0.22367	1.88374	0.0644746	0.742716	Increase	nonDE	-1.38077	-12.7539	1.07959e-18	2.79852e-18	Decrease	DE	-1.06779	-10.1045	1.52932e-14	3.22757e-14	Decrease	DE	-0.0355078	-0.237419	0.813145	0.999674	Decrease	nonDE	0.192564	1.18043	0.242512	0.9504	Increase	nonDE	-1.25476	-8.39949	1.06457e-11	2.54212e-11	Decrease	DE	-1.02669	-6.91896	3.52234e-09	7.10827e-09	Decrease	DE
382	ENSMUSG00000002633	0.624742	2.8301	0.00633072	0.88332	Increase	nonDE	-0.0822841	-0.351172	0.726696	0.999909	Decrease	nonDE	-2.79482	-13.2269	2.14847e-19	5.77462e-19	Decrease	DE	-3.50184	-16.6413	4.30889e-24	1.52307e-23	Decrease	DE	0.876368	2.86457	0.0057562	0.999674	Increase	nonDE	0.14424	0.44754	0.656105	0.998772	Increase	nonDE	-2.77189	-9.30808	3.15741e-13	8.36951e-13	Decrease	DE	-3.50402	-11.8238	2.80548e-17	9.61864e-17	Decrease	DE
383	ENSMUSG00000002635	0.113145	1.01387	0.314737	0.999477	Increase	nonDE	0.127183	1.08533	0.282142	0.980086	Increase	nonDE	-0.49606	-4.6976	1.59117e-05	2.16278e-05	Decrease	DE	-0.482022	-4.5658	2.54039e-05	3.43634e-05	Decrease	DE	0.02193	0.142277	0.88734	0.999674	Increase	nonDE	0.11747	0.724376	0.471665	0.998772	Increase	nonDE	-0.589861	-3.93729	0.000218087	0.000316449	Decrease	DE	-0.494321	-3.31105	0.00158094	0.00213677	Decrease	DE
384	ENSMUSG00000002658	-0.124939	-1.51627	0.134729	0.999477	Decrease	nonDE	0.125091	1.50754	0.136949	0.869812	Increase	nonDE	0.0175146	0.231953	0.817368	0.828941	Increase	nonDE	0.267545	3.52382	0.000823242	0.0010349	Increase	DE	-0.0406077	-0.357831	0.721732	0.999674	Decrease	nonDE	0.173106	1.51352	0.135425	0.871765	Increase	nonDE	0.0697207	0.648194	0.519346	0.551299	Increase	nonDE	0.283435	2.64626	0.0103905	0.0132094	Increase	DE
385	ENSMUSG00000002660	-0.0485727	-0.515342	0.608218	0.999477	Decrease	nonDE	0.055534	0.571996	0.569473	0.999909	Increase	nonDE	-0.209124	-2.398	0.0196296	0.0230414	Decrease	DE	-0.105017	-1.1917	0.238095	0.25688	Decrease	nonDE	0.0350584	0.268753	0.789047	0.999674	Increase	nonDE	0.111825	0.840225	0.404136	0.995933	Increase	nonDE	-0.0474742	-0.382097	0.703746	0.729266	Decrease	nonDE	0.0292923	0.235833	0.81437	0.831814	Increase	nonDE
386	ENSMUSG00000002661	0.0126165	0.0854134	0.932219	0.999477	Increase	nonDE	-0.0380363	-0.232533	0.816919	0.999909	Decrease	nonDE	-1.47258	-9.97895	2.45465e-14	5.08764e-14	Decrease	DE	-1.52323	-10.4083	4.90061e-15	1.06328e-14	Decrease	DE	-0.121736	-0.599477	0.551124	0.999674	Decrease	nonDE	0.290632	1.2911	0.201646	0.929111	Increase	nonDE	-1.78992	-8.69586	3.3586e-12	8.27326e-12	Decrease	DE	-1.37755	-6.76507	6.42991e-09	1.27145e-08	Decrease	DE
387	ENSMUSG00000002668	0.205722	0.682217	0.497741	0.999477	Increase	nonDE	0.463549	1.46538	0.148065	0.883162	Increase	nonDE	-1.75283	-6.12623	7.68502e-08	1.16775e-07	Decrease	DE	-1.49501	-5.25129	2.11648e-06	3.00647e-06	Decrease	DE	-0.494736	-1.18449	0.240913	0.999674	Decrease	nonDE	0.560558	1.28483	0.203816	0.931265	Increase	nonDE	-1.97466	-4.87684	8.3537e-06	1.34626e-05	Decrease	DE	-0.919368	-2.28885	0.0256429	0.0315918	Decrease	DE
388	ENSMUSG00000002679	-0.11131	-1.01669	0.313407	0.999477	Decrease	nonDE	-0.107822	-0.995267	0.323625	0.988356	Decrease	nonDE	0.550174	5.56797	6.46967e-07	9.4066e-07	Increase	DE	0.553663	5.52622	7.5722e-07	1.09826e-06	Increase	DE	-0.091254	-0.603592	0.548403	0.999674	Decrease	nonDE	-0.12315	-0.828339	0.410779	0.99722	Decrease	nonDE	0.649673	4.6116	2.16052e-05	3.3833e-05	Increase	DE	0.617777	4.35575	5.29358e-05	8.0282e-05	Increase	DE
389	ENSMUSG00000002688	-0.163416	-0.789594	0.432891	0.999477	Decrease	nonDE	-0.309515	-1.36188	0.178355	0.921436	Decrease	nonDE	-1.5711	-7.84996	9.13754e-11	1.58763e-10	Decrease	DE	-1.7172	-8.39071	1.10165e-11	2.01192e-11	Decrease	DE	-0.259212	-0.915638	0.363542	0.999674	Decrease	nonDE	-0.156753	-0.500422	0.618618	0.998772	Decrease	nonDE	-1.9841	-6.98454	2.72476e-09	5.58314e-09	Decrease	DE	-1.88164	-6.57212	1.36489e-08	2.64475e-08	Decrease	DE
390	ENSMUSG00000002699	0.257771	0.5985	0.551774	0.999477	Increase	nonDE	0.111563	0.257295	0.797837	0.999909	Increase	nonDE	0.0844078	0.209773	0.83456	0.845288	Increase	nonDE	-0.0618002	-0.156845	0.875897	0.883802	Decrease	nonDE	0.370833	0.626698	0.53325	0.999674	Increase	nonDE	0.0807457	0.135807	0.892431	0.998772	Increase	nonDE	0.221375	0.395888	0.693601	0.720015	Increase	nonDE	-0.068712	-0.123021	0.902505	0.912431	Decrease	nonDE
391	ENSMUSG00000002718	0.0947684	1.39399	0.168489	0.999477	Increase	nonDE	-0.0551888	-0.791395	0.431847	0.999909	Decrease	nonDE	-0.320789	-5.0711	4.11519e-06	5.75521e-06	Decrease	DE	-0.470746	-7.44298	4.51237e-10	7.6201e-10	Decrease	DE	0.200193	2.13467	0.0369047	0.999674	Increase	nonDE	-0.210394	-2.20119	0.0316014	0.59389	Decrease	nonDE	-0.10454	-1.17365	0.2452	0.273388	Decrease	nonDE	-0.515127	-5.75736	3.15673e-07	5.57847e-07	Decrease	DE
392	ENSMUSG00000002728	-0.176201	-1.73008	0.0887844	0.999477	Decrease	nonDE	0.074252	0.711293	0.479674	0.999909	Increase	nonDE	-0.375777	-3.95306	0.000207013	0.000267409	Decrease	DE	-0.125324	-1.32489	0.190258	0.206847	Decrease	nonDE	-0.13811	-0.983359	0.329401	0.999674	Decrease	nonDE	-0.0768021	-0.535784	0.594099	0.998772	Decrease	nonDE	-0.18415	-1.3808	0.17249	0.196248	Decrease	nonDE	-0.122842	-0.915017	0.363865	0.394322	Decrease	nonDE
393	ENSMUSG00000002731	-0.1676	-2.15124	0.0355158	0.999477	Decrease	nonDE	0.0254575	0.289232	0.773407	0.999909	Increase	nonDE	-2.37795	-29.7432	1.73377e-37	1.87742e-36	Decrease	DE	-2.1849	-27.7781	7.81846e-36	7.00402e-35	Decrease	DE	-0.104431	-0.974914	0.333538	0.999674	Decrease	nonDE	0.0264388	0.219999	0.826623	0.998772	Increase	nonDE	-2.32112	-21.3299	1.31055e-29	1.19341e-28	Decrease	DE	-2.19025	-20.0041	3.80127e-28	3.01081e-27	Decrease	DE
394	ENSMUSG00000002732	0.16592	1.08064	0.284203	0.999477	Increase	nonDE	-0.0647649	-0.453462	0.651861	0.999909	Decrease	nonDE	1.72891	12.5659	2.06674e-18	5.27232e-18	Increase	DE	1.49822	10.8666	8.97401e-16	2.02102e-15	Increase	DE	-0.166276	-0.781281	0.437726	0.999674	Decrease	nonDE	-0.122452	-0.623445	0.535368	0.998772	Decrease	nonDE	1.6535	8.56567	5.57165e-12	1.35372e-11	Increase	DE	1.69732	8.64673	4.06502e-12	9.93352e-12	Increase	DE
395	ENSMUSG00000002733	0.0593899	0.853826	0.396616	0.999477	Increase	nonDE	0.0240667	0.362449	0.718297	0.999909	Increase	nonDE	1.77183	28.3645	2.45e-36	2.32041e-35	Increase	DE	1.73651	27.6621	9.85958e-36	8.71922e-35	Increase	DE	-0.0428273	-0.445732	0.657404	0.999674	Decrease	nonDE	-0.0710883	-0.77813	0.439566	0.998772	Decrease	nonDE	1.83524	20.7311	5.87803e-29	5.01071e-28	Increase	DE	1.80698	20.3582	1.52141e-28	1.25427e-27	Increase	DE
396	ENSMUSG00000002741	-0.0235279	-0.506906	0.614089	0.999477	Decrease	nonDE	-0.0232866	-0.49439	0.622846	0.999909	Decrease	nonDE	-0.287414	-6.71818	7.72211e-09	1.22667e-08	Decrease	DE	-0.287173	-6.68818	8.68133e-09	1.37852e-08	Decrease	DE	-0.0117283	-0.183503	0.855025	0.999674	Decrease	nonDE	-0.0400395	-0.617882	0.539004	0.998772	Decrease	nonDE	-0.285493	-4.71086	1.51757e-05	2.40123e-05	Decrease	DE	-0.313804	-5.16831	2.8774e-06	4.77862e-06	Decrease	DE
397	ENSMUSG00000002748	-0.00311496	-0.0501248	0.96019	0.999477	Decrease	nonDE	0.092188	1.46732	0.147539	0.883162	Increase	nonDE	-0.172014	-3.01155	0.00380752	0.00464253	Decrease	DE	-0.0767107	-1.33694	0.186317	0.202749	Decrease	nonDE	-0.0678698	-0.791887	0.431563	0.999674	Decrease	nonDE	0.0671437	0.776146	0.440728	0.998772	Increase	nonDE	-0.135219	-1.66658	0.100839	0.117681	Decrease	nonDE	-0.000205368	-0.00253068	0.997989	0.9981	Decrease	nonDE
398	ENSMUSG00000002763	0.0450365	0.346879	0.729902	0.999477	Increase	nonDE	0.116016	0.879252	0.382791	0.995859	Increase	nonDE	0.0573718	0.484659	0.629692	0.649233	Increase	nonDE	0.128352	1.06469	0.291303	0.311645	Increase	nonDE	-0.081083	-0.448586	0.655355	0.999674	Decrease	nonDE	0.0120863	0.0666451	0.947087	0.999487	Increase	nonDE	0.215621	1.26809	0.209691	0.236104	Increase	nonDE	0.30879	1.80335	0.076381	0.0899402	Increase	nonDE
399	ENSMUSG00000002767	-0.0710285	-0.910529	0.366207	0.999477	Decrease	nonDE	-0.0436957	-0.582159	0.562653	0.999909	Decrease	nonDE	1.05837	15.1047	4.68773e-22	1.46678e-21	Increase	DE	1.0857	15.3833	1.96094e-22	6.29404e-22	Increase	DE	-0.176999	-1.64958	0.104284	0.999674	Decrease	nonDE	-0.0170221	-0.164503	0.869891	0.998772	Decrease	nonDE	0.927308	9.36972	2.4927e-13	6.65658e-13	Increase	DE	1.08728	10.8652	9.02024e-16	2.79283e-15	Increase	DE
400	ENSMUSG00000002768	0.0199757	0.207869	0.836039	0.999477	Increase	nonDE	0.0596364	0.592903	0.555486	0.999909	Increase	nonDE	-0.555854	-6.16894	6.51817e-08	9.93915e-08	Decrease	DE	-0.516194	-5.68299	4.1872e-07	6.14142e-07	Decrease	DE	-0.0338419	-0.255901	0.798907	0.999674	Decrease	nonDE	0.0113224	0.0820148	0.934909	0.999487	Increase	nonDE	-0.569108	-4.46552	3.61336e-05	5.55844e-05	Decrease	DE	-0.523944	-4.09452	0.000129117	0.000190272	Decrease	DE
401	ENSMUSG00000002771	-0.0956247	-0.301883	0.763803	0.999477	Decrease	nonDE	0.338553	0.926384	0.358024	0.989354	Increase	nonDE	-4.66319	-14.0078	2.06359e-20	5.85966e-20	Decrease	DE	-4.22902	-12.8803	8.75429e-19	2.30247e-18	Decrease	DE	-0.101929	-0.235857	0.814361	0.999674	Decrease	nonDE	0.0419435	0.0832115	0.933965	0.999487	Increase	nonDE	-4.88343	-10.7079	1.88647e-15	5.73885e-15	Decrease	DE	-4.73956	-10.3917	6.04587e-15	1.76865e-14	Decrease	DE
402	ENSMUSG00000002778	-0.00969262	-0.137166	0.891361	0.999477	Decrease	nonDE	-0.025655	-0.367953	0.71421	0.999909	Decrease	nonDE	0.958242	14.9352	8.00182e-22	2.46919e-21	Increase	DE	0.94228	14.6156	2.21541e-21	6.70008e-21	Increase	DE	0.0576098	0.59178	0.556233	0.999674	Increase	nonDE	-0.0923586	-0.961546	0.340157	0.982812	Decrease	nonDE	0.988728	10.8515	9.48838e-16	2.94163e-15	Increase	DE	0.83876	9.2004	4.77563e-13	1.24476e-12	Increase	DE
403	ENSMUSG00000002781	0.183159	0.804027	0.424572	0.999477	Increase	nonDE	-0.432483	-1.83292	0.0718044	0.773488	Decrease	nonDE	-0.1791	-0.845194	0.401379	0.422926	Decrease	nonDE	-0.794742	-3.71903	0.000443881	0.000565916	Decrease	DE	0.34517	1.09692	0.277084	0.999674	Increase	nonDE	-0.434737	-1.35015	0.182067	0.91486	Decrease	nonDE	0.0293388	0.0979764	0.922279	0.931626	Increase	nonDE	-0.750569	-2.49343	0.0154422	0.0193742	Decrease	DE
404	ENSMUSG00000002797	0.189453	1.34484	0.183767	0.999477	Increase	nonDE	0.279787	1.64432	0.105369	0.831095	Increase	nonDE	-2.17099	-13.6757	4.76746e-20	1.32911e-19	Decrease	DE	-2.08065	-13.4747	9.32594e-20	2.57608e-19	Decrease	DE	0.160751	0.825124	0.412587	0.999674	Increase	nonDE	0.398238	1.72978	0.0888389	0.801925	Increase	nonDE	-2.06758	-9.79404	4.942e-14	1.38266e-13	Decrease	DE	-1.83009	-8.95485	1.23115e-12	3.12002e-12	Decrease	DE
405	ENSMUSG00000002799	0.0839962	0.419039	0.676692	0.999477	Increase	nonDE	-0.158716	-0.748526	0.457083	0.999909	Decrease	nonDE	-0.802336	-4.185	9.50827e-05	0.000124751	Decrease	DE	-1.04505	-5.48867	8.72105e-07	1.25959e-06	Decrease	DE	0.0471345	0.171438	0.86446	0.999674	Increase	nonDE	0.0765071	0.262822	0.793593	0.998772	Increase	nonDE	-1.06242	-3.96188	0.000201052	0.000292604	Decrease	DE	-1.03305	-3.85938	0.000281717	0.000404135	Decrease	DE
406	ENSMUSG00000002803	0.124499	0.757033	0.452009	0.999477	Increase	nonDE	0.197546	0.974365	0.333808	0.988356	Increase	nonDE	-3.22037	-16.968	1.64759e-24	5.88538e-24	Decrease	DE	-3.14732	-16.9855	1.56549e-24	5.68163e-24	Decrease	DE	0.123618	0.544083	0.588412	0.999674	Increase	nonDE	0.407549	1.50337	0.138017	0.873319	Increase	nonDE	-2.86318	-11.6039	6.15901e-17	2.05384e-16	Decrease	DE	-2.57925	-10.6004	2.39906e-15	7.21987e-15	Decrease	DE
407	ENSMUSG00000002804	-0.0440645	-0.390786	0.697347	0.999477	Decrease	nonDE	-0.0765764	-0.645422	0.521128	0.999909	Decrease	nonDE	-0.445108	-4.21921	8.4626e-05	0.000111305	Decrease	DE	-0.47762	-4.45539	3.74349e-05	5.01903e-05	Decrease	DE	-0.134872	-0.871432	0.387011	0.999674	Decrease	nonDE	-0.25933	-1.58105	0.119153	0.843273	Decrease	nonDE	-0.579626	-3.88834	0.000256223	0.000369678	Decrease	DE	-0.704085	-4.60629	2.2015e-05	3.42832e-05	Decrease	DE
408	ENSMUSG00000002808	0.18892	0.80666	0.423476	0.999477	Increase	nonDE	-0.333958	-1.38985	0.170397	0.908602	Decrease	nonDE	0.340424	1.58327	0.119324	0.132292	Increase	nonDE	-0.182454	-0.834151	0.407949	0.42963	Decrease	nonDE	0.0166888	0.0516095	0.959034	0.999674	Increase	nonDE	-0.216856	-0.651386	0.517619	0.998772	Decrease	nonDE	-0.0162511	-0.0526196	0.958233	0.963474	Decrease	nonDE	-0.249796	-0.804767	0.424558	0.455117	Decrease	nonDE
409	ENSMUSG00000002812	-0.0889468	-0.850694	0.39834	0.999477	Decrease	nonDE	-0.0803351	-0.793006	0.430916	0.999909	Decrease	nonDE	0.974348	10.3929	5.19135e-15	1.11308e-14	Increase	DE	0.98296	10.3604	5.85924e-15	1.26645e-14	Increase	DE	-0.0937086	-0.652967	0.516285	0.999674	Decrease	nonDE	-0.0485346	-0.348208	0.728909	0.998772	Decrease	nonDE	0.908845	6.82932	5.00203e-09	1.00502e-08	Increase	DE	0.954019	7.12726	1.55743e-09	3.22276e-09	Increase	DE
410	ENSMUSG00000002814	-0.0372509	-0.127474	0.898994	0.999477	Decrease	nonDE	-0.283476	-0.987158	0.327551	0.988356	Decrease	nonDE	1.22025	4.6225	2.07858e-05	2.81051e-05	Increase	DE	0.974024	3.65621	0.000542532	0.000689034	Increase	DE	-0.0710359	-0.175487	0.861291	0.999674	Decrease	nonDE	-0.22533	-0.573794	0.568263	0.998772	Decrease	nonDE	1.45716	3.8795	0.000263765	0.000380195	Increase	DE	1.30287	3.45662	0.00101411	0.00139423	Increase	DE
411	ENSMUSG00000002820	0.238847	1.92679	0.0587713	0.999477	Increase	nonDE	0.0853195	0.72719	0.469952	0.999909	Increase	nonDE	1.30004	11.7325	3.88681e-17	9.27742e-17	Increase	DE	1.14651	10.2606	8.5122e-15	1.82415e-14	Increase	DE	-0.0181906	-0.10621	0.915772	0.999674	Decrease	nonDE	0.0132982	0.0822945	0.934688	0.999487	Increase	nonDE	1.20838	7.67967	1.78219e-10	3.94384e-10	Increase	DE	1.23987	7.85371	9.00429e-11	2.01877e-10	Increase	DE
412	ENSMUSG00000002825	-0.260213	-1.98588	0.0516466	0.999477	Decrease	nonDE	-0.212689	-1.49395	0.140457	0.874342	Decrease	nonDE	-0.855745	-6.86588	4.33549e-09	6.97269e-09	Decrease	DE	-0.808221	-6.29879	3.94582e-08	6.07213e-08	Decrease	DE	-0.214894	-1.19514	0.23676	0.999674	Decrease	nonDE	-0.145522	-0.745716	0.458766	0.998772	Decrease	nonDE	-0.907343	-5.1196	3.44339e-06	5.69915e-06	Decrease	DE	-0.83797	-4.66534	1.78509e-05	2.80069e-05	Decrease	DE
413	ENSMUSG00000002831	0.0600727	0.25112	0.802584	0.999477	Increase	nonDE	-0.0683052	-0.306571	0.760237	0.999909	Decrease	nonDE	4.10635	19.0803	4.38854e-27	1.85095e-26	Increase	DE	3.97798	18.5444	1.88721e-26	7.71006e-26	Increase	DE	0.172931	0.525692	0.60105	0.999674	Increase	nonDE	-0.0383012	-0.124842	0.901068	0.998772	Decrease	nonDE	4.20087	13.9217	2.11248e-20	8.81985e-20	Increase	DE	3.98963	13.2323	2.10899e-19	8.28473e-19	Increase	DE
414	ENSMUSG00000002833	-0.0252609	-0.283246	0.777969	0.999477	Decrease	nonDE	0.117661	1.28524	0.203674	0.93425	Increase	nonDE	-0.37695	-4.54887	2.69668e-05	3.63201e-05	Decrease	DE	-0.234029	-2.81772	0.00654964	0.00785976	Decrease	DE	-0.0300218	-0.24449	0.80769	0.999674	Decrease	nonDE	0.0101814	0.0808645	0.93582	0.999487	Increase	nonDE	-0.312976	-2.67275	0.00968674	0.0124073	Decrease	DE	-0.272772	-2.32195	0.0236664	0.0292314	Decrease	DE
415	ENSMUSG00000002835	0.00660233	0.0352422	0.972004	0.999477	Increase	nonDE	-0.122518	-0.614526	0.541203	0.999909	Decrease	nonDE	-0.750053	-4.23214	8.09716e-05	0.000106592	Decrease	DE	-0.879173	-4.8941	7.84747e-06	1.08611e-05	Decrease	DE	-0.227117	-0.877098	0.38395	0.999674	Decrease	nonDE	-0.159512	-0.582993	0.562094	0.998772	Decrease	nonDE	-0.814647	-3.23851	0.00196457	0.002657	Decrease	DE	-0.747042	-2.95825	0.00442939	0.00579128	Decrease	DE
416	ENSMUSG00000002844	-0.0649314	-1.11831	0.267918	0.999477	Decrease	nonDE	-0.0181201	-0.306153	0.760554	0.999909	Decrease	nonDE	-0.37945	-7.05945	2.03167e-09	3.31453e-09	Decrease	DE	-0.332638	-6.17985	6.24951e-08	9.53036e-08	Decrease	DE	0.00792982	0.0992888	0.921242	0.999674	Increase	nonDE	0.0175655	0.21603	0.829701	0.998772	Increase	nonDE	-0.365743	-4.81915	1.02891e-05	1.64837e-05	Decrease	DE	-0.356107	-4.68226	1.68065e-05	2.64335e-05	Decrease	DE
417	ENSMUSG00000002845	0.00497553	0.0395986	0.968545	0.999477	Increase	nonDE	-0.0500515	-0.472635	0.638198	0.999909	Decrease	nonDE	2.93451	25.7646	4.96145e-34	3.69878e-33	Increase	DE	2.87948	25.1943	1.68926e-33	1.18787e-32	Increase	DE	-0.192275	-1.10716	0.272667	0.999674	Decrease	nonDE	-0.107547	-0.73925	0.462653	0.998772	Decrease	nonDE	2.95714	19.0827	4.35916e-27	3.11294e-26	Increase	DE	3.04187	19.1015	4.14469e-27	3.01045e-26	Increase	DE
418	ENSMUSG00000002846	-0.0427353	-0.520203	0.604847	0.999477	Decrease	nonDE	-0.0225921	-0.275245	0.784079	0.999909	Decrease	nonDE	0.342414	4.59645	2.27959e-05	3.07777e-05	Increase	DE	0.362558	4.80123	1.09749e-05	1.50873e-05	Increase	DE	0.0515824	0.455701	0.650259	0.999674	Increase	nonDE	-0.0201053	-0.177823	0.859464	0.998772	Decrease	nonDE	0.359566	3.37735	0.00129318	0.00177304	Increase	DE	0.287879	2.69696	0.00908175	0.0115884	Increase	DE
419	ENSMUSG00000002847	0.115692	0.243871	0.808281	0.999477	Increase	nonDE	0.0322363	0.087115	0.930912	0.999909	Increase	nonDE	5.67091	12.4702	2.5562e-17	6.17263e-17	Increase	DE	5.58745	12.6463	1.46646e-17	3.62149e-17	Increase	DE	0.305418	0.467969	0.641744	0.999674	Increase	nonDE	-0.243352	-0.480745	0.632696	0.998772	Decrease	nonDE	5.89957	9.82749	1.71154e-13	4.62505e-13	Increase	DE	5.3508	9.09415	2.28405e-12	5.68127e-12	Increase	DE
420	ENSMUSG00000002870	-0.0455125	-0.2794	0.780904	0.999477	Decrease	nonDE	-0.0571965	-0.327931	0.744112	0.999909	Decrease	nonDE	-0.976012	-6.22461	5.25741e-08	8.05454e-08	Decrease	DE	-0.987696	-6.31007	3.77724e-08	5.8192e-08	Decrease	DE	0.0684962	0.305122	0.761335	0.999674	Increase	nonDE	-0.11908	-0.494957	0.622448	0.998772	Decrease	nonDE	-0.94553	-4.30274	6.35614e-05	9.60094e-05	Decrease	DE	-1.13311	-5.11256	3.53367e-06	5.82757e-06	Decrease	DE
421	ENSMUSG00000002871	0.239778	1.64823	0.10456	0.999477	Increase	nonDE	0.0439255	0.331911	0.741119	0.999909	Increase	nonDE	2.03478	15.3994	1.86526e-22	5.97301e-22	Increase	DE	1.83893	14.1687	9.40098e-21	2.74918e-20	Increase	DE	0.0315973	0.156344	0.876289	0.999674	Increase	nonDE	-0.0590195	-0.3224	0.748277	0.998772	Decrease	nonDE	1.9448	10.5614	2.77264e-15	8.34112e-15	Increase	DE	1.85418	10.0817	1.66638e-14	4.74724e-14	Increase	DE
422	ENSMUSG00000002881	0.0189424	0.287712	0.774564	0.999477	Increase	nonDE	0.0105189	0.160873	0.872737	0.999909	Increase	nonDE	0.627475	10.4538	4.13611e-15	8.9098e-15	Increase	DE	0.619051	10.2803	7.90754e-15	1.69721e-14	Increase	DE	-0.00386278	-0.0426682	0.966108	0.999674	Decrease	nonDE	-0.00428272	-0.0475806	0.962209	0.999487	Decrease	nonDE	0.546598	6.42781	2.39249e-08	4.56956e-08	Increase	DE	0.546178	6.4192	2.47383e-08	4.71676e-08	Increase	DE
423	ENSMUSG00000002885	0.0857867	0.372077	0.711154	0.999477	Increase	nonDE	0.0526811	0.242343	0.809345	0.999909	Increase	nonDE	1.48844	7.19711	1.18425e-09	1.95673e-09	Increase	DE	1.45533	7.01702	2.39918e-09	3.9064e-09	Increase	DE	0.299988	0.945795	0.348067	0.999674	Increase	nonDE	0.236875	0.794446	0.430084	0.998772	Increase	nonDE	1.52586	5.19929	2.5661e-06	4.2905e-06	Increase	DE	1.46274	5.06079	4.27379e-06	7.0139e-06	Increase	DE
424	ENSMUSG00000002897	-0.15067	-0.850964	0.398191	0.999477	Decrease	nonDE	-0.0575868	-0.388441	0.699072	0.999909	Decrease	nonDE	2.75845	17.3046	6.20037e-25	2.27123e-24	Increase	DE	2.85154	17.643	2.35084e-25	8.93361e-25	Increase	DE	-0.135029	-0.562988	0.575552	0.999674	Decrease	nonDE	-0.0503318	-0.245967	0.806552	0.998772	Decrease	nonDE	2.58463	11.9791	1.61611e-17	5.60357e-17	Increase	DE	2.66933	12.2281	6.71751e-18	2.38976e-17	Increase	DE
425	ENSMUSG00000002900	-0.043484	-0.41006	0.683248	0.999477	Decrease	nonDE	-0.0541036	-0.55072	0.583907	0.999909	Decrease	nonDE	2.89709	30.7122	5.80776e-38	6.61813e-37	Increase	DE	2.88647	30.2678	1.30371e-37	1.42761e-36	Increase	DE	-0.122395	-0.837091	0.405923	0.999674	Decrease	nonDE	-0.231013	-1.70896	0.0927199	0.807419	Decrease	nonDE	3.01407	22.5878	1.03621e-30	1.07426e-29	Increase	DE	2.90545	21.6626	9.39279e-30	8.7115e-29	Increase	DE
426	ENSMUSG00000002908	0.191136	0.802814	0.425268	0.999477	Increase	nonDE	0.341714	1.24517	0.217936	0.942427	Increase	nonDE	-2.62413	-10.4374	4.39737e-15	9.4578e-15	Decrease	DE	-2.47355	-10.0474	1.89607e-14	3.98228e-14	Decrease	DE	0.0538996	0.163312	0.870825	0.999674	Increase	nonDE	0.735685	1.92688	0.0587591	0.712517	Increase	nonDE	-3.04905	-8.70456	3.24711e-12	8.00576e-12	Decrease	DE	-2.36727	-6.97666	2.81015e-09	5.70863e-09	Decrease	DE
427	ENSMUSG00000002910	-0.140082	-0.443384	0.659092	0.999477	Decrease	nonDE	0.173076	0.554342	0.581416	0.999909	Increase	nonDE	0.632812	2.1975	0.0318772	0.0369925	Increase	DE	0.945971	3.28274	0.0017214	0.00213079	Increase	DE	0.278974	0.640897	0.524043	0.999674	Increase	nonDE	0.394618	0.918425	0.362093	0.982812	Increase	nonDE	0.83834	2.0489	0.0448762	0.0543574	Increase	nonDE	0.953984	2.35176	0.0220037	0.0272489	Increase	DE
428	ENSMUSG00000002944	-0.0976942	-0.398551	0.691693	0.999477	Decrease	nonDE	-0.00606691	-0.0346004	0.972518	0.999909	Decrease	nonDE	4.67746	19.2765	7.68595e-27	3.17691e-26	Increase	DE	4.76909	19.7015	2.56803e-27	1.1071e-26	Increase	DE	-0.520934	-1.59305	0.116606	0.999674	Decrease	nonDE	0.129139	0.534197	0.595255	0.998772	Increase	nonDE	4.08391	13.9942	3.27139e-20	1.34916e-19	Increase	DE	4.73398	15.2785	5.92593e-22	2.80304e-21	Increase	DE
429	ENSMUSG00000002948	-0.000953343	-0.0126536	0.989946	0.999477	Decrease	nonDE	0.0927482	1.20882	0.231498	0.949736	Increase	nonDE	-0.0890953	-1.28119	0.205084	0.222411	Decrease	nonDE	0.00460618	0.0659379	0.947648	0.950987	Increase	nonDE	0.0672714	0.649442	0.518545	0.999674	Increase	nonDE	0.00198724	0.0187708	0.985087	0.999487	Increase	nonDE	-0.10026	-1.01541	0.314012	0.344721	Decrease	nonDE	-0.165544	-1.67641	0.0988895	0.11517	Decrease	nonDE
430	ENSMUSG00000002949	-0.00866232	-0.0973684	0.92276	0.999477	Decrease	nonDE	-0.0688669	-0.764071	0.447836	0.999909	Decrease	nonDE	0.0769802	0.938341	0.351852	0.373308	Increase	nonDE	0.0167756	0.204121	0.838953	0.849426	Increase	nonDE	0.0662739	0.539962	0.591233	0.999674	Increase	nonDE	0.0105512	0.0852876	0.932318	0.999487	Increase	nonDE	0.141088	1.21501	0.229149	0.256686	Increase	nonDE	0.0853651	0.735203	0.465095	0.495938	Increase	nonDE
431	ENSMUSG00000002957	-0.0497456	-0.56706	0.5728	0.999477	Decrease	nonDE	-0.0032511	-0.0374379	0.970261	0.999909	Decrease	nonDE	0.715331	8.94035	1.30216e-12	2.4677e-12	Increase	DE	0.761826	9.51417	1.43425e-13	2.8765e-13	Increase	DE	-0.0139514	-0.115743	0.908245	0.999674	Decrease	nonDE	0.00716996	0.0600259	0.952336	0.999487	Increase	nonDE	0.675041	5.97727	1.36266e-07	2.47032e-07	Increase	DE	0.696162	6.14794	7.06825e-08	1.3073e-07	Increase	DE
432	ENSMUSG00000002963	0.0185213	0.119418	0.905346	0.999477	Increase	nonDE	-0.219476	-1.45885	0.149849	0.885331	Decrease	nonDE	1.0388	7.52213	3.30727e-10	5.59531e-10	Increase	DE	0.800805	5.67921	4.24767e-07	6.22791e-07	Increase	DE	0.306215	1.42276	0.160011	0.999674	Increase	nonDE	-0.213082	-1.03803	0.303445	0.975598	Decrease	nonDE	1.31703	6.60072	1.22098e-08	2.38066e-08	Increase	DE	0.79773	4.03229	0.000159073	0.000232737	Increase	DE
433	ENSMUSG00000002968	0.0759477	0.861782	0.392257	0.999477	Increase	nonDE	-0.0992568	-1.10429	0.273901	0.974134	Decrease	nonDE	-0.0102767	-0.125882	0.900248	0.907101	Decrease	nonDE	-0.185481	-2.26958	0.0268598	0.0311198	Decrease	DE	0.0373961	0.30805	0.759117	0.999674	Increase	nonDE	-0.0309702	-0.250609	0.802977	0.998772	Decrease	nonDE	-0.107254	-0.929839	0.356201	0.387947	Decrease	nonDE	-0.17562	-1.51919	0.133994	0.153601	Decrease	nonDE
434	ENSMUSG00000002980	-0.254685	-0.530208	0.598079	0.999477	Decrease	nonDE	-0.0846976	-0.181273	0.856813	0.999909	Decrease	nonDE	1.27735	2.90903	0.00520273	0.00630054	Increase	DE	1.44734	3.3347	0.00152502	0.00189153	Increase	DE	-0.290151	-0.442768	0.659651	0.999674	Decrease	nonDE	-0.0753581	-0.117026	0.907261	0.998772	Decrease	nonDE	0.861239	1.40973	0.164187	0.187342	Increase	nonDE	1.07603	1.75242	0.0852139	0.0998901	Increase	nonDE
435	ENSMUSG00000002981	0.100614	1.16503	0.248644	0.999477	Increase	nonDE	-0.0073357	-0.0863729	0.931459	0.999909	Decrease	nonDE	0.926409	11.78	3.28044e-17	7.86185e-17	Increase	DE	0.818459	10.4154	4.77209e-15	1.03607e-14	Increase	DE	0.0562144	0.473191	0.637803	0.999674	Increase	nonDE	0.0969559	0.829304	0.410237	0.99722	Increase	nonDE	0.782286	7.0412	2.18229e-09	4.49666e-09	Increase	DE	0.823028	7.4099	5.1381e-10	1.09824e-09	Increase	DE
436	ENSMUSG00000002983	0.0349036	0.12901	0.897784	0.999477	Increase	nonDE	-0.0519542	-0.203529	0.839414	0.999909	Decrease	nonDE	2.16209	8.91102	1.45855e-12	2.75713e-12	Increase	DE	2.07523	8.52388	6.55587e-12	1.21051e-11	Increase	DE	-0.00463999	-0.0124605	0.9901	0.999674	Decrease	nonDE	-0.373428	-1.06561	0.290894	0.971642	Decrease	nonDE	2.35187	6.88318	4.05185e-09	8.18582e-09	Increase	DE	1.98309	5.77887	2.90859e-07	5.15317e-07	Increase	DE
437	ENSMUSG00000002984	-0.0887624	-1.06991	0.288969	0.999477	Decrease	nonDE	0.0550938	0.651568	0.517181	0.999909	Increase	nonDE	-0.159588	-2.07929	0.041896	0.0481966	Decrease	DE	-0.0157318	-0.204527	0.838638	0.849158	Decrease	nonDE	-0.130305	-1.1402	0.258757	0.999674	Decrease	nonDE	-0.000824135	-0.00708442	0.994371	0.999487	Decrease	nonDE	-0.129167	-1.19055	0.238546	0.266544	Decrease	nonDE	0.000313837	0.00288119	0.997711	0.997952	Increase	nonDE
438	ENSMUSG00000002985	-0.0698976	-0.195532	0.84575	0.999477	Decrease	nonDE	-0.169153	-0.471592	0.639221	0.999909	Decrease	nonDE	0.249019	0.7521	0.455433	0.476997	Increase	nonDE	0.149764	0.457397	0.64932	0.667307	Increase	nonDE	0.206675	0.421869	0.674886	0.999674	Increase	nonDE	0.0675721	0.136718	0.89179	0.998772	Increase	nonDE	-0.098402	-0.212243	0.83276	0.850126	Decrease	nonDE	-0.237505	-0.512114	0.610773	0.638479	Decrease	nonDE
439	ENSMUSG00000002996	0.0976311	1.18207	0.241868	0.999477	Increase	nonDE	0.0245231	0.316553	0.752688	0.999909	Increase	nonDE	2.558	34.5762	3.53004e-41	6.57749e-40	Increase	DE	2.48489	33.4549	2.29624e-40	3.63576e-39	Increase	DE	0.0443686	0.388146	0.699289	0.999674	Increase	nonDE	0.0427573	0.401006	0.689848	0.998772	Increase	nonDE	2.61805	25.0022	2.56558e-33	3.64378e-32	Increase	DE	2.61644	24.9315	2.9937e-33	4.2998e-32	Increase	DE
440	ENSMUSG00000002997	-0.00516142	-0.0765346	0.93925	0.999477	Decrease	nonDE	-0.0331948	-0.384485	0.701986	0.999909	Decrease	nonDE	-4.50641	-55.3407	5.39764e-53	1.76294e-50	Decrease	DE	-4.53445	-55.9417	2.86723e-53	9.8836e-51	Decrease	DE	0.0485331	0.522552	0.603221	0.999674	Increase	nonDE	-0.0890193	-0.744364	0.459577	0.998772	Decrease	nonDE	-4.55618	-42.3932	2.94846e-46	6.77572e-44	Decrease	DE	-4.69374	-42.4645	2.67565e-46	6.70778e-44	Decrease	DE
441	ENSMUSG00000003031	0.0287436	0.308802	0.758552	0.999477	Increase	nonDE	0.0200628	0.215105	0.830422	0.999909	Increase	nonDE	0.272534	3.1976	0.00222204	0.00274025	Increase	DE	0.263853	3.08555	0.00308304	0.00376972	Increase	DE	-0.0384293	-0.299261	0.765785	0.999674	Decrease	nonDE	-0.0776085	-0.604099	0.548078	0.998772	Decrease	nonDE	0.312833	2.58752	0.0121315	0.0154027	Increase	DE	0.273653	2.25859	0.0275927	0.0338787	Increase	DE
442	ENSMUSG00000003032	0.115567	1.1969	0.236078	0.999477	Increase	nonDE	-0.0616411	-0.729163	0.468754	0.999909	Decrease	nonDE	3.70565	42.5025	2.54082e-46	1.28564e-44	Increase	DE	3.52845	40.6631	3.26578e-45	1.28963e-43	Increase	DE	-0.177318	-1.32922	0.188834	0.999674	Decrease	nonDE	-0.117122	-1.00722	0.317897	0.982426	Decrease	nonDE	3.6574	30.5741	3.69939e-38	1.11494e-36	Increase	DE	3.7176	30.4467	4.67684e-38	1.40441e-36	Increase	DE
443	ENSMUSG00000003033	-0.10074	-1.30652	0.196388	0.999477	Decrease	nonDE	-0.111308	-1.31389	0.193912	0.929452	Decrease	nonDE	-1.55016	-20.5034	1.04903e-28	4.97768e-28	Decrease	DE	-1.56073	-20.5315	9.76317e-29	4.66882e-28	Decrease	DE	-0.0590698	-0.55684	0.579719	0.999674	Decrease	nonDE	-0.0207946	-0.17956	0.858106	0.998772	Decrease	nonDE	-1.56174	-14.8191	1.15671e-21	5.30166e-21	Decrease	DE	-1.52347	-14.3633	4.99479e-21	2.1904e-20	Decrease	DE
444	ENSMUSG00000003037	0.0169013	0.301668	0.763954	0.999477	Increase	nonDE	-0.00109958	-0.0200085	0.984103	0.999909	Decrease	nonDE	1.11633	21.997	2.55847e-30	1.37443e-29	Increase	DE	1.09833	21.5377	7.84625e-30	4.09699e-29	Increase	DE	0.0840119	1.08589	0.281896	0.999674	Increase	nonDE	-0.00278858	-0.0368558	0.970723	0.999487	Decrease	nonDE	1.21492	16.8409	2.39136e-24	1.35366e-23	Increase	DE	1.12812	15.6352	8.99085e-23	4.52029e-22	Increase	DE
445	ENSMUSG00000003038	0.277785	2.10352	0.0396442	0.999477	Increase	nonDE	0.0157223	0.125524	0.900531	0.999909	Increase	nonDE	1.47658	12.3936	3.76388e-18	9.4819e-18	Increase	DE	1.21452	10.2187	9.9598e-15	2.12611e-14	Increase	DE	0.135311	0.729179	0.468744	0.999674	Increase	nonDE	0.128187	0.74608	0.458548	0.998772	Increase	nonDE	1.61572	9.49717	1.53046e-13	4.14656e-13	Increase	DE	1.6086	9.49261	1.55736e-13	4.17702e-13	Increase	DE
446	ENSMUSG00000003039	-0.0504176	-0.809306	0.421554	0.999477	Decrease	nonDE	0.0370974	0.589983	0.557429	0.999909	Increase	nonDE	-0.119218	-2.08116	0.0417185	0.0480024	Decrease	DE	-0.0317032	-0.551898	0.583079	0.602765	Decrease	nonDE	-0.01223	-0.142461	0.887196	0.999674	Decrease	nonDE	0.0682758	0.788932	0.433275	0.998772	Increase	nonDE	-0.0794675	-0.978955	0.331554	0.362656	Decrease	nonDE	0.00103826	0.0127743	0.98985	0.990809	Increase	nonDE
447	ENSMUSG00000003051	0.66734	3.03961	0.00351376	0.717762	Increase	nonDE	0.0758994	0.554029	0.581629	0.999909	Increase	nonDE	7.23145	29.0002	7.1277e-37	7.17803e-36	Increase	DE	6.64001	28.4315	2.1487e-36	2.0304e-35	Increase	DE	0.0836199	0.276168	0.783373	0.999674	Increase	nonDE	0.377922	2.00232	0.0498004	0.685472	Increase	nonDE	6.9981	23.7333	4.34222e-32	5.2984e-31	Increase	DE	7.2924	24.5701	6.63188e-33	8.98698e-32	Increase	DE
448	ENSMUSG00000003062	0.0435903	0.386843	0.700248	0.999477	Increase	nonDE	-0.0494972	-0.424395	0.672804	0.999909	Decrease	nonDE	-0.50646	-4.79943	1.10465e-05	1.51267e-05	Decrease	DE	-0.599548	-5.68622	4.13617e-07	6.06766e-07	Decrease	DE	0.0208132	0.134257	0.893651	0.999674	Increase	nonDE	-0.0641007	-0.401457	0.689518	0.998772	Decrease	nonDE	-0.495235	-3.34543	0.00142491	0.00194876	Decrease	DE	-0.580149	-3.89581	0.000250012	0.000360245	Decrease	DE
449	ENSMUSG00000003068	0.0549004	0.695123	0.489676	0.999477	Increase	nonDE	0.0951015	1.20852	0.231612	0.949736	Increase	nonDE	0.407194	5.66141	4.54417e-07	6.65144e-07	Increase	DE	0.447395	6.17856	6.28049e-08	9.57672e-08	Increase	DE	0.0293324	0.268765	0.789037	0.999674	Increase	nonDE	0.0753807	0.694133	0.490292	0.998772	Increase	nonDE	0.413602	4.03166	0.000159411	0.000233852	Increase	DE	0.45965	4.48127	3.41953e-05	5.25686e-05	Increase	DE
450	ENSMUSG00000003070	-0.0707993	-0.692392	0.491377	0.999477	Decrease	nonDE	-0.57193	-4.01085	0.00017087	0.0547788	Decrease	nonDE	-3.51437	-26.5941	8.69056e-35	6.9769e-34	Decrease	DE	-4.0155	-28.1162	3.99385e-36	3.66513e-35	Decrease	DE	-0.0417561	-0.296799	0.767651	0.999674	Decrease	nonDE	-0.245252	-1.31015	0.195165	0.922365	Decrease	nonDE	-3.44706	-20.4795	1.11502e-28	9.17866e-28	Decrease	DE	-3.65056	-20.8507	4.34426e-29	3.76138e-28	Decrease	DE
451	ENSMUSG00000003072	0.0221333	0.297394	0.767199	0.999477	Increase	nonDE	-0.00288112	-0.0382466	0.969619	0.999909	Decrease	nonDE	-0.0813781	-1.18862	0.239296	0.257874	Decrease	nonDE	-0.106392	-1.54735	0.127066	0.140452	Decrease	nonDE	0.000808586	0.00789255	0.993729	0.999674	Increase	nonDE	0.054267	0.522694	0.603122	0.998772	Increase	nonDE	-0.206192	-2.12233	0.0379695	0.0462522	Decrease	DE	-0.152734	-1.5704	0.121609	0.14015	Decrease	nonDE
452	ENSMUSG00000003099	0.0701749	0.710516	0.480151	0.999477	Increase	nonDE	0.0230555	0.2218	0.825227	0.999909	Increase	nonDE	-0.552822	-5.91714	1.71568e-07	2.56137e-07	Decrease	DE	-0.599942	-6.40923	2.57147e-08	3.99582e-08	Decrease	DE	0.0338819	0.249358	0.80394	0.999674	Increase	nonDE	-0.0825244	-0.582074	0.56271	0.998772	Decrease	nonDE	-0.487158	-3.72604	0.000434013	0.00061567	Decrease	DE	-0.603565	-4.58588	2.36643e-05	3.67722e-05	Decrease	DE
453	ENSMUSG00000003119	-0.0271442	-0.409406	0.683707	0.999477	Decrease	nonDE	0.0730479	1.10055	0.275511	0.975312	Increase	nonDE	0.243088	4.00453	0.000174503	0.000226173	Increase	DE	0.34328	5.63986	4.93055e-07	7.2138e-07	Increase	DE	-0.00964046	-0.105706	0.91617	0.999674	Decrease	nonDE	0.11379	1.24704	0.217256	0.935107	Increase	nonDE	0.239372	2.78345	0.00719255	0.00931132	Increase	DE	0.362802	4.22346	8.3408e-05	0.000124521	Increase	DE
454	ENSMUSG00000003123	-0.0913354	-0.286335	0.775723	0.999477	Decrease	nonDE	0.287975	0.927082	0.358031	0.989354	Increase	nonDE	0.720602	2.46807	0.016801	0.0197942	Increase	DE	1.09991	3.81515	0.000353588	0.000452997	Increase	DE	-0.0709255	-0.162338	0.871649	0.999674	Decrease	nonDE	0.303629	0.704403	0.484225	0.998772	Increase	nonDE	0.457295	1.11906	0.268094	0.297451	Increase	nonDE	0.83185	2.03168	0.0471467	0.0566103	Increase	nonDE
455	ENSMUSG00000003131	0.0332427	0.635302	0.52766	0.999477	Increase	nonDE	0.0148006	0.275304	0.784033	0.999909	Increase	nonDE	-0.761076	-15.6553	8.45107e-23	2.74988e-22	Decrease	DE	-0.779518	-15.9831	3.10206e-23	1.04259e-22	Decrease	DE	0.081663	1.13279	0.261833	0.999674	Increase	nonDE	0.0149337	0.201973	0.840625	0.998772	Increase	nonDE	-0.732538	-10.6419	2.0565e-15	6.24116e-15	Decrease	DE	-0.799267	-11.602	6.20044e-17	2.08479e-16	Decrease	DE
456	ENSMUSG00000003134	-0.178223	-1.47948	0.14427	0.999477	Decrease	nonDE	-0.101437	-0.863702	0.39121	0.999227	Decrease	nonDE	0.798476	7.36501	6.1279e-10	1.02447e-09	Increase	DE	0.875262	7.99509	5.17377e-11	9.12928e-11	Increase	DE	-0.213854	-1.29926	0.198853	0.999674	Decrease	nonDE	-0.132579	-0.825085	0.412609	0.99722	Decrease	nonDE	0.793869	5.2084	2.48109e-06	4.15045e-06	Increase	DE	0.875144	5.66713	4.44669e-07	7.78736e-07	Increase	DE
457	ENSMUSG00000003135	0.0433282	0.51101	0.611229	0.999477	Increase	nonDE	0.0151083	0.181722	0.856416	0.999909	Increase	nonDE	0.772418	10.0824	1.66176e-14	3.47912e-14	Increase	DE	0.744198	9.63869	8.91986e-14	1.81023e-13	Increase	DE	-0.0671842	-0.575196	0.567321	0.999674	Decrease	nonDE	0.0245782	0.214672	0.830755	0.998772	Increase	nonDE	0.670307	6.15525	6.87165e-08	1.27307e-07	Increase	DE	0.762069	6.98003	2.77329e-09	5.63652e-09	Increase	DE
458	ENSMUSG00000003153	-0.036534	-0.253086	0.801091	0.999477	Decrease	nonDE	-0.136855	-0.93761	0.352307	0.989354	Decrease	nonDE	0.126958	0.95052	0.345766	0.367299	Increase	nonDE	0.0266367	0.200242	0.841987	0.852185	Increase	nonDE	0.0615987	0.311408	0.7566	0.999674	Increase	nonDE	-0.0592264	-0.294251	0.769609	0.998772	Decrease	nonDE	-0.0974926	-0.518964	0.605747	0.63515	Decrease	nonDE	-0.218318	-1.15898	0.251184	0.278279	Decrease	nonDE
459	ENSMUSG00000003154	0.0825543	0.767768	0.445652	0.999477	Increase	nonDE	0.147405	1.40864	0.16413	0.902155	Increase	nonDE	0.837548	8.59929	4.88842e-12	9.02117e-12	Increase	DE	0.902399	9.25617	3.85393e-13	7.55176e-13	Increase	DE	0.104106	0.70431	0.483979	0.999674	Increase	nonDE	0.28141	1.95448	0.0553341	0.702115	Increase	nonDE	0.776857	5.63066	5.10515e-07	8.90845e-07	Increase	DE	0.95416	6.95624	3.04406e-09	6.16638e-09	Increase	DE
460	ENSMUSG00000003161	0.12256	2.37424	0.0208192	0.999477	Increase	nonDE	-0.0517764	-1.06459	0.291348	0.982	Decrease	nonDE	2.94254	63.4658	1.7382e-56	1.25045e-53	Increase	DE	2.7682	59.6393	6.71857e-55	3.70552e-52	Increase	DE	0.0441122	0.620415	0.537346	0.999674	Increase	nonDE	-0.0543425	-0.812008	0.420014	0.998147	Decrease	nonDE	2.90402	44.4368	1.93302e-47	6.5273e-45	Increase	DE	2.80557	42.8994	1.48457e-46	3.89899e-44	Increase	DE
461	ENSMUSG00000003166	0.0512581	0.770643	0.443959	0.999477	Increase	nonDE	0.0041726	0.0602047	0.952194	0.999909	Increase	nonDE	-0.710546	-11.3868	1.34613e-16	3.12956e-16	Decrease	DE	-0.757632	-12.1036	1.04112e-17	2.59159e-17	Decrease	DE	0.0470756	0.513572	0.609448	0.999674	Increase	nonDE	-0.0315476	-0.33169	0.741285	0.998772	Decrease	nonDE	-0.669751	-7.60383	2.39996e-10	5.27005e-10	Decrease	DE	-0.748374	-8.47842	7.82586e-12	1.87907e-11	Decrease	DE
462	ENSMUSG00000003184	-0.0119109	-0.12766	0.898847	0.999477	Decrease	nonDE	-0.0789689	-0.885384	0.379503	0.995205	Decrease	nonDE	1.22048	14.5106	3.10402e-21	9.24391e-21	Increase	DE	1.15342	13.7068	4.30026e-20	1.21089e-19	Increase	DE	0.0503803	0.390567	0.697508	0.999674	Increase	nonDE	0.0672733	0.549295	0.584853	0.998772	Increase	nonDE	1.24699	10.4944	3.55625e-15	1.06328e-14	Increase	DE	1.26388	10.6153	2.26995e-15	6.84501e-15	Increase	DE
463	ENSMUSG00000003190	0.312449	1.12103	0.266765	0.999477	Increase	nonDE	0.117353	0.433817	0.665985	0.999909	Increase	nonDE	1.46586	5.79774	2.70689e-07	4.00287e-07	Increase	DE	1.27076	5.03743	4.6557e-06	6.51554e-06	Increase	DE	0.0988121	0.257863	0.7974	0.999674	Increase	nonDE	0.61374	1.65063	0.104069	0.822308	Increase	nonDE	1.09475	3.07066	0.00321337	0.00427949	Increase	DE	1.60968	4.52466	2.93655e-05	4.53544e-05	Increase	DE
464	ENSMUSG00000003198	0.0729203	0.524139	0.602123	0.999477	Increase	nonDE	-0.0920495	-0.620824	0.537079	0.999909	Decrease	nonDE	-0.626604	-4.76304	1.25895e-05	1.71926e-05	Decrease	DE	-0.791573	-5.92408	1.67073e-07	2.49945e-07	Decrease	DE	0.0720758	0.375705	0.708469	0.999674	Increase	nonDE	0.0674312	0.331373	0.741524	0.998772	Increase	nonDE	-0.7361	-3.94051	0.000215784	0.000313272	Decrease	DE	-0.740745	-3.94775	0.000210678	0.000305162	Decrease	DE
465	ENSMUSG00000003199	0.197174	1.70348	0.0936817	0.999477	Increase	nonDE	-0.0286933	-0.203447	0.839478	0.999909	Decrease	nonDE	-2.27681	-17.6259	2.46785e-25	9.2697e-25	Decrease	DE	-2.50268	-19.3183	2.31764e-27	1.00439e-26	Decrease	DE	0.14658	0.915812	0.363451	0.999674	Increase	nonDE	0.0532938	0.273806	0.785179	0.998772	Increase	nonDE	-2.37897	-13.4952	8.70636e-20	3.49479e-19	Decrease	DE	-2.47226	-14.0434	1.41595e-20	6.01653e-20	Decrease	DE
466	ENSMUSG00000003200	-0.035016	-0.397319	0.69255	0.999477	Decrease	nonDE	0.0482818	0.582733	0.562269	0.999909	Increase	nonDE	1.67937	21.3035	1.39935e-29	7.08653e-29	Increase	DE	1.76266	22.2209	1.49115e-30	8.27381e-30	Increase	DE	0.0575764	0.472668	0.638174	0.999674	Increase	nonDE	0.162233	1.4216	0.160348	0.899668	Increase	nonDE	1.71412	15.3212	2.37975e-22	1.14697e-21	Increase	DE	1.81878	16.2691	1.30745e-23	7.03516e-23	Increase	DE
467	ENSMUSG00000003206	-0.138385	-0.560695	0.577105	0.999477	Decrease	nonDE	0.692229	2.55462	0.0132001	0.472552	Increase	nonDE	-2.71282	-10.9852	5.8076e-16	1.30836e-15	Decrease	DE	-1.88221	-7.7921	1.14654e-10	1.98875e-10	Decrease	DE	-0.487542	-1.43831	0.155571	0.999674	Decrease	nonDE	0.88075	2.3577	0.0216851	0.517752	Increase	nonDE	-2.93696	-8.54909	5.94288e-12	1.44159e-11	Decrease	DE	-1.56867	-4.6646	1.78983e-05	2.80786e-05	Decrease	DE
468	ENSMUSG00000003208	-0.277427	-2.06278	0.043493	0.999477	Decrease	nonDE	-0.0338868	-0.244455	0.807717	0.999909	Decrease	nonDE	-0.326647	-2.61601	0.0112511	0.0133813	Decrease	DE	-0.0831071	-0.661337	0.510942	0.532471	Decrease	nonDE	-0.107956	-0.583801	0.561554	0.999674	Decrease	nonDE	-0.0481582	-0.254566	0.799933	0.998772	Decrease	nonDE	-0.107665	-0.612287	0.542674	0.57428	Decrease	nonDE	-0.0478666	-0.270455	0.787743	0.807359	Decrease	nonDE
469	ENSMUSG00000003226	-0.0212641	-0.3753	0.708768	0.999477	Decrease	nonDE	-0.00522357	-0.0943581	0.925141	0.999909	Decrease	nonDE	1.31444	25.6132	6.85245e-34	5.04587e-33	Increase	DE	1.33048	25.8491	4.14516e-34	3.11188e-33	Increase	DE	-0.0166338	-0.213143	0.831942	0.999674	Decrease	nonDE	-0.0300477	-0.394558	0.694576	0.998772	Decrease	nonDE	1.36066	18.7288	1.13838e-26	7.84162e-26	Increase	DE	1.34725	18.5131	2.05665e-26	1.40385e-25	Increase	DE
470	ENSMUSG00000003228	0.0115646	0.0853063	0.932303	0.999477	Increase	nonDE	0.0895703	0.646834	0.52022	0.999909	Increase	nonDE	-0.111235	-0.880949	0.38188	0.403228	Decrease	nonDE	-0.0332294	-0.264518	0.792292	0.804546	Decrease	nonDE	-0.0906097	-0.483379	0.630595	0.999674	Decrease	nonDE	0.208661	1.10477	0.273692	0.958346	Increase	nonDE	0.0153447	0.0864937	0.931364	0.939426	Increase	nonDE	0.314616	1.77563	0.0808929	0.0950269	Increase	nonDE
471	ENSMUSG00000003233	-0.0336072	-0.133889	0.893941	0.999477	Decrease	nonDE	0.110614	0.442291	0.659877	0.999909	Increase	nonDE	0.386669	1.69498	0.095291	0.106403	Increase	nonDE	0.53089	2.30622	0.0245884	0.0285581	Increase	DE	-0.00889144	-0.0257828	0.979517	0.999674	Decrease	nonDE	-0.214028	-0.622605	0.535916	0.998772	Decrease	nonDE	0.526451	1.6267	0.109071	0.126751	Increase	nonDE	0.321314	0.987657	0.327308	0.35695	Increase	nonDE
472	ENSMUSG00000003234	-0.118993	-1.03419	0.305218	0.999477	Decrease	nonDE	0.0873501	0.736102	0.464552	0.999909	Increase	nonDE	-0.391097	-3.61602	0.000616281	0.000779049	Decrease	DE	-0.184753	-1.7241	0.0898665	0.100475	Decrease	nonDE	0.0377841	0.238999	0.811925	0.999674	Increase	nonDE	0.00465322	0.028648	0.977241	0.999487	Increase	nonDE	-0.21523	-1.42553	0.159212	0.181929	Decrease	nonDE	-0.248361	-1.64073	0.106115	0.123178	Decrease	nonDE
473	ENSMUSG00000003235	-0.136225	-1.86243	0.0674668	0.999477	Decrease	nonDE	-0.0250432	-0.335062	0.738753	0.999909	Decrease	nonDE	-0.295788	-4.36647	5.10068e-05	6.78041e-05	Decrease	DE	-0.184606	-2.71774	0.00859045	0.0102486	Decrease	DE	0.00611875	0.0608626	0.951672	0.999674	Increase	nonDE	0.0725375	0.706962	0.482342	0.998772	Increase	nonDE	-0.267968	-2.80085	0.00685914	0.00890128	Decrease	DE	-0.201549	-2.10256	0.0397309	0.0480126	Decrease	DE
474	ENSMUSG00000003269	-0.025985	-0.378779	0.706196	0.999477	Decrease	nonDE	-0.0853504	-1.1726	0.245617	0.955387	Decrease	nonDE	-1.19018	-18.243	4.34333e-26	1.7127e-25	Decrease	DE	-1.24955	-19.0798	4.39409e-27	1.86613e-26	Decrease	DE	0.0105395	0.111602	0.911513	0.999674	Increase	nonDE	0.0777701	0.777616	0.439867	0.998772	Increase	nonDE	-1.28026	-13.9118	2.182e-20	9.09863e-20	Decrease	DE	-1.21303	-13.1747	2.56309e-19	1.00045e-18	Decrease	DE
475	ENSMUSG00000003273	0.204518	1.36534	0.177272	0.999477	Increase	nonDE	-0.841241	-4.1056	0.00012439	0.0437905	Decrease	DE	-4.34036	-22.2087	1.53578e-30	8.41425e-30	Decrease	DE	-5.38611	-26.7138	6.78374e-35	5.53198e-34	Decrease	DE	0.265289	1.28701	0.203059	0.999674	Increase	nonDE	-0.791242	-2.85221	0.00595651	0.319807	Decrease	nonDE	-4.29962	-17.339	5.61428e-25	3.34874e-24	Decrease	DE	-5.35615	-20.4464	1.21348e-28	1.00743e-27	Decrease	DE
476	ENSMUSG00000003279	0.0406913	0.431601	0.667587	0.999477	Increase	nonDE	-0.434034	-2.2647	0.0271765	0.592799	Decrease	nonDE	-8.16715	-34.2441	6.11166e-41	1.08154e-39	Decrease	DE	-8.64187	-35.0647	1.58843e-41	3.05251e-40	Decrease	DE	0.0932024	0.717397	0.475928	0.999674	Increase	nonDE	-0.631902	-2.44588	0.0174162	0.482006	Decrease	nonDE	-7.99331	-30.1286	8.42898e-38	2.35584e-36	Decrease	DE	-8.71842	-30.5155	4.12053e-38	1.25098e-36	Decrease	DE
477	ENSMUSG00000003282	0.30434	1.00106	0.32084	0.999477	Increase	nonDE	0.341713	1.11933	0.267486	0.970378	Increase	nonDE	0.120086	0.42623	0.671474	0.689475	Increase	nonDE	0.157459	0.565172	0.574075	0.594074	Increase	nonDE	-0.135576	-0.324082	0.747009	0.999674	Decrease	nonDE	0.747906	1.76815	0.0821464	0.779801	Increase	nonDE	-0.5633	-1.4153	0.162179	0.185153	Decrease	nonDE	0.320183	0.811625	0.420232	0.45086	Increase	nonDE
478	ENSMUSG00000003283	0.138034	0.30547	0.761107	0.999477	Increase	nonDE	0.436544	0.937818	0.352246	0.989354	Increase	nonDE	-1.14273	-2.69145	0.00929209	0.0110953	Decrease	DE	-0.844221	-2.00741	0.0493961	0.0561917	Decrease	nonDE	0.620218	1.00025	0.321363	0.999674	Increase	nonDE	1.2911	2.00856	0.0492701	0.684955	Increase	nonDE	-1.545	-2.56634	0.0128957	0.0163291	Decrease	DE	-0.874118	-1.48615	0.142682	0.163074	Decrease	nonDE
479	ENSMUSG00000003299	-0.122413	-1.34846	0.182606	0.999477	Decrease	nonDE	0.0852138	0.962641	0.339612	0.988356	Increase	nonDE	0.635608	7.78474	1.18011e-10	2.0397e-10	Increase	DE	0.843235	10.2173	1.00097e-14	2.13648e-14	Increase	DE	-0.125231	-1.00778	0.31763	0.999674	Decrease	nonDE	0.167303	1.37361	0.1747	0.910416	Increase	nonDE	0.554635	4.79202	1.13448e-05	1.81048e-05	Increase	DE	0.847169	7.28566	8.36684e-10	1.75973e-09	Increase	DE
480	ENSMUSG00000003308	-0.0693883	-1.30244	0.197771	0.999477	Decrease	nonDE	0.0832518	1.55283	0.125751	0.859669	Increase	nonDE	-0.0205143	-0.419912	0.676058	0.693791	Decrease	nonDE	0.132126	2.69302	0.00917791	0.0109352	Increase	DE	-0.112582	-1.53485	0.130105	0.999674	Decrease	nonDE	0.120191	1.62588	0.109246	0.829925	Increase	nonDE	-0.103928	-1.49799	0.139407	0.160182	Decrease	nonDE	0.128845	1.85652	0.0683169	0.08092	Increase	nonDE
481	ENSMUSG00000003309	0.258754	0.957338	0.342361	0.999477	Increase	nonDE	-0.0245879	-0.123897	0.901824	0.999909	Decrease	nonDE	5.33745	19.733	1.90707e-27	8.26249e-27	Increase	DE	5.05411	19.48	3.66546e-27	1.56472e-26	Increase	DE	0.217588	0.588955	0.558173	0.999674	Increase	nonDE	0.0676463	0.247735	0.805212	0.998772	Increase	nonDE	5.16764	15.1248	8.16366e-22	3.78046e-21	Increase	DE	5.0177	14.8132	2.14326e-21	9.64437e-21	Increase	DE
482	ENSMUSG00000003316	-0.0313553	-0.368209	0.714036	0.999477	Decrease	nonDE	0.0207834	0.245949	0.806576	0.999909	Increase	nonDE	0.669886	8.62998	4.78292e-12	8.83042e-12	Increase	DE	0.722024	9.27384	4.0404e-13	7.90874e-13	Increase	DE	-0.025429	-0.216966	0.828984	0.999674	Decrease	nonDE	-0.031816	-0.273297	0.78558	0.998772	Decrease	nonDE	0.635177	5.77269	3.08011e-07	5.45064e-07	Increase	DE	0.62879	5.71057	3.89654e-07	6.85145e-07	Increase	DE
483	ENSMUSG00000003344	-0.0823345	-0.613891	0.54162	0.999477	Decrease	nonDE	-0.0921787	-0.60813	0.545409	0.999909	Decrease	nonDE	-1.62964	-11.9631	1.71087e-17	4.16478e-17	Decrease	DE	-1.63949	-12.0444	1.2828e-17	3.17742e-17	Decrease	DE	-0.0668523	-0.363592	0.717448	0.999674	Decrease	nonDE	-0.0355649	-0.170778	0.864976	0.998772	Decrease	nonDE	-1.76836	-9.36787	2.5104e-13	6.70168e-13	Decrease	DE	-1.73707	-9.19082	4.95501e-13	1.29071e-12	Decrease	DE
484	ENSMUSG00000003345	0.0282726	0.396226	0.693351	0.999477	Increase	nonDE	0.097753	1.37292	0.174913	0.914754	Increase	nonDE	0.347135	5.33235	1.56563e-06	2.23627e-06	Increase	DE	0.416615	6.36632	3.03739e-08	4.70392e-08	Increase	DE	-0.0706546	-0.720009	0.47433	0.999674	Decrease	nonDE	0.117197	1.19292	0.237622	0.945171	Increase	nonDE	0.190127	2.05594	0.0441707	0.0535577	Increase	nonDE	0.377979	4.08371	0.0001339	0.000197004	Increase	DE
485	ENSMUSG00000003346	0.118225	1.01603	0.313719	0.999477	Increase	nonDE	0.0161938	0.13629	0.892051	0.999909	Increase	nonDE	-0.0274027	-0.253815	0.800511	0.812991	Decrease	nonDE	-0.129433	-1.19901	0.235261	0.25389	Decrease	nonDE	0.0204285	0.127843	0.898703	0.999674	Increase	nonDE	0.0186611	0.114226	0.909442	0.998772	Increase	nonDE	-0.186245	-1.22508	0.225359	0.252713	Decrease	nonDE	-0.188012	-1.23099	0.223156	0.248928	Decrease	nonDE
486	ENSMUSG00000003348	0.157109	1.60144	0.114561	0.999477	Increase	nonDE	0.145778	1.53032	0.13122	0.864304	Increase	nonDE	0.937488	10.5705	2.6797e-15	5.83476e-15	Increase	DE	0.926157	10.4152	4.77651e-15	1.0369e-14	Increase	DE	0.252066	1.861	0.067672	0.999674	Increase	nonDE	0.0524663	0.400409	0.690285	0.998772	Increase	nonDE	1.05317	8.34776	1.30264e-11	3.09144e-11	Increase	DE	0.85357	6.81577	5.27402e-09	1.0496e-08	Increase	DE
487	ENSMUSG00000003352	0.00210926	0.022055	0.982478	0.999477	Increase	nonDE	-0.0223415	-0.18932	0.850485	0.999909	Decrease	nonDE	-2.55491	-23.6594	5.13966e-32	3.19462e-31	Decrease	DE	-2.57936	-23.6381	5.39511e-32	3.34335e-31	Decrease	DE	-0.024406	-0.185218	0.853686	0.999674	Decrease	nonDE	-0.199338	-1.23737	0.220795	0.935107	Decrease	nonDE	-2.47518	-17.2333	7.61743e-25	4.49494e-24	Decrease	DE	-2.65012	-17.8892	1.17017e-25	7.38146e-25	Decrease	DE
488	ENSMUSG00000003354	0.0413025	0.177466	0.859743	0.999477	Increase	nonDE	0.442084	1.74394	0.0863191	0.807006	Increase	nonDE	-3.66543	-16.0633	2.43244e-23	8.16205e-23	Decrease	DE	-3.26465	-14.3851	4.6537e-21	1.38315e-20	Decrease	DE	0.355028	1.10719	0.272656	0.999674	Increase	nonDE	0.180289	0.517091	0.607004	0.998772	Increase	nonDE	-3.52182	-11.0478	4.61851e-16	1.46114e-15	Decrease	DE	-3.69656	-11.615	5.91893e-17	1.99327e-16	Decrease	DE
489	ENSMUSG00000003355	0.659481	2.83476	0.00626833	0.88332	Increase	nonDE	-0.206469	-1.28597	0.203472	0.93425	Decrease	nonDE	5.85276	23.3839	1.49442e-31	8.96543e-31	Increase	DE	4.98681	22.0603	3.29769e-30	1.77558e-29	Increase	DE	0.56223	1.77994	0.0802288	0.999674	Increase	nonDE	-0.316712	-1.43285	0.157171	0.894756	Decrease	nonDE	5.62557	18.6857	1.78155e-26	1.20513e-25	Increase	DE	4.74663	16.4367	1.04225e-23	5.64674e-23	Increase	DE
490	ENSMUSG00000003360	-0.043562	-0.370157	0.712576	0.999477	Decrease	nonDE	-0.0151701	-0.121331	0.903836	0.999909	Decrease	nonDE	-0.652611	-5.84615	2.25054e-07	3.33908e-07	Decrease	DE	-0.624219	-5.54643	7.01709e-07	1.02007e-06	Decrease	DE	-0.0965757	-0.596775	0.552915	0.999674	Decrease	nonDE	-0.100858	-0.59035	0.557185	0.998772	Decrease	nonDE	-0.606821	-3.87406	0.000268507	0.000386727	Decrease	DE	-0.611103	-3.86162	0.000279663	0.000401293	Decrease	DE
491	ENSMUSG00000003363	0.0801624	0.850192	0.398616	0.999477	Increase	nonDE	0.00680709	0.0722932	0.94261	0.999909	Increase	nonDE	0.44667	5.19217	2.63463e-06	3.72459e-06	Increase	DE	0.373314	4.31507	6.09197e-05	8.08646e-05	Increase	DE	0.0682147	0.524987	0.601537	0.999674	Increase	nonDE	0.0662285	0.510745	0.611414	0.998772	Increase	nonDE	0.378758	3.0959	0.00298715	0.00398946	Increase	DE	0.376772	3.08174	0.00311215	0.00411521	Increase	DE
492	ENSMUSG00000003378	0.105731	0.938724	0.351656	0.999477	Increase	nonDE	-0.219286	-1.32754	0.189386	0.925485	Decrease	nonDE	-4.47671	-26.6179	8.27144e-35	6.65658e-34	Decrease	DE	-4.80173	-28.324	2.65254e-36	2.4782e-35	Decrease	DE	0.0802444	0.517531	0.606699	0.999674	Increase	nonDE	0.245202	1.10369	0.27416	0.958346	Increase	nonDE	-4.69191	-22.491	7.82078e-31	8.20562e-30	Decrease	DE	-4.52695	-21.814	3.98931e-30	3.86685e-29	Decrease	DE
493	ENSMUSG00000003380	0.0165336	0.211696	0.833065	0.999477	Increase	nonDE	-0.0127535	-0.165821	0.868858	0.999909	Decrease	nonDE	0.898287	12.6889	1.35052e-18	3.48119e-18	Increase	DE	0.869	12.2032	7.33021e-18	1.84101e-17	Increase	DE	0.0178446	0.166221	0.868545	0.999674	Increase	nonDE	-0.0496213	-0.468373	0.641224	0.998772	Decrease	nonDE	0.816381	8.12929	3.05937e-11	7.10362e-11	Increase	DE	0.748915	7.44327	4.50718e-10	9.67889e-10	Increase	DE
494	ENSMUSG00000003382	0.132706	1.00721	0.317901	0.999477	Increase	nonDE	-0.0842321	-0.670017	0.505431	0.999909	Decrease	nonDE	1.51564	12.6303	1.65364e-18	4.24334e-18	Increase	DE	1.2987	10.9819	5.87785e-16	1.33537e-15	Increase	DE	0.10056	0.55811	0.578857	0.999674	Increase	nonDE	-0.0657487	-0.381826	0.703946	0.998772	Decrease	nonDE	1.44426	8.67839	3.59444e-12	8.83839e-12	Increase	DE	1.27795	7.67026	1.84919e-10	4.06438e-10	Increase	DE
495	ENSMUSG00000003402	0.0786739	0.9414	0.350295	0.999477	Increase	nonDE	-0.0363153	-0.457863	0.648713	0.999909	Decrease	nonDE	2.03986	27.2571	2.23124e-35	1.9089e-34	Increase	DE	1.92487	25.5457	7.91834e-34	5.77167e-33	Increase	DE	-0.00153615	-0.013333	0.989407	0.999674	Decrease	nonDE	-0.0916009	-0.838572	0.405056	0.995933	Decrease	nonDE	2.00159	18.8762	7.62191e-27	5.32793e-26	Increase	DE	1.91153	17.9752	9.18485e-26	5.8541e-25	Increase	DE
496	ENSMUSG00000003410	0.0155683	0.183656	0.854906	0.999477	Increase	nonDE	0.822215	4.84829	9.26214e-06	0.0102168	Increase	DE	-9.59997	-42.1634	4.03645e-46	1.95284e-44	Decrease	DE	-8.79333	-44.6408	1.48229e-47	1.0305e-45	Decrease	DE	0.0403703	0.346831	0.729939	0.999674	Increase	nonDE	0.809022	3.42635	0.00111315	0.149741	Increase	nonDE	-9.85556	-37.2677	4.89325e-43	4.47313e-41	Decrease	DE	-9.08691	-37.8911	1.89146e-43	2.04549e-41	Decrease	DE
497	ENSMUSG00000003411	0.165883	1.27452	0.207421	0.999477	Increase	nonDE	-0.210016	-1.29004	0.202015	0.932391	Decrease	nonDE	-2.76381	-18.5539	1.83831e-26	7.41146e-26	Decrease	DE	-3.13971	-20.6625	6.99426e-29	3.38581e-28	Decrease	DE	0.181803	1.01504	0.314183	0.999674	Increase	nonDE	0.0955497	0.42796	0.670221	0.998772	Increase	nonDE	-3.01831	-14.9241	8.28895e-22	3.83633e-21	Decrease	DE	-3.10457	-15.3074	2.48441e-22	1.20655e-21	Decrease	DE
498	ENSMUSG00000003418	0.0284865	0.103122	0.918212	0.999477	Increase	nonDE	0.146791	0.50796	0.613354	0.999909	Increase	nonDE	-0.850974	-3.26175	0.00183302	0.00226828	Decrease	DE	-0.73267	-2.81316	0.00663197	0.00795741	Decrease	DE	-0.197297	-0.518312	0.606157	0.999674	Decrease	nonDE	-0.406404	-1.021	0.311377	0.97929	Decrease	nonDE	-0.713062	-1.9455	0.056429	0.0677361	Decrease	nonDE	-0.922169	-2.49563	0.0153562	0.0192721	Decrease	DE
499	ENSMUSG00000003420	-0.228607	-0.346175	0.730629	0.999477	Decrease	nonDE	-0.349284	-0.661078	0.511523	0.999909	Decrease	nonDE	3.79653	6.05787	1.63711e-07	2.44627e-07	Increase	DE	3.67586	6.07152	1.55819e-07	2.33447e-07	Increase	DE	-0.311294	-0.346006	0.730755	0.999674	Decrease	nonDE	-0.297754	-0.408166	0.684852	0.998772	Decrease	nonDE	3.4485	4.26905	8.49274e-05	0.000127088	Increase	DE	3.46204	4.20693	0.000104202	0.000154588	Increase	DE
500	ENSMUSG00000003421	-0.0583332	-0.603557	0.548425	0.999477	Decrease	nonDE	-0.067572	-0.714491	0.477709	0.999909	Decrease	nonDE	0.774848	8.88234	1.62978e-12	3.07308e-12	Increase	DE	0.765609	8.70564	3.23348e-12	6.05559e-12	Increase	DE	-0.16696	-1.25299	0.215095	0.999674	Decrease	nonDE	-0.0371595	-0.286581	0.775425	0.998772	Decrease	nonDE	0.782746	6.3404	3.35846e-08	6.34278e-08	Increase	DE	0.912547	7.32346	7.21337e-10	1.52644e-09	Increase	DE
501	ENSMUSG00000003423	-0.0150494	-0.132917	0.894706	0.999477	Decrease	nonDE	0.0866421	0.67715	0.500927	0.999909	Increase	nonDE	-1.65428	-14.2791	6.56193e-21	1.92234e-20	Decrease	DE	-1.55259	-13.5516	7.21136e-20	2.00739e-19	Decrease	DE	0.0129223	0.0830055	0.934125	0.999674	Increase	nonDE	0.215107	1.22492	0.225419	0.938931	Increase	nonDE	-1.72471	-10.8098	1.10635e-15	3.41395e-15	Decrease	DE	-1.52252	-9.56799	1.16785e-13	3.16307e-13	Decrease	DE
502	ENSMUSG00000003429	0.135939	0.953858	0.344396	0.999477	Increase	nonDE	0.0324644	0.22139	0.825622	0.999909	Increase	nonDE	-0.536156	-4.06214	0.000158083	0.000205229	Decrease	DE	-0.639631	-4.8049	1.26868e-05	1.73887e-05	Decrease	DE	0.0517749	0.263076	0.793491	0.999674	Increase	nonDE	0.155115	0.768202	0.445706	0.998772	Increase	nonDE	-0.594823	-3.16223	0.00256611	0.00344466	Decrease	DE	-0.491482	-2.61519	0.0115299	0.0146052	Decrease	DE
503	ENSMUSG00000003435	0.00087022	0.0112022	0.991099	0.999477	Increase	nonDE	0.135402	1.79137	0.0783051	0.785642	Increase	nonDE	1.03319	14.74	1.48801e-21	4.51258e-21	Increase	DE	1.16773	16.5599	5.48432e-24	1.92416e-23	Increase	DE	-0.0109608	-0.10229	0.91887	0.999674	Decrease	nonDE	0.149739	1.43909	0.15535	0.893456	Increase	nonDE	1.08867	10.9304	7.09927e-16	2.21715e-15	Increase	DE	1.24937	12.5366	2.28813e-18	8.40015e-18	Increase	DE
504	ENSMUSG00000003436	-0.036256	-0.275052	0.784226	0.999477	Decrease	nonDE	-0.160638	-0.848043	0.399803	0.999909	Decrease	nonDE	-4.67944	-23.7651	4.03892e-32	2.52849e-31	Decrease	DE	-4.80382	-25.3092	1.31716e-33	9.36962e-33	Decrease	DE	-0.0146232	-0.0805729	0.936051	0.999674	Decrease	nonDE	0.931543	3.59281	0.000663134	0.11209	Increase	nonDE	-5.1501	-20.6466	7.28222e-29	6.14753e-28	Decrease	DE	-4.20393	-18.056	7.32177e-26	4.69923e-25	Decrease	DE
505	ENSMUSG00000003437	0.0334521	0.401745	0.689307	0.999477	Increase	nonDE	-0.0155122	-0.190261	0.84975	0.999909	Decrease	nonDE	0.8831	11.6917	4.49598e-17	1.06883e-16	Increase	DE	0.834136	11.021	5.0936e-16	1.16102e-15	Increase	DE	0.0994433	0.867459	0.389165	0.999674	Increase	nonDE	0.0641258	0.571991	0.569477	0.998772	Increase	nonDE	0.870789	8.14533	2.8733e-11	6.68375e-11	Increase	DE	0.835472	7.81584	1.04457e-10	2.33214e-10	Increase	DE
506	ENSMUSG00000003438	-0.0299375	-0.289762	0.773002	0.999477	Decrease	nonDE	-0.154398	-1.41688	0.161718	0.897088	Decrease	nonDE	-0.479294	-4.91974	7.15068e-06	9.88596e-06	Decrease	DE	-0.603754	-6.14788	7.06984e-08	1.07625e-07	Decrease	DE	0.0145679	0.102651	0.918584	0.999674	Increase	nonDE	-0.102506	-0.69272	0.491172	0.998772	Decrease	nonDE	-0.432061	-3.16675	0.00242903	0.00326541	Decrease	DE	-0.549135	-3.99459	0.00018037	0.000262711	Decrease	DE
507	ENSMUSG00000003444	-0.0596469	-0.275835	0.783627	0.999477	Decrease	nonDE	-0.282621	-1.33551	0.186782	0.923914	Decrease	nonDE	1.00917	5.17374	2.82028e-06	3.98092e-06	Increase	DE	0.786194	3.99585	0.00017962	0.000233317	Increase	DE	-0.328122	-1.10879	0.271968	0.999674	Decrease	nonDE	-0.408414	-1.40752	0.164461	0.902843	Decrease	nonDE	0.826843	3.02126	0.00370332	0.00490318	Increase	DE	0.74655	2.67541	0.00961851	0.0122497	Increase	DE
508	ENSMUSG00000003452	-0.0049846	-0.0609776	0.951581	0.999477	Decrease	nonDE	0.0596655	0.559361	0.578009	0.999909	Increase	nonDE	-4.05496	-39.4882	1.7666e-44	6.03927e-43	Decrease	DE	-3.99031	-39.6808	1.33514e-44	4.63127e-43	Decrease	DE	0.135896	1.20768	0.231935	0.999674	Increase	nonDE	0.0975334	0.674163	0.502811	0.998772	Increase	nonDE	-3.99078	-30.3672	5.41608e-38	1.57495e-36	Decrease	DE	-4.02914	-30.4693	4.48594e-38	1.35694e-36	Decrease	DE
509	ENSMUSG00000003458	0.0122533	0.0862528	0.931554	0.999477	Increase	nonDE	0.0091928	0.0704503	0.944071	0.999909	Increase	nonDE	1.71761	13.5503	7.24157e-20	1.99499e-19	Increase	DE	1.71455	13.4498	1.01388e-19	2.79547e-19	Increase	DE	-0.0838235	-0.43326	0.666388	0.999674	Decrease	nonDE	-0.0287436	-0.159778	0.873595	0.998772	Decrease	nonDE	1.53062	8.65938	3.87e-12	9.49481e-12	Increase	DE	1.5857	8.91735	1.42326e-12	3.59038e-12	Increase	DE
510	ENSMUSG00000003464	-0.00638603	-0.109527	0.913152	0.999477	Decrease	nonDE	-0.00586309	-0.100411	0.920355	0.999909	Decrease	nonDE	0.296709	5.5572	6.73795e-07	9.78807e-07	Increase	DE	0.297232	5.55169	6.87938e-07	1.00067e-06	Increase	DE	-0.0320845	-0.399679	0.69082	0.999674	Decrease	nonDE	-0.00232562	-0.0289668	0.976988	0.999487	Decrease	nonDE	0.292124	3.86502	0.000276574	0.000397756	Increase	DE	0.321882	4.25135	7.58236e-05	0.000113526	Increase	DE
511	ENSMUSG00000003469	0.217118	0.872925	0.386203	0.999477	Increase	nonDE	-0.299946	-1.13182	0.262238	0.968746	Decrease	nonDE	-2.81111	-11.7888	3.17912e-17	7.62343e-17	Decrease	DE	-3.32817	-13.988	1.69831e-20	4.89126e-20	Decrease	DE	0.707937	2.06131	0.043638	0.999674	Increase	nonDE	-0.374045	-1.02686	0.308632	0.976651	Decrease	nonDE	-2.46108	-7.32929	7.05016e-10	1.50344e-09	Decrease	DE	-3.54306	-10.5997	2.40478e-15	7.23578e-15	Decrease	DE
512	ENSMUSG00000003477	0.658076	1.46022	0.1501	0.999477	Increase	nonDE	-0.39285	-1.11685	0.269069	0.970378	Decrease	nonDE	6.06604	13.9761	1.8435e-19	4.97593e-19	Increase	DE	5.01511	11.9413	1.09594e-16	2.58457e-16	Increase	DE	0.241414	0.391173	0.697229	0.999674	Increase	nonDE	-0.629623	-1.29218	0.201871	0.929787	Decrease	nonDE	5.76737	10.2574	3.22757e-14	9.11943e-14	Increase	DE	4.89633	8.7456	7.03211e-12	1.69167e-11	Increase	DE
513	ENSMUSG00000003484	0.194345	0.67531	0.502087	0.999477	Increase	nonDE	-0.001053	-0.00384263	0.996947	0.999909	Decrease	nonDE	3.56399	13.7334	3.93646e-20	1.10189e-19	Increase	DE	3.36859	12.9975	4.6837e-19	1.24633e-18	Increase	DE	-0.0245082	-0.0619077	0.950843	0.999674	Decrease	nonDE	-0.315662	-0.833181	0.408065	0.996728	Decrease	nonDE	3.35868	9.18574	5.05285e-13	1.31827e-12	Increase	DE	3.06752	8.37032	1.1929e-11	2.8367e-11	Increase	DE
514	ENSMUSG00000003500	0.0865231	0.660986	0.511165	0.999477	Increase	nonDE	0.0225298	0.159683	0.87367	0.999909	Increase	nonDE	-0.954518	-7.49503	3.67851e-10	6.20815e-10	Decrease	DE	-1.01851	-8.06287	3.96772e-11	7.04625e-11	Decrease	DE	0.0633071	0.351372	0.726547	0.999674	Increase	nonDE	0.0670167	0.344053	0.732016	0.998772	Increase	nonDE	-1.07435	-6.02775	1.1226e-07	2.05062e-07	Decrease	DE	-1.07064	-6.00841	1.20916e-07	2.2e-07	Decrease	DE
515	ENSMUSG00000003505	0.202284	0.529792	0.59849	0.999477	Increase	nonDE	-0.133514	-0.909101	0.367452	0.989625	Decrease	nonDE	13.0307	23.3103	2.33909e-29	1.1668e-28	Increase	DE	12.6949	23.1479	3.27025e-29	1.62491e-28	Increase	DE	0.816638	1.57986	0.120148	0.999674	Increase	nonDE	-0.313367	-1.54968	0.127228	0.859286	Decrease	nonDE	13.2433	21.7122	6.89542e-28	5.29919e-27	Increase	DE	12.1133	19.8342	4.79399e-26	3.13896e-25	Increase	DE
516	ENSMUSG00000003518	0.0185826	0.174382	0.862155	0.999477	Increase	nonDE	-0.0406195	-0.382653	0.703337	0.999909	Decrease	nonDE	0.4886	5.03421	4.71088e-06	6.57109e-06	Increase	DE	0.429398	4.39679	4.59137e-05	6.13096e-05	Increase	DE	0.0422503	0.288658	0.773843	0.999674	Increase	nonDE	-0.0354188	-0.24286	0.808947	0.998772	Decrease	nonDE	0.452162	3.28825	0.00169316	0.00230236	Increase	DE	0.374493	2.71671	0.00861415	0.0110062	Increase	DE
517	ENSMUSG00000003526	0.601404	1.97908	0.0524263	0.999477	Increase	nonDE	-0.163803	-0.611015	0.54351	0.999909	Decrease	nonDE	4.05132	14.513	3.08046e-21	9.17538e-21	Increase	DE	3.28611	12.1646	8.39659e-18	2.10118e-17	Increase	DE	0.36994	0.893668	0.375089	0.999674	Increase	nonDE	-0.236271	-0.643275	0.52251	0.998772	Decrease	nonDE	3.63901	9.65404	8.41327e-14	2.31585e-13	Increase	DE	3.03279	8.10417	3.3754e-11	7.78171e-11	Increase	DE
518	ENSMUSG00000003527	-0.183965	-1.10727	0.272621	0.999477	Decrease	nonDE	0.113583	0.65344	0.515982	0.999909	Increase	nonDE	-0.678483	-4.35853	5.24291e-05	6.96501e-05	Decrease	DE	-0.380935	-2.42681	0.0182694	0.0213962	Decrease	DE	-0.112984	-0.49709	0.620952	0.999674	Decrease	nonDE	0.0593602	0.248629	0.804501	0.998772	Increase	nonDE	-0.669232	-3.03876	0.00352235	0.00467405	Decrease	DE	-0.496888	-2.25387	0.0278897	0.0342205	Decrease	DE
519	ENSMUSG00000003528	-0.0297876	-0.284814	0.776772	0.999477	Decrease	nonDE	-0.11256	-1.00975	0.316694	0.988131	Decrease	nonDE	-0.678055	-6.83311	4.92843e-09	7.89866e-09	Decrease	DE	-0.760828	-7.57867	2.64911e-10	4.51925e-10	Decrease	DE	0.045653	0.317133	0.75225	0.999674	Increase	nonDE	-0.296061	-1.9288	0.0585162	0.711041	Decrease	nonDE	-0.623643	-4.46275	3.64844e-05	5.61032e-05	Decrease	DE	-0.965357	-6.78386	5.97465e-09	1.18377e-08	Decrease	DE
520	ENSMUSG00000003531	0.163174	1.77027	0.0817904	0.999477	Increase	nonDE	-0.275438	-2.60934	0.0114496	0.454304	Decrease	nonDE	-1.28802	-14.0288	1.48541e-20	4.25217e-20	Decrease	DE	-1.72663	-18.0435	7.58133e-26	2.97323e-25	Decrease	DE	0.0990722	0.77944	0.4388	0.999674	Increase	nonDE	-0.199206	-1.38687	0.170639	0.908427	Decrease	nonDE	-1.41038	-11.0027	5.44631e-16	1.71315e-15	Decrease	DE	-1.70866	-12.9009	6.51647e-19	2.47524e-18	Decrease	DE
521	ENSMUSG00000003534	0.0216731	0.271304	0.787095	0.999477	Increase	nonDE	0.0614151	0.787678	0.434006	0.999909	Increase	nonDE	1.43706	19.8541	5.82842e-28	2.6156e-27	Increase	DE	1.4768	20.3617	1.56491e-28	7.36434e-28	Increase	DE	0.0779635	0.708304	0.481517	0.999674	Increase	nonDE	0.139298	1.29605	0.199955	0.926534	Increase	nonDE	1.38804	13.5214	8.13902e-20	3.2758e-19	Increase	DE	1.44937	14.1428	1.04536e-20	4.48559e-20	Increase	DE
522	ENSMUSG00000003541	0.446533	2.44279	0.0177851	0.999477	Increase	nonDE	0.279158	1.92978	0.0587539	0.729787	Increase	nonDE	4.61438	25.9448	1.05156e-32	6.95131e-32	Increase	DE	4.447	26.6755	2.5204e-33	1.74342e-32	Increase	DE	0.215474	0.847303	0.400467	0.999674	Increase	nonDE	0.314563	1.57594	0.120725	0.847693	Increase	nonDE	4.49745	19.1915	3.65442e-26	2.39375e-25	Increase	DE	4.59654	20.2097	2.95449e-27	2.1746e-26	Increase	DE
523	ENSMUSG00000003545	-0.0168907	-0.0550583	0.956276	0.999477	Decrease	nonDE	0.0279757	0.0960852	0.923775	0.999909	Increase	nonDE	3.34902	12.1059	1.03253e-17	2.5404e-17	Increase	DE	3.39389	12.2967	5.28056e-18	1.33393e-17	Increase	DE	0.061127	0.144859	0.88531	0.999674	Increase	nonDE	0.167055	0.415621	0.679178	0.998772	Increase	nonDE	3.36831	8.64357	4.1152e-12	1.00844e-11	Increase	DE	3.47424	8.92498	1.3819e-12	3.4903e-12	Increase	DE
524	ENSMUSG00000003546	-0.0208098	-0.214682	0.830747	0.999477	Decrease	nonDE	-0.00525642	-0.0563868	0.955222	0.999909	Decrease	nonDE	0.991124	11.4417	1.10398e-16	2.57673e-16	Increase	DE	1.00668	11.4676	1.00568e-16	2.37544e-16	Increase	DE	0.0128152	0.0963367	0.923576	0.999674	Increase	nonDE	0.0730959	0.567839	0.572275	0.998772	Increase	nonDE	0.850197	6.88816	3.97361e-09	8.03266e-09	Increase	DE	0.910478	7.36623	6.09878e-10	1.29672e-09	Increase	DE
525	ENSMUSG00000003549	-0.11939	-0.974715	0.333636	0.999477	Decrease	nonDE	0.0662076	0.55183	0.583126	0.999909	Increase	nonDE	0.531889	4.83071	9.86893e-06	1.35568e-05	Increase	DE	0.717487	6.42824	2.38849e-08	3.71812e-08	Increase	DE	-0.13444	-0.79726	0.428461	0.999674	Decrease	nonDE	0.168147	1.01808	0.31275	0.981088	Increase	nonDE	0.514726	3.27882	0.00174174	0.00236608	Increase	DE	0.817312	5.18033	2.75248e-06	4.57668e-06	Increase	DE
526	ENSMUSG00000003555	0.215766	1.18884	0.239212	0.999477	Increase	nonDE	0.3526	3.30387	0.00161551	0.198002	Increase	nonDE	8.16032	38.9521	3.87596e-44	1.23568e-42	Increase	DE	8.29716	40.5888	3.62898e-45	1.42287e-43	Increase	DE	0.254947	1.03183	0.306316	0.999674	Increase	nonDE	0.332793	2.25879	0.0275635	0.565096	Increase	nonDE	7.99174	32.5954	1.00269e-39	4.2108e-38	Increase	DE	8.06958	32.7319	7.91613e-40	3.51153e-38	Increase	DE
527	ENSMUSG00000003559	-0.0303942	-0.224384	0.823225	0.999477	Decrease	nonDE	-0.0851125	-0.680922	0.498554	0.999909	Decrease	nonDE	1.60377	13.3758	1.29992e-19	3.537e-19	Increase	DE	1.54905	12.7087	1.26142e-18	3.28841e-18	Increase	DE	-0.0529338	-0.284303	0.777162	0.999674	Decrease	nonDE	-0.134465	-0.782183	0.4372	0.998772	Decrease	nonDE	1.58987	9.36734	2.5155e-13	6.71313e-13	Increase	DE	1.50834	8.82648	2.02348e-12	5.04931e-12	Increase	DE
528	ENSMUSG00000003573	0.0932962	0.41577	0.67907	0.999477	Increase	nonDE	-0.222831	-0.919165	0.36171	0.989354	Decrease	nonDE	-1.21707	-5.63147	5.0896e-07	7.43336e-07	Decrease	DE	-1.5332	-7.04072	2.18644e-09	3.56632e-09	Decrease	DE	0.0599674	0.193954	0.846871	0.999674	Increase	nonDE	-0.464439	-1.40087	0.166432	0.903125	Decrease	nonDE	-1.07294	-3.54836	0.00076248	0.00106383	Decrease	DE	-1.59735	-5.22348	2.34638e-06	3.91837e-06	Decrease	DE
529	ENSMUSG00000003575	0.139906	1.0534	0.296406	0.999477	Increase	nonDE	0.259128	1.53008	0.13128	0.864304	Increase	nonDE	-3.15852	-19.3966	1.88061e-27	8.14996e-27	Decrease	DE	-3.0393	-19.3072	2.38713e-27	1.03369e-26	Decrease	DE	0.22957	1.25444	0.214572	0.999674	Increase	nonDE	0.165966	0.704396	0.483926	0.998772	Increase	nonDE	-3.32524	-15.4664	1.51516e-22	7.4325e-22	Decrease	DE	-3.38885	-15.8085	5.28227e-23	2.70757e-22	Decrease	DE
530	ENSMUSG00000003581	0.00329202	0.039126	0.968921	0.999477	Increase	nonDE	-0.115223	-1.40848	0.164179	0.902155	Decrease	nonDE	1.25576	16.4979	6.5948e-24	2.28519e-23	Increase	DE	1.13725	14.9077	8.72957e-22	2.69577e-21	Increase	DE	0.0906312	0.782588	0.436963	0.999674	Increase	nonDE	-0.114201	-1.0168	0.313353	0.981088	Decrease	nonDE	1.32344	12.3068	5.09808e-18	1.81873e-17	Increase	DE	1.11861	10.3848	5.35009e-15	1.57262e-14	Increase	DE
531	ENSMUSG00000003585	0.0354916	0.150058	0.881225	0.999477	Increase	nonDE	0.29346	1.25854	0.213098	0.94125	Increase	nonDE	0.491635	2.29318	0.0253767	0.0296297	Increase	DE	0.749604	3.47373	0.000961872	0.00120505	Increase	DE	-0.263612	-0.811746	0.420164	0.999674	Decrease	nonDE	0.0637233	0.197707	0.843946	0.998772	Increase	nonDE	0.330782	1.08868	0.280673	0.310367	Increase	nonDE	0.658118	2.15052	0.0355749	0.0431985	Increase	DE
532	ENSMUSG00000003604	-0.0756999	-0.719204	0.474822	0.999477	Decrease	nonDE	-0.0760881	-0.710348	0.480255	0.999909	Decrease	nonDE	0.0896637	0.932896	0.354633	0.375969	Increase	nonDE	0.0892755	0.912845	0.364997	0.38661	Increase	nonDE	-0.108589	-0.743572	0.460053	0.999674	Decrease	nonDE	0.000648975	0.00440393	0.996501	0.999487	Increase	nonDE	0.121256	0.879539	0.382637	0.414774	Increase	nonDE	0.230494	1.66214	0.101728	0.118293	Increase	nonDE
533	ENSMUSG00000003617	-0.212799	-0.991405	0.325574	0.999477	Decrease	nonDE	0.141373	0.669986	0.505505	0.999909	Increase	nonDE	0.409298	2.10695	0.0394226	0.0454397	Increase	DE	0.76347	3.90327	0.000248133	0.000320125	Increase	DE	-0.376682	-1.2733	0.207951	0.999674	Decrease	nonDE	0.23282	0.809071	0.421755	0.998207	Increase	nonDE	0.573121	2.08794	0.0411696	0.0500031	Increase	nonDE	1.18262	4.283	6.95951e-05	0.000104475	Increase	DE
534	ENSMUSG00000003623	-0.136382	-1.20197	0.234122	0.999477	Decrease	nonDE	-0.0581661	-0.5389	0.591961	0.999909	Decrease	nonDE	1.5976	15.6145	9.58481e-23	3.109e-22	Increase	DE	1.67582	16.4086	8.60688e-24	2.98427e-23	Increase	DE	-0.170939	-1.10172	0.275007	0.999674	Decrease	nonDE	0.0830331	0.558827	0.578371	0.998772	Increase	nonDE	1.3791	9.6554	8.3698e-14	2.30465e-13	Increase	DE	1.63307	11.3232	1.69489e-16	5.51822e-16	Increase	DE
535	ENSMUSG00000003644	-0.0867147	-0.732206	0.466909	0.999477	Decrease	nonDE	-0.040668	-0.378818	0.706168	0.999909	Decrease	nonDE	1.81108	17.2152	8.02911e-25	2.92492e-24	Increase	DE	1.85712	17.4476	4.1089e-25	1.54128e-24	Increase	DE	-0.13871	-0.852878	0.397137	0.999674	Decrease	nonDE	0.0149414	0.100705	0.920122	0.999476	Increase	nonDE	1.65094	11.1767	2.88543e-16	9.24879e-16	Increase	DE	1.8046	12.112	1.01071e-17	3.55207e-17	Increase	DE
536	ENSMUSG00000003657	0.0730145	0.578865	0.564859	0.999477	Increase	nonDE	0.441452	2.10109	0.0398649	0.648579	Increase	nonDE	-7.46987	-31.1791	1.22935e-38	1.53169e-37	Decrease	DE	-7.10144	-30.4562	4.59566e-38	5.29525e-37	Decrease	DE	0.0535343	0.308388	0.758861	0.999674	Increase	nonDE	0.248186	0.86735	0.389224	0.992182	Increase	nonDE	-7.56789	-26.8069	5.59954e-35	1.00597e-33	Decrease	DE	-7.37323	-26.0547	2.68341e-34	4.45334e-33	Decrease	DE
537	ENSMUSG00000003660	-0.0482238	-0.710992	0.479859	0.999477	Decrease	nonDE	-0.0103342	-0.14929	0.881828	0.999909	Decrease	nonDE	-0.319491	-5.10142	3.68154e-06	5.16402e-06	Decrease	DE	-0.281602	-4.471	3.5447e-05	4.7579e-05	Decrease	DE	-0.0951616	-1.01972	0.311978	0.999674	Decrease	nonDE	-0.0104682	-0.110018	0.912764	0.998772	Decrease	nonDE	-0.353334	-3.98264	0.000187677	0.000273812	Decrease	DE	-0.26864	-3.0191	0.0037263	0.00490025	Decrease	DE
538	ENSMUSG00000003662	-0.0171701	-0.241427	0.810052	0.999477	Decrease	nonDE	-0.0156581	-0.222318	0.824826	0.999909	Decrease	nonDE	0.605599	9.33554	2.84168e-13	5.56563e-13	Increase	DE	0.607111	9.35025	2.68585e-13	5.31008e-13	Increase	DE	-0.0308579	-0.315605	0.753403	0.999674	Decrease	nonDE	-0.00586834	-0.0606224	0.951863	0.999487	Decrease	nonDE	0.573649	6.26755	4.45308e-08	8.34625e-08	Increase	DE	0.598639	6.51705	1.69123e-08	3.25725e-08	Increase	DE
539	ENSMUSG00000003680	0.104331	1.29253	0.201155	0.999477	Increase	nonDE	-0.0719441	-0.997944	0.322336	0.988131	Decrease	nonDE	3.01317	41.6373	8.33481e-46	3.71719e-44	Increase	DE	2.8369	39.156	2.8714e-44	9.2074e-43	Increase	DE	-0.0232462	-0.208746	0.835358	0.999674	Decrease	nonDE	-0.0665797	-0.670371	0.505207	0.998772	Decrease	nonDE	2.9002	28.7912	1.06689e-36	2.47237e-35	Increase	DE	2.85686	28.1213	3.95456e-36	8.59817e-35	Increase	DE
540	ENSMUSG00000003721	-0.0119058	-0.138584	0.890246	0.999477	Decrease	nonDE	-0.0852168	-1.0079	0.317573	0.988131	Decrease	nonDE	0.979574	12.5486	2.19474e-18	5.59423e-18	Increase	DE	0.906263	11.582	6.66319e-17	1.59044e-16	Increase	DE	-0.080604	-0.683425	0.496983	0.999674	Decrease	nonDE	-0.0998503	-0.85927	0.39363	0.992182	Decrease	nonDE	0.887152	8.05958	4.01903e-11	9.25266e-11	Increase	DE	0.867906	7.84348	9.37268e-11	2.09965e-10	Increase	DE
541	ENSMUSG00000003731	0.0592308	0.68325	0.497093	0.999477	Increase	nonDE	0.021205	0.248109	0.804902	0.999909	Increase	nonDE	0.817853	10.3504	6.08362e-15	1.29984e-14	Increase	DE	0.779827	9.87549	3.6296e-14	7.51631e-14	Increase	DE	0.04139	0.34679	0.729969	0.999674	Increase	nonDE	-0.0143984	-0.122494	0.902919	0.998772	Decrease	nonDE	0.81353	7.29411	8.09397e-10	1.71762e-09	Increase	DE	0.757742	6.77946	6.07834e-09	1.20388e-08	Increase	DE
542	ENSMUSG00000003746	0.277279	2.50761	0.0148942	0.999477	Increase	nonDE	-0.0268942	-0.276676	0.782985	0.999909	Decrease	nonDE	3.59418	35.5534	7.21678e-42	1.50769e-40	Increase	DE	3.29001	33.314	2.91687e-40	4.53595e-39	Increase	DE	0.163123	1.0674	0.290088	0.999674	Increase	nonDE	-0.0885223	-0.661632	0.510754	0.998772	Decrease	nonDE	3.55066	25.4806	9.10634e-34	1.38487e-32	Increase	DE	3.29901	24.0091	2.32347e-32	2.97556e-31	Increase	DE
543	ENSMUSG00000003752	-0.0650783	-0.415062	0.679585	0.999477	Decrease	nonDE	-0.0599033	-0.391253	0.697004	0.999909	Decrease	nonDE	0.872152	6.08852	8.88641e-08	1.34585e-07	Increase	DE	0.877327	6.17989	6.24855e-08	9.52977e-08	Increase	DE	-0.0357425	-0.166715	0.868158	0.999674	Decrease	nonDE	0.0252367	0.120113	0.904797	0.998772	Increase	nonDE	0.730895	3.66234	0.000532053	0.000750307	Increase	DE	0.791875	3.94516	0.000212494	0.000307685	Increase	DE
544	ENSMUSG00000003762	0.109346	0.643976	0.522058	0.999477	Increase	nonDE	-0.224436	-1.31593	0.19323	0.928794	Decrease	nonDE	0.57579	3.74068	0.000414051	0.000527478	Increase	DE	0.242007	1.54508	0.127612	0.141038	Increase	nonDE	0.291701	1.23711	0.220891	0.999674	Increase	nonDE	-0.16368	-0.69294	0.491035	0.998772	Decrease	nonDE	0.52232	2.34425	0.0224125	0.0278301	Increase	DE	0.0669396	0.301731	0.763906	0.784678	Increase	nonDE
545	ENSMUSG00000003778	0.00801506	0.127612	0.898885	0.999477	Increase	nonDE	0.0365295	0.574034	0.568102	0.999909	Increase	nonDE	-0.146295	-2.52817	0.0141305	0.0167122	Decrease	DE	-0.117781	-2.02924	0.0469009	0.053412	Decrease	nonDE	-0.0054961	-0.0634438	0.949625	0.999674	Decrease	nonDE	0.0940573	1.07477	0.286805	0.971174	Increase	nonDE	-0.10928	-1.33143	0.188113	0.212981	Decrease	nonDE	-0.00972697	-0.118586	0.906001	0.915742	Decrease	nonDE
546	ENSMUSG00000003779	0.233158	0.966529	0.33768	0.999477	Increase	nonDE	0.0783821	0.300244	0.765034	0.999909	Increase	nonDE	-1.35806	-5.80851	2.59809e-07	3.84612e-07	Decrease	DE	-1.51283	-6.45891	2.12023e-08	3.30831e-08	Decrease	DE	0.163627	0.487682	0.627562	0.999674	Increase	nonDE	0.646611	1.79714	0.0773734	0.767706	Increase	nonDE	-1.58684	-4.77654	1.19939e-05	1.91149e-05	Decrease	DE	-1.10386	-3.37592	0.00129881	0.001768	Decrease	DE
547	ENSMUSG00000003808	-0.0829775	-0.930281	0.355977	0.999477	Decrease	nonDE	-0.0617528	-0.702523	0.485087	0.999909	Decrease	nonDE	0.948031	11.7287	4.00158e-17	9.5445e-17	Increase	DE	0.969255	11.9121	2.08338e-17	5.10389e-17	Increase	DE	-0.00586367	-0.0477143	0.962103	0.999674	Decrease	nonDE	-0.118789	-0.982021	0.330058	0.982812	Decrease	nonDE	1.03635	9.02752	9.38192e-13	2.40485e-12	Increase	DE	0.923429	8.02486	4.63576e-11	1.059e-10	Increase	DE
548	ENSMUSG00000003809	-0.195487	-1.21413	0.229482	0.999477	Decrease	nonDE	0.219993	1.34681	0.183135	0.922981	Increase	nonDE	-0.227791	-1.5335	0.130438	0.144131	Decrease	nonDE	0.187689	1.26099	0.212218	0.229831	Increase	nonDE	-0.0899054	-0.405714	0.686404	0.999674	Decrease	nonDE	0.401511	1.7881	0.0788362	0.767706	Increase	nonDE	-0.166357	-0.78859	0.433473	0.465851	Decrease	nonDE	0.32506	1.55256	0.125817	0.144748	Increase	nonDE
549	ENSMUSG00000003810	-0.0495384	-0.502238	0.617348	0.999477	Decrease	nonDE	0.0641505	0.646608	0.520365	0.999909	Increase	nonDE	0.14968	1.66024	0.102112	0.113758	Increase	nonDE	0.263369	2.89788	0.00524722	0.00633865	Increase	DE	-0.0708586	-0.521702	0.603809	0.999674	Decrease	nonDE	-0.0252795	-0.184611	0.85416	0.998772	Decrease	nonDE	0.134578	1.04801	0.298861	0.329115	Increase	nonDE	0.180157	1.40064	0.1665	0.18877	Increase	nonDE
550	ENSMUSG00000003812	-0.162647	-1.3317	0.188023	0.999477	Decrease	nonDE	-0.150199	-1.65868	0.102428	0.824443	Decrease	nonDE	4.01546	34.2821	5.73822e-41	1.02091e-39	Increase	DE	4.02791	33.9439	1.00787e-40	1.70165e-39	Increase	DE	-0.337901	-2.0468	0.0450889	0.999674	Decrease	nonDE	0.0162322	0.130796	0.896377	0.998772	Increase	nonDE	3.79843	25.7025	5.66311e-34	8.87328e-33	Increase	DE	4.15256	26.8038	5.63535e-35	1.02128e-33	Increase	DE
551	ENSMUSG00000003813	0.0833731	0.840402	0.404038	0.999477	Increase	nonDE	0.06467	0.656573	0.513979	0.999909	Increase	nonDE	0.501528	5.53592	7.30039e-07	1.05865e-06	Increase	DE	0.482825	5.32419	1.61396e-06	2.3037e-06	Increase	DE	0.0286597	0.209859	0.834493	0.999674	Increase	nonDE	0.130859	0.962946	0.33946	0.982812	Increase	nonDE	0.364918	2.84449	0.00608479	0.00792998	Increase	DE	0.467118	3.63654	0.000577517	0.000807606	Increase	DE
552	ENSMUSG00000003814	-0.00262135	-0.0290078	0.976961	0.999477	Decrease	nonDE	-0.105131	-1.22193	0.226829	0.947191	Decrease	nonDE	2.75431	33.9941	3.40046e-39	4.56318e-38	Increase	DE	2.6518	32.5313	3.58906e-38	4.1968e-37	Increase	DE	0.00905144	0.0727937	0.942228	0.999674	Increase	nonDE	-0.240513	-2.0308	0.0470119	0.678087	Decrease	nonDE	2.78626	24.3098	1.59517e-31	1.82026e-30	Increase	DE	2.53669	22.067	2.22296e-29	1.98495e-28	Increase	DE
553	ENSMUSG00000003824	0.0868122	0.673178	0.503433	0.999477	Increase	nonDE	-0.163901	-1.29007	0.202001	0.932391	Decrease	nonDE	0.838801	7.19296	1.20367e-09	1.98782e-09	Increase	DE	0.588088	4.99758	5.3858e-06	7.51442e-06	Increase	DE	0.149843	0.841682	0.403326	0.999674	Increase	nonDE	-0.142232	-0.817895	0.416671	0.997381	Decrease	nonDE	0.906221	5.46873	9.39918e-07	1.61327e-06	Increase	DE	0.614147	3.69535	0.000478868	0.000673868	Increase	DE
554	ENSMUSG00000003847	0.0414815	0.558475	0.57861	0.999477	Increase	nonDE	0.144818	2.02726	0.0471093	0.679205	Increase	nonDE	1.54466	23.0344	2.17469e-31	1.28647e-30	Increase	DE	1.64799	24.5618	6.75496e-33	4.51951e-32	Increase	DE	0.0260752	0.254602	0.799906	0.999674	Increase	nonDE	0.056848	0.577414	0.565832	0.998772	Increase	nonDE	1.57374	16.569	5.33845e-24	2.94237e-23	Increase	DE	1.60451	16.9456	1.75962e-24	1.00361e-23	Increase	DE
555	ENSMUSG00000003848	-0.130263	-0.970895	0.335519	0.999477	Decrease	nonDE	0.0792789	0.56211	0.576146	0.999909	Increase	nonDE	-0.647295	-5.11045	3.56123e-06	4.99908e-06	Decrease	DE	-0.437753	-3.443	0.00105757	0.00132194	Decrease	DE	-0.211277	-1.14169	0.258142	0.999674	Decrease	nonDE	0.140215	0.718802	0.475068	0.998772	Increase	nonDE	-0.740646	-4.12342	0.000117137	0.000173344	Decrease	DE	-0.389155	-2.16146	0.0346816	0.0421725	Decrease	DE
556	ENSMUSG00000003849	-0.101005	-0.259275	0.796329	0.999477	Decrease	nonDE	0.177557	0.449504	0.654721	0.999909	Increase	nonDE	-0.429288	-1.19504	0.23687	0.255392	Decrease	nonDE	-0.150727	-0.418432	0.677156	0.69462	Decrease	nonDE	-0.214306	-0.399913	0.69067	0.999674	Decrease	nonDE	-0.0233117	-0.0423756	0.966343	0.999487	Decrease	nonDE	-0.829215	-1.61868	0.110869	0.128733	Decrease	nonDE	-0.638221	-1.24656	0.217503	0.242834	Decrease	nonDE
557	ENSMUSG00000003863	-0.0186624	-0.13571	0.892507	0.999477	Decrease	nonDE	0.268254	1.35788	0.179613	0.922253	Increase	nonDE	-6.22304	-30.6714	3.09461e-38	3.65218e-37	Decrease	DE	-5.93612	-29.9982	1.07493e-37	1.18572e-36	Decrease	DE	-0.0414722	-0.219165	0.82727	0.999674	Decrease	nonDE	-0.18469	-0.684037	0.4966	0.998772	Decrease	nonDE	-6.18425	-24.4989	7.76546e-33	1.0387e-31	Decrease	DE	-6.32746	-25.0376	2.37485e-33	3.45292e-32	Decrease	DE
558	ENSMUSG00000003865	-0.0706654	-0.503951	0.616151	0.999477	Decrease	nonDE	0.0147257	0.116767	0.907437	0.999909	Increase	nonDE	1.86815	15.0212	6.09777e-22	1.89757e-21	Increase	DE	1.95354	15.4847	1.43158e-22	4.62816e-22	Increase	DE	0.0543758	0.281691	0.779155	0.999674	Increase	nonDE	-0.014385	-0.0825065	0.93452	0.999487	Decrease	nonDE	1.86432	10.607	2.34062e-15	7.07229e-15	Increase	DE	1.79556	10.2257	9.70101e-15	2.80127e-14	Increase	DE
559	ENSMUSG00000003868	0.114539	0.827299	0.411363	0.999477	Increase	nonDE	0.0405501	0.275239	0.784084	0.999909	Increase	nonDE	-0.775578	-5.85485	2.17703e-07	3.23321e-07	Decrease	DE	-0.849567	-6.41886	2.47711e-08	3.85245e-08	Decrease	DE	-0.0979216	-0.514317	0.60893	0.999674	Decrease	nonDE	-0.0915418	-0.451571	0.653215	0.998772	Decrease	nonDE	-0.917285	-4.94809	6.45036e-06	1.04871e-05	Decrease	DE	-0.910905	-4.86472	8.72845e-06	1.40119e-05	Decrease	DE
560	ENSMUSG00000003872	-0.162425	-0.797252	0.428465	0.999477	Decrease	nonDE	0.113553	0.472077	0.638593	0.999909	Increase	nonDE	-5.00726	-22.7252	4.49182e-31	2.5878e-30	Decrease	DE	-4.73128	-21.764	4.50652e-30	2.40145e-29	Decrease	DE	-0.145277	-0.52065	0.604537	0.999674	Decrease	nonDE	-0.162512	-0.491992	0.62453	0.998772	Decrease	nonDE	-5.02501	-16.8265	2.49465e-24	1.40971e-23	Decrease	DE	-5.04225	-16.8677	2.21072e-24	1.25441e-23	Decrease	DE
561	ENSMUSG00000003873	-0.0429412	-0.28507	0.776578	0.999477	Decrease	nonDE	-0.0518332	-0.32241	0.748269	0.999909	Decrease	nonDE	-0.730089	-5.10828	3.58973e-06	5.03823e-06	Decrease	DE	-0.738981	-5.10638	3.61497e-06	5.08401e-06	Decrease	DE	-0.103296	-0.500405	0.61863	0.999674	Decrease	nonDE	-0.0457681	-0.208991	0.835167	0.998772	Decrease	nonDE	-0.748463	-3.72988	0.000428688	0.00060843	Decrease	DE	-0.690936	-3.41506	0.0011524	0.00157688	Decrease	DE
562	ENSMUSG00000003882	-0.512712	-1.03279	0.30594	0.999477	Decrease	nonDE	0.686317	1.43313	0.157127	0.891573	Increase	nonDE	2.71938	6.01076	1.26244e-07	1.89773e-07	Increase	DE	3.91841	8.75447	3.0731e-12	5.7624e-12	Increase	DE	-0.902937	-1.3209	0.191665	0.999674	Decrease	nonDE	1.27617	1.94578	0.0564757	0.702486	Increase	nonDE	2.35814	3.71837	0.000450153	0.000638129	Increase	DE	4.53724	7.19393	1.3058e-09	2.71429e-09	Increase	DE
563	ENSMUSG00000003923	0.00569655	0.091975	0.927026	0.999477	Increase	nonDE	-0.0415207	-0.665861	0.508066	0.999909	Decrease	nonDE	0.12481	2.19524	0.0320473	0.0371795	Increase	DE	0.0775931	1.36044	0.178806	0.194922	Increase	nonDE	0.0326584	0.382614	0.703365	0.999674	Increase	nonDE	-0.0349928	-0.408622	0.684279	0.998772	Decrease	nonDE	0.207585	2.57895	0.0123938	0.0157213	Increase	DE	0.139933	1.73542	0.087828	0.102794	Increase	nonDE
564	ENSMUSG00000003929	0.0448146	0.577099	0.566043	0.999477	Increase	nonDE	0.033015	0.318066	0.751545	0.999909	Increase	nonDE	-4.19739	-41.5338	9.62324e-46	4.24603e-44	Decrease	DE	-4.20919	-42.2325	3.67224e-46	1.77146e-44	Decrease	DE	0.117575	1.09808	0.276581	0.999674	Increase	nonDE	0.0655829	0.456835	0.649448	0.998772	Increase	nonDE	-4.20289	-31.8728	3.55749e-39	1.32573e-37	Decrease	DE	-4.25488	-32.2291	1.89927e-39	7.64608e-38	Decrease	DE
565	ENSMUSG00000003934	0.0925174	0.885258	0.37957	0.999477	Increase	nonDE	0.251137	1.28845	0.202562	0.933573	Increase	nonDE	-7.64589	-31.2722	1.03952e-38	1.306e-37	Decrease	DE	-7.48727	-32.7378	7.83575e-40	1.13928e-38	Decrease	DE	0.109803	0.762662	0.448669	0.999674	Increase	nonDE	-0.74376	-2.75198	0.00783357	0.352213	Decrease	nonDE	-7.47367	-27.4133	1.62656e-35	3.15882e-34	Decrease	DE	-8.32723	-28.6678	1.35539e-36	3.15864e-35	Decrease	DE
566	ENSMUSG00000003948	0.00204151	0.028796	0.977123	0.999477	Increase	nonDE	-0.0502959	-0.644457	0.521748	0.999909	Decrease	nonDE	-2.27051	-32.5792	1.03134e-39	1.48776e-38	Decrease	DE	-2.32285	-33.1754	3.69439e-40	5.64948e-39	Decrease	DE	-0.0153403	-0.157139	0.875665	0.999674	Decrease	nonDE	-0.0644818	-0.604228	0.547982	0.998772	Decrease	nonDE	-2.24655	-23.1848	1.53231e-31	1.75579e-30	Decrease	DE	-2.29569	-23.4459	8.38315e-32	9.98615e-31	Decrease	DE
567	ENSMUSG00000003949	0.338956	2.02996	0.0469057	0.999477	Increase	nonDE	0.101856	0.437467	0.66338	0.999909	Increase	nonDE	-3.87829	-16.607	7.71243e-24	2.66187e-23	Decrease	DE	-4.11539	-17.9676	1.60698e-25	6.16202e-25	Decrease	DE	0.0892375	0.38611	0.700812	0.999674	Increase	nonDE	0.285296	0.898921	0.372372	0.987296	Increase	nonDE	-4.062	-13.7136	5.99376e-20	2.43249e-19	Decrease	DE	-3.86595	-13.3243	2.16714e-19	8.50712e-19	Decrease	DE
568	ENSMUSG00000003955	0.0769224	0.849735	0.398869	0.999477	Increase	nonDE	0.0543004	0.610943	0.543557	0.999909	Increase	nonDE	0.970764	11.8445	2.60629e-17	6.289e-17	Increase	DE	0.948142	11.5012	8.91075e-17	2.11077e-16	Increase	DE	0.0281107	0.22546	0.822392	0.999674	Increase	nonDE	0.0454141	0.371926	0.711265	0.998772	Increase	nonDE	1.01001	8.69024	3.43278e-12	8.4522e-12	Increase	DE	1.02732	8.82034	2.07215e-12	5.16819e-12	Increase	DE
569	ENSMUSG00000003970	0.00350135	0.0721199	0.942748	0.999477	Increase	nonDE	-0.050819	-1.02895	0.307656	0.986699	Decrease	nonDE	-0.379496	-8.48265	7.69801e-12	1.40866e-11	Decrease	DE	-0.433816	-9.64072	8.85103e-14	1.79648e-13	Decrease	DE	-0.0516749	-0.772727	0.442734	0.999674	Decrease	nonDE	-0.0879891	-1.29527	0.200217	0.927089	Decrease	nonDE	-0.391941	-6.17872	6.27681e-08	1.16588e-07	Decrease	DE	-0.428255	-6.72901	7.40229e-09	1.4586e-08	Decrease	DE
570	ENSMUSG00000003974	-0.041996	-0.414489	0.680002	0.999477	Decrease	nonDE	0.247819	1.35835	0.179465	0.922253	Increase	nonDE	-8.21228	-37.4708	3.58426e-43	9.61186e-42	Decrease	DE	-7.92246	-37.1288	6.05958e-43	1.53071e-41	Decrease	DE	0.0741455	0.531797	0.596841	0.999674	Increase	nonDE	0.282573	1.13885	0.259318	0.954604	Increase	nonDE	-8.04587	-31.8254	3.86947e-39	1.42593e-37	Decrease	DE	-7.83744	-30.9123	1.99374e-38	6.48103e-37	Decrease	DE
571	ENSMUSG00000003992	0.0803683	0.95043	0.345727	0.999477	Increase	nonDE	-0.0395081	-0.349513	0.727935	0.999909	Decrease	nonDE	-3.90488	-35.7734	5.0761e-42	1.09219e-40	Decrease	DE	-4.02476	-36.9871	7.54179e-43	1.87931e-41	Decrease	DE	0.164284	1.41055	0.163569	0.999674	Increase	nonDE	0.204978	1.32617	0.189838	0.918596	Increase	nonDE	-3.97632	-27.8312	7.03182e-36	1.44712e-34	Decrease	DE	-3.93562	-28.0517	4.53743e-36	9.76285e-35	Decrease	DE
572	ENSMUSG00000004018	0.0500339	0.330738	0.742001	0.999477	Increase	nonDE	-0.0673998	-0.415317	0.679399	0.999909	Decrease	nonDE	-0.910922	-6.2413	4.92882e-08	7.56024e-08	Decrease	DE	-1.02836	-7.06726	1.97048e-09	3.22297e-09	Decrease	DE	0.288735	1.38765	0.170402	0.999674	Increase	nonDE	-0.195525	-0.881034	0.381834	0.992182	Decrease	nonDE	-0.703189	-3.46961	0.000974215	0.00134913	Decrease	DE	-1.18745	-5.79031	2.78462e-07	4.94147e-07	Decrease	DE
573	ENSMUSG00000004031	0.0276684	0.253772	0.800544	0.999477	Increase	nonDE	-0.171776	-1.08852	0.280743	0.979277	Decrease	nonDE	-6.24258	-38.4506	8.158e-44	2.43211e-42	Decrease	DE	-6.44203	-40.491	4.17006e-45	1.59717e-43	Decrease	DE	-0.0102683	-0.0684455	0.94566	0.999674	Decrease	nonDE	-0.164948	-0.765228	0.447152	0.998772	Decrease	nonDE	-6.47664	-32.0709	2.50756e-39	9.64886e-38	Decrease	DE	-6.63132	-32.7867	7.20102e-40	3.22022e-38	Decrease	DE
574	ENSMUSG00000004032	0.0460079	0.444961	0.657957	0.999477	Increase	nonDE	0.0317771	0.276572	0.783064	0.999909	Increase	nonDE	-1.89093	-18.1762	5.23174e-26	2.05275e-25	Decrease	DE	-1.90516	-18.5596	1.80977e-26	7.401e-26	Decrease	DE	0.0104166	0.073289	0.941821	0.999674	Increase	nonDE	0.242033	1.53103	0.131046	0.864894	Increase	nonDE	-2.10731	-14.6063	2.28266e-21	1.02244e-20	Decrease	DE	-1.8757	-13.1035	3.26454e-19	1.26588e-18	Decrease	DE
575	ENSMUSG00000004035	-0.172107	-1.10046	0.275552	0.999477	Decrease	nonDE	-0.148777	-0.765991	0.446701	0.999909	Decrease	nonDE	-5.01775	-27.5867	1.14708e-35	1.00315e-34	Decrease	DE	-4.99442	-27.9298	5.7795e-36	5.22841e-35	Decrease	DE	-0.238879	-1.11036	0.271297	0.999674	Decrease	nonDE	-0.14223	-0.534493	0.594986	0.998772	Decrease	nonDE	-5.09792	-21.1314	2.1474e-29	1.92059e-28	Decrease	DE	-5.00127	-20.7424	5.71201e-29	4.8944e-28	Decrease	DE
576	ENSMUSG00000004040	0.0325827	0.370259	0.7125	0.999477	Increase	nonDE	0.115015	1.3695	0.175974	0.916483	Increase	nonDE	1.88935	23.91	2.90686e-32	1.84633e-31	Increase	DE	1.97178	24.8274	3.76143e-33	2.57389e-32	Increase	DE	-0.0491934	-0.404351	0.6874	0.999674	Decrease	nonDE	0.0883353	0.763074	0.448425	0.998772	Increase	nonDE	1.91818	17.0835	1.17669e-24	6.80512e-24	Increase	DE	2.0557	18.3177	3.52913e-26	2.34982e-25	Increase	DE
577	ENSMUSG00000004043	0.229314	0.766812	0.446216	0.999477	Increase	nonDE	-0.104863	-0.365816	0.715796	0.999909	Decrease	nonDE	2.25139	8.33706	1.35821e-11	2.45391e-11	Increase	DE	1.91722	7.10676	1.68778e-09	2.76906e-09	Increase	DE	0.764475	1.85455	0.0686028	0.999674	Increase	nonDE	-0.222091	-0.561685	0.576434	0.998772	Decrease	nonDE	2.46354	6.43737	2.30529e-08	4.41015e-08	Increase	DE	1.47697	3.88716	0.000257215	0.000370205	Increase	DE
578	ENSMUSG00000004044	-0.0214968	-0.163502	0.870707	0.999477	Decrease	nonDE	0.0298585	0.244215	0.807949	0.999909	Increase	nonDE	2.65078	22.5153	6.7813e-30	3.52397e-29	Increase	DE	2.70213	22.8858	2.94988e-30	1.59819e-29	Increase	DE	0.0552439	0.3048	0.761639	0.999674	Increase	nonDE	0.0981868	0.581931	0.562928	0.998772	Increase	nonDE	2.55684	15.3864	7.33962e-22	3.41511e-21	Increase	DE	2.59979	15.6585	3.28054e-22	1.58158e-21	Increase	DE
579	ENSMUSG00000004054	-0.294521	-1.24529	0.217894	0.999477	Decrease	nonDE	-0.0425169	-0.192279	0.848177	0.999909	Decrease	nonDE	1.77143	8.40396	1.04617e-11	1.9001e-11	Increase	DE	2.02343	9.50908	1.46239e-13	2.93187e-13	Increase	DE	-0.192531	-0.59532	0.55388	0.999674	Decrease	nonDE	-0.0994405	-0.326866	0.744913	0.998772	Decrease	nonDE	1.78734	6.03952	1.07296e-07	1.96277e-07	Increase	DE	1.88043	6.29282	4.03814e-08	7.59003e-08	Increase	DE
580	ENSMUSG00000004056	0.229257	1.80847	0.0755722	0.999477	Increase	nonDE	0.0475261	0.391868	0.696551	0.999909	Increase	nonDE	1.1522	10.1288	1.39553e-14	2.93323e-14	Increase	DE	0.970473	8.4728	7.99911e-12	1.47043e-11	Increase	DE	0.171346	0.96907	0.336421	0.999674	Increase	nonDE	0.0222605	0.132816	0.894786	0.998772	Increase	nonDE	1.16198	7.11085	1.66093e-09	3.44815e-09	Increase	DE	1.01289	6.23806	4.99102e-08	9.31861e-08	Increase	DE
581	ENSMUSG00000004069	0.111984	1.28259	0.204596	0.999477	Increase	nonDE	0.0203038	0.231864	0.817437	0.999909	Increase	nonDE	0.359344	4.49706	3.23541e-05	4.33782e-05	Increase	DE	0.267664	3.33479	0.00147156	0.00182754	Increase	DE	0.1287	1.07054	0.288687	0.999674	Increase	nonDE	0.0225877	0.187484	0.851917	0.998772	Increase	nonDE	0.309889	2.73197	0.00826816	0.0106513	Increase	DE	0.203777	1.79769	0.0772858	0.0909591	Increase	nonDE
582	ENSMUSG00000004070	-0.0603813	-0.772089	0.443109	0.999477	Decrease	nonDE	-0.00212743	-0.027186	0.978402	0.999909	Decrease	nonDE	0.282654	3.95468	0.000205909	0.000266003	Increase	DE	0.340908	4.74694	1.33377e-05	1.82596e-05	Increase	DE	0.0076971	0.0713876	0.943328	0.999674	Increase	nonDE	0.0419319	0.389242	0.698483	0.998772	Increase	nonDE	0.324839	3.19982	0.00220344	0.00296914	Increase	DE	0.359074	3.53482	0.00079547	0.00110095	Increase	DE
583	ENSMUSG00000004071	0.0102622	0.142594	0.887091	0.999477	Increase	nonDE	0.0172584	0.240223	0.810981	0.999909	Increase	nonDE	0.408156	6.19196	5.9641e-08	9.1178e-08	Increase	DE	0.415152	6.29532	3.99923e-08	6.15203e-08	Increase	DE	0.0714613	0.720629	0.473951	0.999674	Increase	nonDE	0.0561535	0.568084	0.57211	0.998772	Increase	nonDE	0.432573	4.6372	1.97292e-05	3.09569e-05	Increase	DE	0.417265	4.47268	3.52391e-05	5.41279e-05	Increase	DE
584	ENSMUSG00000004085	-0.0768343	-0.528738	0.598948	0.999477	Decrease	nonDE	-0.0159041	-0.107551	0.914713	0.999909	Decrease	nonDE	-0.0244037	-0.180757	0.857171	0.866333	Decrease	nonDE	0.0365264	0.271735	0.786764	0.799472	Increase	nonDE	-0.202524	-1.00808	0.317487	0.999674	Decrease	nonDE	0.0205312	0.100239	0.92049	0.999476	Increase	nonDE	-0.125168	-0.653664	0.515839	0.547963	Decrease	nonDE	0.0978865	0.512597	0.610126	0.637964	Increase	nonDE
585	ENSMUSG00000004096	-0.0138601	-0.281104	0.779603	0.999477	Decrease	nonDE	-0.0688758	-1.39395	0.168501	0.906213	Decrease	nonDE	0.304171	6.74172	7.04399e-09	1.12046e-08	Increase	DE	0.249155	5.49961	8.36963e-07	1.21021e-06	Increase	DE	-0.0328425	-0.483598	0.630441	0.999674	Decrease	nonDE	-0.133334	-1.96305	0.0543063	0.698449	Decrease	nonDE	0.354695	5.55122	6.89152e-07	1.194e-06	Increase	DE	0.254203	3.96527	0.000198808	0.000288526	Increase	DE
586	ENSMUSG00000004098	-0.319768	-0.782548	0.437068	0.999477	Decrease	nonDE	0.351221	0.905062	0.369168	0.990008	Increase	nonDE	1.65997	4.53301	2.95171e-05	3.96678e-05	Increase	DE	2.33096	6.32825	3.86292e-08	5.94788e-08	Increase	DE	-0.750881	-1.34387	0.18421	0.999674	Decrease	nonDE	0.905567	1.68197	0.0979378	0.817787	Increase	nonDE	0.956233	1.84397	0.0702846	0.0835078	Increase	nonDE	2.61268	5.05127	4.644e-06	7.59735e-06	Increase	DE
587	ENSMUSG00000004099	-0.0669993	-0.793468	0.430649	0.999477	Decrease	nonDE	0.019407	0.224058	0.823478	0.999909	Increase	nonDE	-0.482999	-6.17383	6.39643e-08	9.76071e-08	Decrease	DE	-0.396592	-5.04144	4.58785e-06	6.42222e-06	Decrease	DE	-0.104241	-0.894132	0.374843	0.999674	Decrease	nonDE	5.54765e-05	0.000464667	0.999631	0.999825	Increase	nonDE	-0.428981	-3.85795	0.000283039	0.000406666	Decrease	DE	-0.324685	-2.91613	0.00498624	0.00649982	Decrease	DE
588	ENSMUSG00000004100	-0.156609	-1.13651	0.260285	0.999477	Decrease	nonDE	-0.0576907	-0.410185	0.683139	0.999909	Decrease	nonDE	-0.0301724	-0.240251	0.810959	0.823046	Decrease	nonDE	0.0687457	0.535887	0.594028	0.613686	Increase	nonDE	-0.273524	-1.44623	0.153344	0.999674	Decrease	nonDE	0.105191	0.550551	0.583996	0.998772	Increase	nonDE	-0.0557813	-0.312715	0.755588	0.778017	Decrease	nonDE	0.322934	1.79401	0.0778774	0.0916146	Increase	nonDE
589	ENSMUSG00000004105	-0.042296	-0.155366	0.877126	0.999477	Decrease	nonDE	0.131585	0.579442	0.56476	0.999909	Increase	nonDE	2.74615	11.3897	7.96213e-16	1.78029e-15	Increase	DE	2.92003	11.6816	3.04328e-16	7.01116e-16	Increase	DE	-0.275939	-0.74319	0.460668	0.999674	Decrease	nonDE	-0.100632	-0.319631	0.750512	0.998772	Decrease	nonDE	2.59054	7.79304	2.4887e-10	5.45549e-10	Increase	DE	2.76585	8.14744	6.78583e-11	1.53281e-10	Increase	DE
590	ENSMUSG00000004110	0.0651258	0.727618	0.469692	0.999477	Increase	nonDE	0.472602	2.85749	0.00587008	0.357082	Increase	nonDE	-7.36842	-36.0169	3.44636e-42	7.65416e-41	Decrease	DE	-6.96095	-35.5846	6.86484e-42	1.41805e-40	Decrease	DE	0.0977883	0.792569	0.431169	0.999674	Increase	nonDE	0.435808	1.92581	0.0588957	0.712517	Increase	nonDE	-7.47727	-31.9483	3.11293e-39	1.17327e-37	Decrease	DE	-7.13925	-30.5434	3.91424e-38	1.19273e-36	Decrease	DE
591	ENSMUSG00000004113	-0.0393021	-0.342334	0.733302	0.999477	Decrease	nonDE	-0.227811	-1.26465	0.210913	0.9371	Decrease	nonDE	-5.91855	-30.6179	3.41394e-38	4.00617e-37	Decrease	DE	-6.10706	-31.4951	6.96784e-39	8.93028e-38	Decrease	DE	0.0839967	0.533034	0.59599	0.999674	Increase	nonDE	-0.000265072	-0.00106951	0.99915	0.99964	Decrease	nonDE	-6.22073	-26.008	2.96113e-34	4.76603e-33	Decrease	DE	-6.30499	-26.1337	2.27227e-34	3.82082e-33	Decrease	DE
592	ENSMUSG00000004127	0.023993	0.218448	0.827825	0.999477	Increase	nonDE	-0.253366	-2.24625	0.0284016	0.592799	Decrease	nonDE	0.0952288	0.940127	0.350942	0.372462	Increase	nonDE	-0.182131	-1.77676	0.0807039	0.0905184	Decrease	nonDE	0.0121361	0.0804976	0.936111	0.999674	Increase	nonDE	-0.424471	-2.7531	0.00780998	0.352109	Decrease	nonDE	0.109624	0.767485	0.445819	0.478033	Increase	nonDE	-0.326984	-2.25819	0.0276031	0.0338889	Decrease	DE
593	ENSMUSG00000004151	0.185556	1.41553	0.162138	0.999477	Increase	nonDE	0.370748	1.67402	0.0993894	0.820496	Increase	nonDE	-5.91998	-22.7614	5.17422e-31	2.96237e-30	Decrease	DE	-5.73479	-23.4454	1.06115e-31	6.43143e-31	Decrease	DE	-0.0561475	-0.309459	0.758056	0.999674	Decrease	nonDE	0.040833	0.136626	0.891789	0.998772	Increase	nonDE	-5.64224	-19.1127	4.82644e-27	3.43624e-26	Decrease	DE	-5.54526	-18.7958	1.13372e-26	7.89501e-26	Decrease	DE
594	ENSMUSG00000004187	0.0122827	0.0609346	0.951615	0.999477	Increase	nonDE	0.133127	0.552204	0.582871	0.999909	Increase	nonDE	-3.27975	-14.7126	1.62415e-21	4.91105e-21	Decrease	DE	-3.15891	-14.4627	3.62252e-21	1.08289e-20	Decrease	DE	0.0342495	0.123479	0.902143	0.999674	Increase	nonDE	0.64646	1.92869	0.05853	0.711041	Increase	nonDE	-3.77409	-12.2898	5.40997e-18	1.92668e-17	Decrease	DE	-3.16187	-10.5968	2.43084e-15	7.3102e-15	Decrease	DE
595	ENSMUSG00000004207	0.285864	1.75178	0.0857154	0.999477	Increase	nonDE	0.114527	0.742113	0.461362	0.999909	Increase	nonDE	2.75009	18.7424	9.08358e-25	3.29815e-24	Increase	DE	2.57876	17.5618	1.69558e-23	5.79411e-23	Increase	DE	0.467682	2.06819	0.0436186	0.999674	Increase	nonDE	0.0929535	0.435596	0.664935	0.998772	Increase	nonDE	2.75984	13.1845	3.344e-18	1.20465e-17	Increase	DE	2.38512	11.5486	5.82728e-16	1.82558e-15	Increase	DE
596	ENSMUSG00000004221	0.119898	1.25028	0.216079	0.999477	Increase	nonDE	-0.00530738	-0.0574825	0.954353	0.999909	Decrease	nonDE	1.24399	14.3374	5.43065e-21	1.60085e-20	Increase	DE	1.11878	12.9192	6.12046e-19	1.61927e-18	Increase	DE	0.233544	1.76499	0.082682	0.999674	Increase	nonDE	0.0524509	0.412866	0.681184	0.998772	Increase	nonDE	1.25053	10.1944	1.09091e-14	3.17226e-14	Increase	DE	1.06943	8.74658	2.75835e-12	6.82411e-12	Increase	DE
597	ENSMUSG00000004231	-0.382463	-0.671704	0.50471	0.999477	Decrease	nonDE	-0.436497	-0.720123	0.474636	0.999909	Decrease	nonDE	-1.73541	-3.19393	0.00237128	0.00292016	Decrease	DE	-1.78944	-3.28296	0.00182891	0.00226066	Decrease	DE	0.0678772	0.0862701	0.931579	0.999674	Increase	nonDE	0.521702	0.621403	0.537017	0.998772	Increase	nonDE	-2.08651	-2.68714	0.00962388	0.0123306	Decrease	DE	-1.63269	-2.13757	0.0372157	0.0451049	Decrease	DE
598	ENSMUSG00000004233	0.13599	0.761093	0.449599	0.999477	Increase	nonDE	0.166227	0.895188	0.374283	0.992485	Increase	nonDE	-0.354849	-2.12006	0.0381683	0.0440737	Decrease	DE	-0.324611	-1.93421	0.0578326	0.0655333	Decrease	nonDE	0.248448	1.00204	0.320368	0.999674	Increase	nonDE	0.0301207	0.117783	0.906635	0.998772	Increase	nonDE	-0.155383	-0.653525	0.515928	0.548022	Decrease	nonDE	-0.37371	-1.57386	0.120807	0.139274	Decrease	nonDE
599	ENSMUSG00000004263	0.0373615	0.35554	0.723438	0.999477	Increase	nonDE	-0.0594154	-0.534107	0.595251	0.999909	Decrease	nonDE	-0.858187	-8.60413	4.79733e-12	8.85603e-12	Decrease	DE	-0.954964	-9.54051	1.29696e-13	2.60685e-13	Decrease	DE	-0.0536391	-0.370863	0.712053	0.999674	Decrease	nonDE	-0.0479224	-0.316236	0.752926	0.998772	Decrease	nonDE	-0.827852	-5.92581	1.65968e-07	2.99303e-07	Decrease	DE	-0.822136	-5.86039	2.13147e-07	3.8135e-07	Decrease	DE
600	ENSMUSG00000004264	0.0417913	0.754937	0.453256	0.999477	Increase	nonDE	0.00695719	0.124103	0.901651	0.999909	Increase	nonDE	-0.0875639	-1.7206	0.090504	0.101229	Decrease	nonDE	-0.122398	-2.39204	0.0199222	0.0232759	Decrease	DE	0.0116231	0.15231	0.879456	0.999674	Increase	nonDE	0.0632238	0.820195	0.415369	0.997238	Increase	nonDE	-0.0919259	-1.27247	0.208141	0.234454	Decrease	nonDE	-0.0403252	-0.557606	0.579199	0.608472	Decrease	nonDE
601	ENSMUSG00000004266	0.606627	2.94689	0.00457367	0.772203	Increase	nonDE	0.192192	1.15577	0.252382	0.962889	Increase	nonDE	3.68362	18.6597	1.37538e-26	5.58865e-26	Increase	DE	3.26919	17.4563	4.00813e-25	1.50382e-24	Increase	DE	0.742161	2.58751	0.0121208	0.999674	Increase	nonDE	0.229748	0.998919	0.321867	0.982812	Increase	nonDE	3.81833	14.4107	4.28386e-21	1.88162e-20	Increase	DE	3.30592	13.0408	4.04084e-19	1.55596e-18	Increase	DE
602	ENSMUSG00000004267	-0.0975274	-0.57339	0.568585	0.999477	Decrease	nonDE	0.246558	0.938278	0.351971	0.989354	Increase	nonDE	-5.73638	-19.8516	1.26656e-27	5.55434e-27	Decrease	DE	-5.39229	-19.6821	1.95889e-27	8.52944e-27	Decrease	DE	0.0993778	0.424402	0.672834	0.999674	Increase	nonDE	0.604605	1.67573	0.0991445	0.819716	Increase	nonDE	-5.89033	-16.656	7.77037e-24	4.21122e-23	Decrease	DE	-5.3851	-15.9341	6.51163e-23	3.3141e-22	Decrease	DE
603	ENSMUSG00000004268	0.0182761	0.158389	0.874685	0.999477	Increase	nonDE	-0.00046486	-0.00391334	0.996891	0.999909	Decrease	nonDE	-0.153688	-1.44628	0.153331	0.168248	Decrease	nonDE	-0.172429	-1.59744	0.115451	0.128041	Decrease	nonDE	-0.0805831	-0.506027	0.614702	0.999674	Decrease	nonDE	0.11669	0.718382	0.475325	0.998772	Increase	nonDE	-0.158763	-1.04865	0.298569	0.328837	Decrease	nonDE	0.0385097	0.253502	0.800752	0.819509	Increase	nonDE
604	ENSMUSG00000004270	0.00729894	0.0667079	0.947037	0.999477	Increase	nonDE	-0.12042	-1.20755	0.231986	0.949736	Decrease	nonDE	2.62782	26.7237	6.64681e-35	5.39638e-34	Increase	DE	2.5001	25.5111	8.52828e-34	6.19714e-33	Increase	DE	0.094405	0.626537	0.533352	0.999674	Increase	nonDE	-0.102593	-0.74832	0.457206	0.998772	Decrease	nonDE	2.68306	19.52	1.35516e-27	1.01967e-26	Increase	DE	2.48606	18.1203	6.11584e-26	3.96523e-25	Increase	DE
605	ENSMUSG00000004285	-0.0487043	-0.786973	0.434412	0.999477	Decrease	nonDE	0.0161577	0.259657	0.796022	0.999909	Increase	nonDE	0.0551735	0.971664	0.335139	0.356537	Increase	nonDE	0.120035	2.1077	0.0392663	0.044962	Increase	DE	-0.0325464	-0.381941	0.703862	0.999674	Decrease	nonDE	-0.0541078	-0.631541	0.530099	0.998772	Decrease	nonDE	0.0756284	0.940286	0.350861	0.382485	Increase	nonDE	0.0540669	0.670771	0.504954	0.535034	Increase	nonDE
606	ENSMUSG00000004317	-0.0751794	-0.805606	0.423668	0.999477	Decrease	nonDE	0.00776139	0.0861665	0.931622	0.999909	Increase	nonDE	1.45736	17.3104	6.09754e-25	2.23603e-24	Increase	DE	1.5403	18.2472	4.29308e-26	1.71082e-25	Increase	DE	-0.0719574	-0.562715	0.575737	0.999674	Decrease	nonDE	-0.0356333	-0.287863	0.774449	0.998772	Decrease	nonDE	1.44947	12.2254	6.78185e-18	2.40232e-17	Increase	DE	1.4858	12.4906	2.68436e-18	9.81122e-18	Increase	DE
607	ENSMUSG00000004319	-0.0210097	-0.359358	0.720596	0.999477	Decrease	nonDE	0.0523607	0.868707	0.388487	0.998497	Increase	nonDE	-1.07513	-19.6688	9.1455e-28	4.04927e-27	Decrease	DE	-1.00176	-18.3639	3.10541e-26	1.252e-25	Decrease	DE	0.0390104	0.484807	0.629588	0.999674	Increase	nonDE	0.0655833	0.79022	0.432528	0.998772	Increase	nonDE	-1.10894	-14.3785	4.75466e-21	2.08289e-20	Decrease	DE	-1.08237	-14.0377	1.44297e-20	6.12817e-20	Decrease	DE
608	ENSMUSG00000004328	-0.0228079	-0.0563836	0.955236	0.999477	Decrease	nonDE	-0.480824	-1.22295	0.226451	0.947191	Decrease	nonDE	1.56046	4.21145	9.25874e-05	0.000121603	Increase	DE	1.10244	3.01941	0.00380415	0.0046299	Increase	DE	-0.334802	-0.603104	0.548865	0.999674	Decrease	nonDE	-0.47614	-0.879991	0.382611	0.992182	Decrease	nonDE	1.14878	2.24196	0.0289278	0.035613	Increase	DE	1.00744	1.93071	0.0585682	0.0697474	Increase	nonDE
609	ENSMUSG00000004347	0.0681242	0.484104	0.630087	0.999477	Increase	nonDE	0.152576	0.69182	0.491737	0.999909	Increase	nonDE	-5.49811	-22.5044	8.09921e-31	4.5628e-30	Decrease	DE	-5.41366	-23.2393	1.44767e-31	8.69125e-31	Decrease	DE	0.17903	0.922708	0.359881	0.999674	Increase	nonDE	0.482172	1.58435	0.118409	0.841958	Increase	nonDE	-5.78426	-19.2729	2.76467e-27	2.01872e-26	Decrease	DE	-5.48112	-19.0721	4.73675e-27	3.42845e-26	Decrease	DE
610	ENSMUSG00000004356	-0.15595	-1.43155	0.15749	0.999477	Decrease	nonDE	-0.0901425	-0.826468	0.411831	0.999909	Decrease	nonDE	0.283216	2.84551	0.00606767	0.00732548	Increase	DE	0.349023	3.48834	0.000919286	0.00115318	Increase	DE	0.0431636	0.28961	0.773119	0.999674	Increase	nonDE	-0.0645157	-0.431734	0.66749	0.998772	Decrease	nonDE	0.329388	2.34263	0.0225012	0.027934	Increase	DE	0.221709	1.57656	0.120184	0.138595	Increase	nonDE
611	ENSMUSG00000004360	0.047232	0.543561	0.588768	0.999477	Increase	nonDE	0.0565286	0.332264	0.740854	0.999909	Increase	nonDE	-8.9257	-41.6115	8.63903e-46	3.83221e-44	Decrease	DE	-8.91641	-42.3913	2.95633e-46	1.46454e-44	Decrease	DE	0.0635163	0.531041	0.597361	0.999674	Increase	nonDE	0.448147	1.93816	0.0573391	0.707435	Increase	nonDE	-9.14516	-37.4673	3.60361e-43	3.36867e-41	Decrease	DE	-8.76053	-35.7869	4.96769e-42	3.77043e-40	Decrease	DE
612	ENSMUSG00000004364	0.0573089	1.3905	0.169542	0.999477	Increase	nonDE	-0.0727013	-1.74415	0.0862811	0.807006	Decrease	nonDE	-0.0645999	-1.702	0.0939591	0.104937	Decrease	nonDE	-0.19461	-5.1158	3.49181e-06	4.91539e-06	Decrease	DE	0.0834622	1.47008	0.146793	0.999674	Increase	nonDE	0.00869341	0.151718	0.879921	0.998772	Increase	nonDE	-0.0821601	-1.5289	0.131572	0.151557	Decrease	nonDE	-0.156929	-2.91908	0.00494525	0.00644792	Decrease	DE
613	ENSMUSG00000004366	-0.00546127	-0.0484402	0.961527	0.999477	Decrease	nonDE	0.234199	1.07314	0.287529	0.981223	Increase	nonDE	-9.04675	-32.9419	5.51178e-40	8.29071e-39	Decrease	DE	-8.80709	-32.9428	5.50343e-40	8.16679e-39	Decrease	DE	-0.00738802	-0.0476409	0.962161	0.999674	Decrease	nonDE	0.287878	0.970922	0.335506	0.982812	Increase	nonDE	-9.13473	-29.3181	3.87753e-37	9.64777e-36	Decrease	DE	-8.83946	-28.2982	2.79057e-36	6.20602e-35	Decrease	DE
614	ENSMUSG00000004371	0.32135	1.02981	0.307257	0.999477	Increase	nonDE	-0.0234211	-0.0724861	0.942457	0.999909	Decrease	nonDE	-1.4041	-4.8108	1.06033e-05	1.45366e-05	Decrease	DE	-1.74887	-5.98441	1.32584e-07	1.99395e-07	Decrease	DE	0.324917	0.7557	0.452801	0.999674	Increase	nonDE	-0.511793	-1.15207	0.253888	0.953911	Decrease	nonDE	-1.14588	-2.77688	0.00732239	0.00947052	Decrease	DE	-1.98259	-4.80874	1.06825e-05	1.70298e-05	Decrease	DE
615	ENSMUSG00000004383	0.0252634	0.256123	0.798737	0.999477	Increase	nonDE	-0.101907	-0.989972	0.326185	0.988356	Decrease	nonDE	-0.737993	-7.98037	5.48089e-11	9.63473e-11	Decrease	DE	-0.865163	-9.30184	3.23395e-13	6.36631e-13	Decrease	DE	0.13024	0.959	0.341428	0.999674	Increase	nonDE	-0.128939	-0.90577	0.3687	0.986799	Decrease	nonDE	-0.837167	-6.37884	2.89335e-08	5.49069e-08	Decrease	DE	-1.09635	-8.32252	1.43755e-11	3.39943e-11	Decrease	DE
616	ENSMUSG00000004393	-0.0207783	-0.215199	0.830346	0.999477	Decrease	nonDE	-0.0208718	-0.213627	0.831566	0.999909	Decrease	nonDE	0.180587	2.0596	0.0438066	0.050307	Increase	nonDE	0.180494	2.01777	0.0481178	0.0547639	Increase	nonDE	0.0551955	0.414091	0.680292	0.999674	Increase	nonDE	-0.0557896	-0.41428	0.680154	0.998772	Decrease	nonDE	0.218305	1.73618	0.0876914	0.103145	Increase	nonDE	0.107319	0.84607	0.400893	0.431567	Increase	nonDE
617	ENSMUSG00000004394	0.0694686	0.87663	0.384203	0.999477	Increase	nonDE	-0.114113	-1.46901	0.147083	0.883162	Decrease	nonDE	0.93345	12.9923	4.76692e-19	1.25936e-18	Increase	DE	0.749869	10.4029	5.00084e-15	1.08446e-14	Increase	DE	-0.0188483	-0.172629	0.863527	0.999674	Decrease	nonDE	-0.0912198	-0.853356	0.396874	0.993278	Decrease	nonDE	0.826386	8.1295	3.05694e-11	7.09896e-11	Increase	DE	0.754015	7.38447	5.67735e-10	1.211e-09	Increase	DE
618	ENSMUSG00000004415	0.0190672	0.139231	0.889737	0.999477	Increase	nonDE	-0.183562	-0.945721	0.348104	0.989354	Decrease	nonDE	-5.29888	-27.0375	3.48958e-35	2.92495e-34	Decrease	DE	-5.50151	-28.4056	2.26015e-36	2.12842e-35	Decrease	DE	-0.0506546	-0.267397	0.790085	0.999674	Decrease	nonDE	-0.0446783	-0.167691	0.867393	0.998772	Decrease	nonDE	-5.75192	-23.1987	1.48401e-31	1.70517e-30	Decrease	DE	-5.74595	-23.1421	1.69239e-31	1.94461e-30	Decrease	DE
619	ENSMUSG00000004446	-0.119473	-0.814525	0.418585	0.999477	Decrease	nonDE	0.109472	0.729703	0.468428	0.999909	Increase	nonDE	-0.25935	-1.89765	0.062587	0.071002	Decrease	nonDE	-0.0304052	-0.223404	0.823985	0.83514	Decrease	nonDE	-0.0855372	-0.424354	0.672835	0.999674	Decrease	nonDE	0.104506	0.50225	0.617341	0.998772	Increase	nonDE	-0.376409	-1.94747	0.0561912	0.0674654	Decrease	nonDE	-0.186366	-0.964277	0.338801	0.368682	Decrease	nonDE
620	ENSMUSG00000004451	-0.152587	-1.47644	0.145083	0.999477	Decrease	nonDE	-0.0857408	-0.916132	0.363285	0.989354	Decrease	nonDE	2.6123	28.5956	1.55954e-36	1.51256e-35	Increase	DE	2.67914	28.8065	1.03571e-36	1.02432e-35	Increase	DE	-0.109113	-0.769796	0.444457	0.999674	Decrease	nonDE	-0.0139461	-0.108258	0.914154	0.998772	Decrease	nonDE	2.56714	20.0049	3.79331e-28	2.98025e-27	Increase	DE	2.66231	20.4678	1.14902e-28	9.55362e-28	Increase	DE
621	ENSMUSG00000004455	0.188396	1.17547	0.244475	0.999477	Increase	nonDE	-0.0916599	-0.534962	0.594664	0.999909	Decrease	nonDE	-0.972209	-6.3638	3.06713e-08	4.74687e-08	Decrease	DE	-1.25227	-8.12213	3.14628e-11	5.61761e-11	Decrease	DE	0.290423	1.30883	0.19561	0.999674	Increase	nonDE	-0.184985	-0.781883	0.437375	0.998772	Decrease	nonDE	-1.02505	-4.72933	1.4206e-05	2.25318e-05	Decrease	DE	-1.50046	-6.88514	4.02089e-09	8.06909e-09	Decrease	DE
622	ENSMUSG00000004460	0.0906055	1.03018	0.307083	0.999477	Increase	nonDE	-0.0854959	-1.02932	0.307485	0.986699	Decrease	nonDE	2.3206	29.4745	2.88054e-37	3.05522e-36	Increase	DE	2.1445	27.0769	3.21973e-35	2.71666e-34	Increase	DE	0.0312672	0.258536	0.796883	0.999674	Increase	nonDE	-0.243173	-2.12684	0.037577	0.642147	Decrease	nonDE	2.28949	20.5962	8.2791e-29	6.95007e-28	Increase	DE	2.01505	18.0605	7.22862e-26	4.64304e-25	Increase	DE
623	ENSMUSG00000004462	-0.0575894	-0.561751	0.576389	0.999477	Decrease	nonDE	-0.0207077	-0.207234	0.836533	0.999909	Decrease	nonDE	0.723493	7.87219	8.37491e-11	1.45788e-10	Increase	DE	0.760375	8.15136	2.80627e-11	5.02137e-11	Increase	DE	-0.256816	-1.81062	0.0752337	0.999674	Decrease	nonDE	-0.166718	-1.21476	0.229244	0.938931	Decrease	nonDE	0.797219	6.09906	8.53294e-08	1.57013e-07	Increase	DE	0.887317	6.68417	8.81838e-09	1.73021e-08	Increase	DE
624	ENSMUSG00000004473	0.127659	0.403763	0.68783	0.999477	Increase	nonDE	0.62029	1.897	0.0626697	0.738368	Increase	nonDE	-1.53315	-5.1469	3.11394e-06	4.38421e-06	Decrease	DE	-1.04052	-3.52559	0.000818709	0.00102936	Decrease	DE	-0.223847	-0.514552	0.608767	0.999674	Decrease	nonDE	0.738934	1.62818	0.108756	0.829632	Increase	nonDE	-2.11422	-5.02241	4.91868e-06	8.06186e-06	Decrease	DE	-1.15144	-2.75094	0.00785572	0.0100706	Decrease	DE
625	ENSMUSG00000004500	0.0325556	0.258437	0.796959	0.999477	Increase	nonDE	0.0427246	0.296187	0.768116	0.999909	Increase	nonDE	-1.70023	-13.0592	3.79498e-19	1.00515e-18	Decrease	DE	-1.69006	-13.0301	4.18976e-19	1.11813e-18	Decrease	DE	0.117132	0.674164	0.50281	0.999674	Increase	nonDE	0.159222	0.805695	0.423618	0.998772	Increase	nonDE	-1.72401	-9.58695	1.08638e-13	2.97603e-13	Decrease	DE	-1.68192	-9.43236	1.96098e-13	5.21983e-13	Decrease	DE
626	ENSMUSG00000004508	-0.0657564	-0.825742	0.412239	0.999477	Decrease	nonDE	0.0298699	0.384902	0.701679	0.999909	Increase	nonDE	1.17179	16.287	1.23892e-23	4.22838e-23	Increase	DE	1.26742	17.5281	3.26262e-25	1.22941e-24	Increase	DE	-0.0550691	-0.501629	0.617774	0.999674	Decrease	nonDE	0.0658324	0.616848	0.539681	0.998772	Increase	nonDE	1.24204	12.1693	8.26034e-18	2.91357e-17	Increase	DE	1.36294	13.3389	1.47203e-19	5.85909e-19	Increase	DE
627	ENSMUSG00000004530	0.074987	1.00878	0.317152	0.999477	Increase	nonDE	0.0866799	1.14907	0.255111	0.964918	Increase	nonDE	-0.199583	-2.91536	0.00499712	0.00605642	Decrease	DE	-0.187891	-2.73136	0.00828165	0.00988659	Decrease	DE	0.129373	1.26045	0.212414	0.999674	Increase	nonDE	0.0530457	0.509179	0.612505	0.998772	Increase	nonDE	-0.181627	-1.86162	0.0675829	0.0804479	Decrease	nonDE	-0.257954	-2.64976	0.010295	0.0130921	Decrease	DE
628	ENSMUSG00000004535	-0.0276412	-0.445109	0.657851	0.999477	Decrease	nonDE	0.00609157	0.100535	0.920257	0.999909	Increase	nonDE	1.52129	27.0507	3.39664e-35	2.85283e-34	Increase	DE	1.55502	27.5813	1.15954e-35	1.02052e-34	Increase	DE	0.0292163	0.341712	0.733768	0.999674	Increase	nonDE	-0.0697397	-0.835926	0.406531	0.995933	Decrease	nonDE	1.56714	19.6868	8.72266e-28	6.62954e-27	Increase	DE	1.46819	18.4185	2.67e-26	1.79877e-25	Increase	DE
629	ENSMUSG00000004540	0.248488	0.744659	0.459737	0.999477	Increase	nonDE	0.0126703	0.0922378	0.926854	0.999909	Increase	nonDE	11.7557	24.8072	5.14481e-31	2.94758e-30	Increase	DE	11.5199	24.8209	5.00711e-31	2.88366e-30	Increase	DE	-0.27716	-0.613119	0.542396	0.999674	Decrease	nonDE	-0.175126	-0.924384	0.359438	0.982812	Decrease	nonDE	11.3127	21.7659	3.0218e-28	2.39e-27	Increase	DE	11.4148	21.9065	2.21565e-28	1.79267e-27	Increase	DE
630	ENSMUSG00000004542	-0.0999769	-0.328219	0.743998	0.999477	Decrease	nonDE	-0.0511879	-0.366424	0.715461	0.999909	Decrease	nonDE	10.9709	26.7875	3.82611e-33	2.62031e-32	Increase	DE	11.0197	27.5201	9.65684e-34	6.98348e-33	Increase	DE	-0.0565362	-0.136842	0.891657	0.999674	Decrease	nonDE	-0.225795	-1.17336	0.245732	0.951976	Decrease	nonDE	10.9504	24.0172	9.50544e-31	9.91034e-30	Increase	DE	10.7811	23.611	2.23069e-30	2.22746e-29	Increase	DE
631	ENSMUSG00000004552	0.141856	0.347866	0.729176	0.999477	Increase	nonDE	-0.0665017	-0.173406	0.862924	0.999909	Decrease	nonDE	3.81254	10.3642	6.46301e-15	1.37983e-14	Increase	DE	3.60418	9.84698	4.47032e-14	9.20891e-14	Increase	DE	-0.0244283	-0.043567	0.965396	0.999674	Decrease	nonDE	0.351819	0.656803	0.513856	0.998772	Increase	nonDE	2.85678	5.50269	8.46065e-07	1.45641e-06	Increase	DE	3.23303	6.25607	4.80856e-08	8.99214e-08	Increase	DE
632	ENSMUSG00000004558	0.0820365	0.560702	0.577209	0.999477	Increase	nonDE	0.0205199	0.09516	0.924523	0.999909	Increase	nonDE	-5.08509	-22.4411	6.87178e-30	3.5693e-29	Decrease	DE	-5.1466	-23.3909	8.20276e-31	4.64169e-30	Decrease	DE	0.22598	1.12249	0.266384	0.999674	Increase	nonDE	0.116579	0.379566	0.705685	0.998772	Increase	nonDE	-5.47056	-18.5603	9.13285e-26	5.77425e-25	Decrease	DE	-5.57996	-19.0128	2.80578e-26	1.88717e-25	Decrease	DE
633	ENSMUSG00000004561	-0.0251923	-0.151706	0.879931	0.999477	Decrease	nonDE	0.208737	1.12053	0.266978	0.970378	Increase	nonDE	-1.64577	-9.75726	5.68229e-14	1.15517e-13	Decrease	DE	-1.41184	-8.4661	8.21077e-12	1.5085e-11	Decrease	DE	0.134714	0.583815	0.561545	0.999674	Increase	nonDE	-0.0884931	-0.343164	0.732681	0.998772	Decrease	nonDE	-1.42432	-6.10252	8.4201e-08	1.54971e-07	Decrease	DE	-1.64753	-7.00028	2.56178e-09	5.22203e-09	Decrease	DE
634	ENSMUSG00000004562	0.249067	2.13978	0.036471	0.999477	Increase	nonDE	0.014404	0.105656	0.91621	0.999909	Increase	nonDE	-2.08088	-16.7539	3.08877e-24	1.08622e-23	Decrease	DE	-2.31554	-18.8241	8.77976e-27	3.65183e-26	Decrease	DE	0.410344	2.55804	0.0130839	0.999674	Increase	nonDE	-0.0918564	-0.49068	0.625452	0.998772	Decrease	nonDE	-2.00237	-11.8928	2.19542e-17	7.53484e-17	Decrease	DE	-2.50457	-14.6891	1.75056e-21	7.95736e-21	Decrease	DE
635	ENSMUSG00000004565	-0.0143591	-0.154588	0.877668	0.999477	Decrease	nonDE	-0.0104259	-0.11405	0.909581	0.999909	Decrease	nonDE	0.724936	8.59216	5.02587e-12	9.26862e-12	Increase	DE	0.72887	8.61387	4.619e-12	8.59009e-12	Increase	DE	0.0382792	0.299406	0.76567	0.999674	Increase	nonDE	0.0317335	0.252494	0.801527	0.998772	Increase	nonDE	0.734895	6.15091	6.98756e-08	1.29383e-07	Increase	DE	0.72835	6.09448	8.68485e-08	1.59648e-07	Increase	DE
636	ENSMUSG00000004567	-0.000684012	-0.00530138	0.995788	0.999477	Decrease	nonDE	-0.044724	-0.359517	0.720477	0.999909	Decrease	nonDE	1.03492	8.87887	1.65186e-12	3.11401e-12	Increase	DE	0.990884	8.49731	7.27068e-12	1.3392e-11	Increase	DE	0.0857326	0.484573	0.629753	0.999674	Increase	nonDE	-0.0188221	-0.110051	0.912738	0.998772	Decrease	nonDE	1.00686	6.11963	7.88296e-08	1.4549e-07	Increase	DE	0.902304	5.50836	8.09862e-07	1.39452e-06	Increase	DE
637	ENSMUSG00000004568	0.0131148	0.125497	0.900552	0.999477	Increase	nonDE	0.0831587	0.881958	0.381338	0.995205	Increase	nonDE	2.59627	27.8396	6.91565e-36	6.2222e-35	Increase	DE	2.66632	28.4155	2.21684e-36	2.0924e-35	Increase	DE	0.0882539	0.614981	0.540905	0.999674	Increase	nonDE	0.073497	0.566203	0.573379	0.998772	Increase	nonDE	2.62798	20.0614	3.27511e-28	2.58171e-27	Increase	DE	2.61323	20.0674	3.22395e-28	2.57546e-27	Increase	DE
638	ENSMUSG00000004591	0.00498509	0.094894	0.924717	0.999477	Increase	nonDE	0.0202193	0.402343	0.688869	0.999909	Increase	nonDE	2.30025	48.6436	1.00897e-49	1.17567e-47	Increase	DE	2.31549	48.8435	7.94613e-50	9.45875e-48	Increase	DE	-0.0169659	-0.234367	0.815502	0.999674	Decrease	nonDE	0.0216914	0.313726	0.754823	0.998772	Increase	nonDE	2.35266	35.1944	1.28718e-41	8.098e-40	Increase	DE	2.39132	35.7319	5.42325e-42	4.06032e-40	Increase	DE
639	ENSMUSG00000004609	0.162903	0.547968	0.585758	0.999477	Increase	nonDE	0.506268	1.80821	0.0756124	0.775959	Increase	nonDE	1.76046	6.55737	1.44559e-08	2.2689e-08	Increase	DE	2.10382	7.88126	8.08242e-11	1.41231e-10	Increase	DE	0.296124	0.716009	0.476778	0.999674	Increase	nonDE	1.1572	2.9554	0.00446515	0.286505	Increase	nonDE	1.59399	4.14963	0.000107204	0.000159085	Increase	DE	2.45506	6.51416	1.71035e-08	3.29255e-08	Increase	DE
640	ENSMUSG00000004610	-0.0120075	-0.123575	0.902067	0.999477	Decrease	nonDE	-0.125031	-1.35293	0.18118	0.922253	Decrease	nonDE	1.4532	16.7315	3.29997e-24	1.15828e-23	Increase	DE	1.34018	15.2832	2.67893e-22	8.54059e-22	Increase	DE	-0.0895278	-0.670454	0.505155	0.999674	Decrease	nonDE	-0.112678	-0.886238	0.379046	0.990477	Decrease	nonDE	1.35694	11.0591	4.43169e-16	1.40392e-15	Increase	DE	1.33379	10.77	1.28128e-15	3.92886e-15	Increase	DE
641	ENSMUSG00000004626	0.048584	0.363496	0.717519	0.999477	Increase	nonDE	0.0533267	0.494647	0.622665	0.999909	Increase	nonDE	3.67308	29.3757	3.47527e-37	3.64166e-36	Increase	DE	3.67782	29.9262	1.22985e-37	1.34852e-36	Increase	DE	0.109219	0.596895	0.552835	0.999674	Increase	nonDE	0.0364221	0.245389	0.806997	0.998772	Increase	nonDE	3.64477	21.911	3.15086e-30	3.07939e-29	Increase	DE	3.57197	21.6323	6.21996e-30	5.91129e-29	Increase	DE
642	ENSMUSG00000004631	0.101022	1.18552	0.240509	0.999477	Increase	nonDE	-0.116328	-1.42561	0.159191	0.892098	Decrease	nonDE	1.70453	22.2166	1.50679e-30	8.26087e-30	Increase	DE	1.48718	19.3359	2.21113e-27	9.5924e-27	Increase	DE	0.167358	1.42461	0.159478	0.999674	Increase	nonDE	0.0153671	0.137021	0.891475	0.998772	Increase	nonDE	1.68115	15.4751	1.47473e-22	7.23847e-22	Increase	DE	1.52916	14.1086	1.14399e-20	4.89486e-20	Increase	DE
643	ENSMUSG00000004633	0.0639754	0.561608	0.576486	0.999477	Increase	nonDE	0.00714476	0.0523567	0.958419	0.999909	Increase	nonDE	-2.65672	-21.1546	2.0266e-29	1.0149e-28	Decrease	DE	-2.71355	-21.8941	3.28323e-30	1.76894e-29	Decrease	DE	0.0224055	0.142944	0.886816	0.999674	Increase	nonDE	0.351556	1.86977	0.0664233	0.731081	Increase	nonDE	-2.92008	-16.9066	1.97205e-24	1.1209e-23	Decrease	DE	-2.59093	-15.5529	1.15915e-22	5.78036e-22	Decrease	DE
644	ENSMUSG00000004637	-0.0569694	-0.308313	0.758918	0.999477	Decrease	nonDE	0.251025	1.28222	0.204724	0.93425	Increase	nonDE	-1.14736	-6.47473	1.9938e-08	3.11309e-08	Decrease	DE	-0.839362	-4.77977	1.18553e-05	1.62693e-05	Decrease	DE	0.123203	0.486515	0.628384	0.999674	Increase	nonDE	0.322246	1.19645	0.236253	0.944898	Increase	nonDE	-1.14804	-4.62621	2.05142e-05	3.21488e-05	Decrease	DE	-0.949001	-3.84473	0.00029553	0.0004234	Decrease	DE
645	ENSMUSG00000004642	0.241566	1.37826	0.173268	0.999477	Increase	nonDE	-0.0900543	-0.502973	0.616835	0.999909	Decrease	nonDE	0.0926865	0.566831	0.572955	0.593732	Increase	nonDE	-0.238934	-1.47189	0.146306	0.160774	Decrease	nonDE	0.211912	0.878399	0.38325	0.999674	Increase	nonDE	0.0412067	0.168784	0.866537	0.998772	Increase	nonDE	0.0827595	0.361881	0.718719	0.743246	Increase	nonDE	-0.0879454	-0.384464	0.702001	0.72573	Decrease	nonDE
646	ENSMUSG00000004655	-0.115836	-0.258234	0.79726	0.999477	Decrease	nonDE	-0.187944	-0.544818	0.58824	0.999909	Decrease	nonDE	3.82303	9.33392	1.21115e-12	2.29891e-12	Increase	DE	3.75093	8.73429	1.00368e-11	1.83624e-11	Increase	DE	-0.319048	-0.51599	0.608078	0.999674	Decrease	nonDE	-0.027288	-0.0570952	0.954691	0.999487	Decrease	nonDE	3.4096	6.20725	9.49627e-08	1.74177e-07	Increase	DE	3.70136	6.40433	4.63955e-08	8.6918e-08	Increase	DE
647	ENSMUSG00000004661	-0.152504	-1.06966	0.289078	0.999477	Decrease	nonDE	0.00515812	0.0469372	0.96272	0.999909	Increase	nonDE	3.77601	28.5136	1.82993e-36	1.75932e-35	Increase	DE	3.93367	28.9578	7.73327e-37	7.73608e-36	Increase	DE	-0.0828876	-0.423472	0.673473	0.999674	Decrease	nonDE	0.0805325	0.532409	0.596419	0.998772	Increase	nonDE	3.84599	21.7297	4.89978e-30	4.70527e-29	Increase	DE	4.00941	22.2538	1.37801e-30	1.40658e-29	Increase	DE
648	ENSMUSG00000004665	0.210588	1.53286	0.130594	0.999477	Increase	nonDE	-0.0744774	-0.708052	0.481669	0.999909	Decrease	nonDE	4.33957	32.3725	1.47791e-39	2.07761e-38	Increase	DE	4.05451	31.4908	7.02175e-39	8.9924e-38	Increase	DE	-0.303322	-1.60214	0.114405	0.999674	Decrease	nonDE	-0.162661	-1.12514	0.265034	0.955214	Decrease	nonDE	4.24917	25.1792	1.74531e-33	2.56009e-32	Increase	DE	4.38984	24.7768	4.20338e-33	5.87082e-32	Increase	DE
649	ENSMUSG00000004667	-0.0385181	-0.502145	0.617413	0.999477	Decrease	nonDE	0.00223438	0.0296092	0.976478	0.999909	Increase	nonDE	0.787852	11.3653	1.45533e-16	3.37962e-16	Increase	DE	0.828604	11.8433	2.61746e-17	6.38486e-17	Increase	DE	0.00813671	0.0768407	0.939007	0.999674	Increase	nonDE	0.103653	0.998471	0.322082	0.982812	Increase	nonDE	0.834194	8.44649	8.86296e-12	2.12871e-11	Increase	DE	0.92971	9.39557	2.25759e-13	5.98528e-13	Increase	DE
650	ENSMUSG00000004668	0.176058	0.398656	0.691708	0.999477	Increase	nonDE	0.0228766	0.0584772	0.953583	0.999909	Increase	nonDE	3.33484	8.35079	2.55484e-11	4.5616e-11	Increase	DE	3.18165	8.03958	8.12498e-11	1.4196e-10	Increase	DE	-0.976981	-1.60554	0.114168	0.999674	Decrease	nonDE	0.0145284	0.0263819	0.979049	0.999487	Increase	nonDE	2.42586	4.42313	4.70743e-05	7.17146e-05	Increase	DE	3.41737	6.10236	1.14148e-07	2.08052e-07	Increase	DE
651	ENSMUSG00000004677	0.0538203	0.366373	0.715382	0.999477	Increase	nonDE	0.113987	0.833471	0.407903	0.999909	Increase	nonDE	1.47244	11.3027	1.82535e-16	4.2229e-16	Increase	DE	1.53261	11.5883	6.51489e-17	1.55616e-16	Increase	DE	-0.0229268	-0.113317	0.91016	0.999674	Decrease	nonDE	0.245794	1.30552	0.196726	0.925147	Increase	nonDE	1.4158	7.64148	2.07033e-10	4.56681e-10	Increase	DE	1.68452	9.0783	7.6433e-13	1.96406e-12	Increase	DE
652	ENSMUSG00000004698	0.138613	0.879702	0.382549	0.999477	Increase	nonDE	-0.353767	-1.85955	0.0678798	0.756832	Decrease	nonDE	-1.9435	-11.5763	6.80096e-17	1.60183e-16	Decrease	DE	-2.43588	-13.8807	2.41824e-20	6.89508e-20	Decrease	DE	0.151115	0.695246	0.489599	0.999674	Increase	nonDE	-1.14869	-4.28736	6.70142e-05	0.0270443	Decrease	DE	-1.87682	-8.25514	1.87038e-11	4.39719e-11	Decrease	DE	-3.17662	-12.4911	2.67961e-18	9.79601e-18	Decrease	DE
653	ENSMUSG00000004709	0.509384	1.72153	0.0903346	0.999477	Increase	nonDE	-0.0436681	-0.161217	0.872467	0.999909	Decrease	nonDE	4.51041	16.9518	1.72754e-24	6.16163e-24	Increase	DE	3.95736	14.9369	7.95923e-22	2.46479e-21	Increase	DE	0.257739	0.633538	0.528803	0.999674	Increase	nonDE	-0.321926	-0.860473	0.392972	0.992182	Decrease	nonDE	4.43506	11.9344	1.89361e-17	6.53289e-17	Increase	DE	3.8554	10.3706	5.641e-15	1.65548e-14	Increase	DE
654	ENSMUSG00000004730	-0.348224	-1.31975	0.19196	0.999477	Decrease	nonDE	0.40123	1.49349	0.140578	0.8746	Increase	nonDE	-0.631762	-2.57198	0.0126201	0.0149719	Decrease	DE	0.117692	0.482521	0.631201	0.649574	Increase	nonDE	-0.645518	-1.78778	0.078889	0.999674	Decrease	nonDE	0.887397	2.39325	0.0198626	0.506123	Increase	nonDE	-1.03356	-2.98222	0.00413889	0.00546502	Decrease	DE	0.499356	1.45366	0.151281	0.172401	Increase	nonDE
655	ENSMUSG00000004748	-0.021223	-0.0791955	0.937142	0.999477	Decrease	nonDE	-0.114331	-0.413198	0.680942	0.999909	Decrease	nonDE	-0.84898	-3.36823	0.00132957	0.00165506	Decrease	DE	-0.942088	-3.77116	0.000375295	0.000480175	Decrease	DE	0.293558	0.800691	0.426486	0.999674	Increase	nonDE	0.0978265	0.258472	0.796932	0.998772	Increase	nonDE	-0.789682	-2.24575	0.0284356	0.0350384	Decrease	DE	-0.985414	-2.80386	0.00680306	0.00876731	Decrease	DE
656	ENSMUSG00000004768	0.135631	1.19596	0.236441	0.999477	Increase	nonDE	0.0609703	0.504056	0.616078	0.999909	Increase	nonDE	-0.796862	-7.30668	7.70457e-10	1.28236e-09	Decrease	DE	-0.871523	-8.03358	4.44986e-11	7.87626e-11	Decrease	DE	0.0568389	0.363728	0.717347	0.999674	Increase	nonDE	0.0474872	0.286589	0.775419	0.998772	Increase	nonDE	-0.817516	-5.35964	1.41411e-06	2.40052e-06	Decrease	DE	-0.826868	-5.4279	1.0955e-06	1.87118e-06	Decrease	DE
657	ENSMUSG00000004771	-0.0885844	-1.26654	0.210241	0.999477	Decrease	nonDE	-0.0311581	-0.444125	0.658559	0.999909	Decrease	nonDE	0.164703	2.56584	0.0128227	0.0152023	Increase	DE	0.222129	3.45724	0.00101215	0.00126689	Increase	DE	-0.00783717	-0.0814135	0.935386	0.999674	Decrease	nonDE	0.0282286	0.292497	0.770921	0.998772	Increase	nonDE	0.174879	1.92654	0.0588035	0.0704229	Increase	nonDE	0.210944	2.32137	0.0236999	0.0292684	Increase	DE
658	ENSMUSG00000004788	-0.0533152	-0.664539	0.508905	0.999477	Decrease	nonDE	0.0960157	1.18632	0.240196	0.955178	Increase	nonDE	0.0309184	0.419859	0.676096	0.693791	Increase	nonDE	0.180249	2.43631	0.0178397	0.0208989	Increase	DE	-0.170423	-1.54563	0.127481	0.999674	Decrease	nonDE	0.0826413	0.741729	0.46116	0.998772	Increase	nonDE	-0.0642818	-0.616608	0.539838	0.571549	Decrease	nonDE	0.188782	1.80334	0.0763834	0.0899402	Increase	nonDE
659	ENSMUSG00000004789	-0.0557021	-0.930549	0.355836	0.999477	Decrease	nonDE	-0.00281684	-0.0465518	0.963026	0.999909	Decrease	nonDE	-0.0734063	-1.33235	0.18781	0.204401	Decrease	nonDE	-0.0205211	-0.37148	0.711595	0.728007	Decrease	nonDE	0.00113942	0.0138311	0.989011	0.999674	Increase	nonDE	-0.103834	-1.24535	0.217871	0.935107	Decrease	nonDE	-0.0694779	-0.890429	0.376811	0.408807	Decrease	nonDE	-0.174451	-2.23084	0.029462	0.0360561	Decrease	DE
660	ENSMUSG00000004791	-0.262623	-0.992869	0.324853	0.999477	Decrease	nonDE	0.0465851	0.195367	0.845781	0.999909	Increase	nonDE	2.05397	8.75313	3.10284e-12	5.77564e-12	Increase	DE	2.36318	9.93431	3.51402e-14	7.28427e-14	Increase	DE	-0.219649	-0.608219	0.545391	0.999674	Decrease	nonDE	0.103644	0.315937	0.753172	0.998772	Increase	nonDE	1.98347	6.04762	1.09864e-07	2.00819e-07	Increase	DE	2.30676	6.9848	2.95276e-09	5.98729e-09	Increase	DE
661	ENSMUSG00000004798	0.0181573	0.331779	0.741219	0.999477	Increase	nonDE	0.0186461	0.327008	0.744806	0.999909	Increase	nonDE	-1.28321	-24.9721	2.73969e-33	1.89907e-32	Decrease	DE	-1.28272	-24.9113	3.12924e-33	2.15108e-32	Decrease	DE	0.0556637	0.738272	0.463242	0.999674	Increase	nonDE	-0.0314015	-0.400223	0.690422	0.998772	Decrease	nonDE	-1.25358	-17.2693	6.86499e-25	4.06543e-24	Decrease	DE	-1.34065	-18.4347	2.55317e-26	1.72217e-25	Decrease	DE
662	ENSMUSG00000004815	-0.0623416	-0.536781	0.593414	0.999477	Decrease	nonDE	-0.0324883	-0.274032	0.785006	0.999909	Decrease	nonDE	-0.0948398	-0.875301	0.38492	0.406334	Decrease	nonDE	-0.0649864	-0.604553	0.547767	0.568485	Decrease	nonDE	0.193637	1.21619	0.228703	0.999674	Increase	nonDE	0.0420682	0.259433	0.796194	0.998772	Increase	nonDE	-0.00454001	-0.0299729	0.976189	0.979504	Decrease	nonDE	-0.156108	-1.03055	0.306911	0.33599	Decrease	nonDE
663	ENSMUSG00000004837	0.192675	1.04518	0.300156	0.999477	Increase	nonDE	-0.26512	-1.59794	0.115338	0.847308	Decrease	nonDE	2.6613	15.887	4.15598e-23	1.37475e-22	Increase	DE	2.2035	13.4021	1.18993e-19	3.26728e-19	Increase	DE	0.264688	1.04834	0.298711	0.999674	Increase	nonDE	-0.211822	-0.935089	0.353511	0.982812	Decrease	nonDE	2.66186	11.5402	7.74167e-17	2.5629e-16	Increase	DE	2.18535	9.57744	1.12649e-13	3.05457e-13	Increase	DE
664	ENSMUSG00000004843	-0.102943	-1.63933	0.106407	0.999477	Decrease	nonDE	-0.0108327	-0.173682	0.862703	0.999909	Decrease	nonDE	0.606064	10.5714	2.67142e-15	5.81827e-15	Increase	DE	0.698174	12.1603	8.52358e-18	2.13135e-17	Increase	DE	-0.0983387	-1.13916	0.25919	0.999674	Decrease	nonDE	-0.0626066	-0.730158	0.46815	0.998772	Decrease	nonDE	0.62688	7.74569	1.37544e-10	3.06837e-10	Increase	DE	0.662612	8.15749	2.7398e-11	6.35713e-11	Increase	DE
665	ENSMUSG00000004846	0.185709	1.64169	0.105914	0.999477	Increase	nonDE	0.0614598	0.614556	0.541184	0.999909	Increase	nonDE	2.66598	26.1094	2.39141e-34	1.84812e-33	Increase	DE	2.54173	25.0437	2.34345e-33	1.62782e-32	Increase	DE	0.101233	0.645926	0.520804	0.999674	Increase	nonDE	-0.101999	-0.74139	0.461365	0.998772	Decrease	nonDE	2.76886	19.4455	1.65129e-27	1.23407e-26	Increase	DE	2.56563	18.1119	6.26058e-26	4.05431e-25	Increase	DE
666	ENSMUSG00000004849	-0.00484128	-0.0720574	0.942797	0.999477	Decrease	nonDE	-0.0144799	-0.210187	0.834238	0.999909	Decrease	nonDE	-0.336316	-5.39735	1.22823e-06	1.7624e-06	Decrease	DE	-0.345955	-5.53119	7.43186e-07	1.07828e-06	Decrease	DE	-0.0602943	-0.652352	0.516679	0.999674	Decrease	nonDE	0.0537526	0.568226	0.572014	0.998772	Increase	nonDE	-0.410467	-4.66238	1.80401e-05	2.83927e-05	Decrease	DE	-0.296421	-3.35542	0.00138236	0.00187818	Decrease	DE
667	ENSMUSG00000004864	0.328251	1.4502	0.152239	0.999477	Increase	nonDE	0.214568	1.11239	0.270431	0.972	Increase	nonDE	4.72105	22.8847	3.08662e-31	1.804e-30	Increase	DE	4.60737	22.5361	7.02585e-31	3.99896e-30	Increase	DE	0.507685	1.63506	0.107301	0.999674	Increase	nonDE	0.257381	0.961243	0.340309	0.982812	Increase	nonDE	4.78869	17.0439	1.32041e-24	7.60973e-24	Increase	DE	4.53839	16.1463	1.89222e-23	1.00284e-22	Increase	DE
668	ENSMUSG00000004865	-0.00398156	-0.0676748	0.946271	0.999477	Decrease	nonDE	0.117731	1.97064	0.0534085	0.701347	Increase	nonDE	-0.269384	-4.94616	6.49594e-06	9.00032e-06	Decrease	DE	-0.147671	-2.71549	0.00864252	0.0103077	Decrease	DE	-0.00130622	-0.0161232	0.98719	0.999674	Decrease	nonDE	0.214712	2.61199	0.0113704	0.423196	Increase	nonDE	-0.300629	-3.90445	0.000243018	0.000351392	Decrease	DE	-0.0846105	-1.10137	0.27516	0.303337	Decrease	nonDE
669	ENSMUSG00000004872	-0.289482	-0.881767	0.381769	0.999477	Decrease	nonDE	-0.0613749	-0.162263	0.871698	0.999909	Decrease	nonDE	-2.43004	-7.07055	2.99869e-09	4.85245e-09	Decrease	DE	-2.20194	-6.48008	2.75144e-08	4.26827e-08	Decrease	DE	0.213628	0.474495	0.63704	0.999674	Increase	nonDE	0.137559	0.266608	0.790776	0.998772	Increase	nonDE	-2.2105	-4.72484	1.65511e-05	2.61161e-05	Decrease	DE	-2.28657	-4.8982	9.00691e-06	1.44505e-05	Decrease	DE
670	ENSMUSG00000004880	-0.00246253	-0.0274973	0.978155	0.999477	Decrease	nonDE	-0.0632915	-0.713115	0.478554	0.999909	Decrease	nonDE	0.604903	7.41166	5.10261e-10	8.56006e-10	Increase	DE	0.544074	6.64953	1.00943e-08	1.59737e-08	Increase	DE	-0.188815	-1.53049	0.131179	0.999674	Decrease	nonDE	-0.139479	-1.14412	0.25714	0.954604	Decrease	nonDE	0.576745	5.00904	5.16511e-06	8.44987e-06	Increase	DE	0.626081	5.394	1.24371e-06	2.1156e-06	Increase	DE
671	ENSMUSG00000004885	-0.0655495	-0.207213	0.836634	0.999477	Decrease	nonDE	0.00132489	0.00442975	0.996482	0.999909	Increase	nonDE	1.16248	4.11261	0.000136265	0.000177363	Increase	DE	1.22936	4.31349	6.99928e-05	9.26333e-05	Increase	DE	-0.220037	-0.509613	0.612429	0.999674	Decrease	nonDE	0.29937	0.716354	0.476904	0.998772	Increase	nonDE	0.641237	1.59741	0.116096	0.134565	Increase	nonDE	1.16064	2.89905	0.00542689	0.00705035	Increase	DE
672	ENSMUSG00000004891	-0.100784	-0.768448	0.445271	0.999477	Decrease	nonDE	0.466436	2.74896	0.00791144	0.398966	Increase	nonDE	-3.55763	-21.0064	3.77083e-29	1.84866e-28	Decrease	DE	-2.99041	-19.3288	2.82162e-27	1.21107e-26	Decrease	DE	-0.0965976	-0.534344	0.595102	0.999674	Decrease	nonDE	0.56466	2.43913	0.0177348	0.485826	Increase	nonDE	-3.43225	-15.8223	5.99891e-23	3.03263e-22	Decrease	DE	-2.771	-13.7507	4.2544e-20	1.75151e-19	Decrease	DE
673	ENSMUSG00000004892	-0.118546	-0.730972	0.467684	0.999477	Decrease	nonDE	-0.0377678	-0.146976	0.883651	0.999909	Decrease	nonDE	-7.02898	-24.7843	6.35287e-33	4.26774e-32	Decrease	DE	-6.94821	-25.2361	2.3906e-33	1.65918e-32	Decrease	DE	0.128837	0.579603	0.564385	0.999674	Increase	nonDE	-0.166168	-0.474531	0.636869	0.998772	Decrease	nonDE	-6.956	-20.5115	1.44969e-28	1.18102e-27	Decrease	DE	-7.25101	-21.3231	1.91299e-29	1.71557e-28	Decrease	DE
674	ENSMUSG00000004895	0.0964755	0.633871	0.528587	0.999477	Increase	nonDE	-0.148143	-0.933403	0.354373	0.989354	Decrease	nonDE	-0.23137	-1.62435	0.109572	0.121856	Decrease	nonDE	-0.475989	-3.31958	0.00154081	0.00191054	Decrease	DE	0.155942	0.740476	0.461914	0.999674	Increase	nonDE	0.0604282	0.280784	0.779847	0.998772	Increase	nonDE	-0.0744434	-0.37084	0.71207	0.736922	Decrease	nonDE	-0.169957	-0.846658	0.400568	0.431245	Decrease	nonDE
675	ENSMUSG00000004896	-0.0455715	-0.305632	0.760949	0.999477	Decrease	nonDE	0.0728769	0.464047	0.644302	0.999909	Increase	nonDE	-0.766263	-5.35728	1.4266e-06	2.04068e-06	Decrease	DE	-0.647815	-4.60307	2.22675e-05	3.01949e-05	Decrease	DE	0.0671735	0.327866	0.744161	0.999674	Increase	nonDE	0.222581	1.03461	0.305023	0.976216	Increase	nonDE	-0.745364	-3.74132	0.00041321	0.000587267	Decrease	DE	-0.589956	-2.98316	0.00412781	0.00541237	Decrease	DE
676	ENSMUSG00000004897	0.0116534	0.189815	0.850099	0.999477	Increase	nonDE	0.0548909	0.88231	0.381149	0.995205	Increase	nonDE	-0.273093	-4.82597	1.00394e-05	1.3784e-05	Decrease	DE	-0.229856	-4.0514	0.000149228	0.000194481	Decrease	DE	-0.00716252	-0.0846438	0.932828	0.999674	Decrease	nonDE	0.0556387	0.649622	0.518429	0.998772	Increase	nonDE	-0.264302	-3.29446	0.00166188	0.00226112	Decrease	DE	-0.201501	-2.51127	0.0147555	0.0185394	Decrease	DE
677	ENSMUSG00000004902	-0.115952	-0.421653	0.674793	0.999477	Decrease	nonDE	-0.0363534	-0.120337	0.904621	0.999909	Decrease	nonDE	-4.2302	-15.5614	1.12888e-22	3.64954e-22	Decrease	DE	-4.1506	-15.346	2.20259e-22	7.05186e-22	Decrease	DE	0.186339	0.49779	0.620461	0.999674	Increase	nonDE	0.115834	0.278984	0.781222	0.998772	Increase	nonDE	-4.51598	-11.9633	1.70917e-17	5.91753e-17	Decrease	DE	-4.58648	-12.1313	9.44142e-18	3.32449e-17	Decrease	DE
678	ENSMUSG00000004929	0.192893	0.93908	0.351475	0.999477	Increase	nonDE	-0.0291998	-0.130786	0.896384	0.999909	Decrease	nonDE	-1.24603	-6.27204	4.37637e-08	6.72531e-08	Decrease	DE	-1.46812	-7.31846	7.35629e-10	1.22909e-09	Decrease	DE	0.219028	0.77177	0.443296	0.999674	Increase	nonDE	0.442075	1.43782	0.155708	0.894252	Increase	nonDE	-1.53993	-5.45381	9.9408e-07	1.70322e-06	Decrease	DE	-1.31688	-4.70868	1.52946e-05	2.41473e-05	Decrease	DE
679	ENSMUSG00000004931	-0.0568184	-0.412361	0.681553	0.999477	Decrease	nonDE	-0.0757038	-0.612987	0.542214	0.999909	Decrease	nonDE	2.40873	19.3892	1.9183e-27	8.30678e-27	Increase	DE	2.38984	19.36	2.07344e-27	9.01397e-27	Increase	DE	-0.161459	-0.845398	0.401265	0.999674	Decrease	nonDE	0.115566	0.683385	0.497009	0.998772	Increase	nonDE	2.44561	14.2168	8.0366e-21	3.45301e-20	Increase	DE	2.72264	15.5898	1.0344e-22	5.17858e-22	Increase	DE
680	ENSMUSG00000004933	0.0168041	0.0776958	0.93833	0.999477	Increase	nonDE	-0.449622	-1.94258	0.05679	0.718935	Decrease	nonDE	-1.08814	-5.27658	1.92681e-06	2.74246e-06	Decrease	DE	-1.55457	-7.46708	4.10506e-10	6.94361e-10	Decrease	DE	0.100584	0.337991	0.736556	0.999674	Increase	nonDE	-0.979788	-3.10059	0.00294674	0.240181	Decrease	nonDE	-0.771348	-2.68866	0.0092853	0.0119115	Decrease	DE	-1.85172	-6.28894	4.0993e-08	7.70236e-08	Decrease	DE
681	ENSMUSG00000004934	-0.0209273	-0.235937	0.81429	0.999477	Decrease	nonDE	-0.038793	-0.430856	0.668125	0.999909	Decrease	nonDE	0.103261	1.26701	0.210072	0.227582	Increase	nonDE	0.0853953	1.0398	0.302627	0.323425	Increase	nonDE	0.0119636	0.0976655	0.922525	0.999674	Increase	nonDE	0.0402239	0.327057	0.744769	0.998772	Increase	nonDE	0.225539	1.95117	0.0557364	0.0669436	Increase	nonDE	0.253799	2.19315	0.032205	0.0392909	Increase	DE
682	ENSMUSG00000004936	0.12007	1.82616	0.0728292	0.999477	Increase	nonDE	-0.0254649	-0.40126	0.689662	0.999909	Decrease	nonDE	1.83036	30.8493	2.23607e-38	2.69468e-37	Increase	DE	1.68483	28.3303	2.62002e-36	2.45059e-35	Increase	DE	0.0258496	0.286181	0.775731	0.999674	Increase	nonDE	0.0276562	0.317025	0.752331	0.998772	Increase	nonDE	1.72239	20.5742	8.75667e-29	7.32867e-28	Increase	DE	1.7242	20.5512	9.28559e-29	7.80291e-28	Increase	DE
683	ENSMUSG00000004937	-0.0468509	-0.646865	0.5202	0.999477	Decrease	nonDE	-0.0163459	-0.221096	0.825772	0.999909	Decrease	nonDE	-0.352794	-5.27603	1.9307e-06	2.74776e-06	Decrease	DE	-0.322289	-4.79089	1.1391e-05	1.56502e-05	Decrease	DE	-0.0234008	-0.234241	0.8156	0.999674	Decrease	nonDE	-0.0510839	-0.502549	0.617131	0.998772	Decrease	nonDE	-0.252298	-2.6579	0.0100756	0.0128874	Decrease	DE	-0.279981	-2.94479	0.00460071	0.00601053	Decrease	DE
684	ENSMUSG00000004945	-0.0908822	-1.15943	0.2509	0.999477	Decrease	nonDE	-0.126089	-1.59662	0.115632	0.847308	Decrease	nonDE	0.132895	1.85371	0.0687254	0.0776941	Increase	nonDE	0.0976883	1.35138	0.181673	0.197917	Increase	nonDE	-0.103	-0.955965	0.342946	0.999674	Decrease	nonDE	-0.146209	-1.34624	0.183317	0.91486	Decrease	nonDE	0.0647537	0.637383	0.526313	0.558122	Increase	nonDE	0.0215444	0.210554	0.833953	0.850328	Increase	nonDE
685	ENSMUSG00000004947	0.00231956	0.0154882	0.987694	0.999477	Increase	nonDE	0.0778746	0.528604	0.599041	0.999909	Increase	nonDE	0.618542	4.52515	2.93148e-05	3.9412e-05	Increase	DE	0.694097	5.09653	3.74827e-06	5.26834e-06	Increase	DE	0.0151114	0.0735187	0.941639	0.999674	Increase	nonDE	0.190726	0.938482	0.35178	0.982812	Increase	nonDE	0.471798	2.4466	0.0173844	0.0217845	Increase	DE	0.647413	3.36589	0.0013391	0.0018209	Increase	DE
686	ENSMUSG00000004951	0.50402	2.73332	0.00824957	0.996331	Increase	nonDE	0.0862293	0.799091	0.427424	0.999909	Increase	nonDE	7.35025	33.0735	6.12481e-40	9.14631e-39	Increase	DE	6.93246	34.5963	4.82016e-41	8.62209e-40	Increase	DE	0.209253	0.822254	0.414223	0.999674	Increase	nonDE	0.123136	0.827569	0.41123	0.99722	Increase	nonDE	7.19346	27.9184	7.841e-36	1.60367e-34	Increase	DE	7.10734	28.1493	4.97463e-36	1.0607e-34	Increase	DE
687	ENSMUSG00000004952	-0.0931609	-0.399479	0.690967	0.999477	Decrease	nonDE	0.0311047	0.125659	0.900424	0.999909	Increase	nonDE	-1.37674	-6.18877	6.03784e-08	9.22799e-08	Decrease	DE	-1.25247	-5.62927	5.13217e-07	7.50614e-07	Decrease	DE	-0.202616	-0.633394	0.528897	0.999674	Decrease	nonDE	0.233716	0.687177	0.494633	0.998772	Increase	nonDE	-1.60725	-5.13117	3.29979e-06	5.46803e-06	Decrease	DE	-1.17092	-3.7536	0.000397173	0.000562591	Decrease	DE
688	ENSMUSG00000004961	0.137887	1.47472	0.145543	0.999477	Increase	nonDE	0.289277	1.66712	0.100731	0.82184	Increase	nonDE	-8.17893	-38.4952	7.63244e-44	2.29195e-42	Decrease	DE	-8.02754	-38.7945	4.89262e-44	1.49636e-42	Decrease	DE	0.16714	1.2962	0.199897	0.999674	Increase	nonDE	0.504172	2.13846	0.0365829	0.634004	Increase	nonDE	-8.02794	-33.0017	4.97375e-40	2.23184e-38	Decrease	DE	-7.69091	-31.5892	5.88967e-39	2.14649e-37	Decrease	DE
689	ENSMUSG00000004980	0.0345616	0.648632	0.519065	0.999477	Increase	nonDE	0.00874091	0.159784	0.873591	0.999909	Increase	nonDE	-0.871949	-17.6013	2.64749e-25	9.92645e-25	Decrease	DE	-0.89777	-18.0915	6.62885e-26	2.61083e-25	Decrease	DE	0.0326752	0.444811	0.658066	0.999674	Increase	nonDE	-0.0326506	-0.434053	0.665815	0.998772	Decrease	nonDE	-0.797721	-11.386	1.35041e-16	4.40362e-16	Decrease	DE	-0.863047	-12.3027	5.17197e-18	1.85268e-17	Decrease	DE
690	ENSMUSG00000004988	0.119095	0.398937	0.691364	0.999477	Increase	nonDE	0.273889	0.960966	0.340447	0.988356	Increase	nonDE	3.32543	12.3213	4.84458e-18	1.21232e-17	Increase	DE	3.48022	12.9448	5.60628e-19	1.48656e-18	Increase	DE	-0.0208277	-0.0507355	0.959706	0.999674	Decrease	nonDE	0.805887	2.05408	0.0443563	0.669634	Increase	nonDE	3.11486	8.19806	2.33784e-11	5.46587e-11	Increase	DE	3.94158	10.4092	4.88488e-15	1.43817e-14	Increase	DE
691	ENSMUSG00000004994	-0.0896829	-0.569217	0.571345	0.999477	Decrease	nonDE	0.145802	0.997502	0.322548	0.988151	Increase	nonDE	1.3833	9.98837	2.36894e-14	4.91493e-14	Increase	DE	1.61878	11.3984	1.29127e-16	3.03103e-16	Increase	DE	-0.2387	-1.10689	0.272781	0.999674	Decrease	nonDE	-0.0557945	-0.277622	0.782262	0.998772	Decrease	nonDE	1.42085	7.23646	1.01483e-09	2.13931e-09	Increase	DE	1.60375	8.05191	4.14154e-11	9.49245e-11	Increase	DE
692	ENSMUSG00000004996	-0.0708212	-0.392359	0.696191	0.999477	Decrease	nonDE	0.107491	0.591785	0.55623	0.999909	Increase	nonDE	0.0776408	0.469605	0.640349	0.65985	Increase	nonDE	0.255953	1.53928	0.129022	0.142567	Increase	nonDE	-0.226087	-0.909482	0.366754	0.999674	Decrease	nonDE	0.144856	0.576656	0.56634	0.998772	Increase	nonDE	-0.0726371	-0.308472	0.758798	0.781104	Decrease	nonDE	0.298306	1.26655	0.210238	0.235152	Increase	nonDE
693	ENSMUSG00000005034	0.00913963	0.159973	0.873442	0.999477	Increase	nonDE	0.0613645	1.01885	0.312389	0.988131	Increase	nonDE	-1.97267	-36.3605	2.00351e-42	4.64939e-41	Decrease	DE	-1.92045	-35.4373	8.69634e-42	1.76335e-40	Decrease	DE	0.0352842	0.448535	0.655392	0.999674	Increase	nonDE	0.0422411	0.510333	0.611701	0.998772	Increase	nonDE	-1.94954	-25.5369	8.06854e-34	1.23842e-32	Decrease	DE	-1.94258	-25.4452	9.82508e-34	1.50246e-32	Decrease	DE
694	ENSMUSG00000005043	0.051825	0.242192	0.809462	0.999477	Increase	nonDE	-0.198548	-0.981599	0.33026	0.988356	Decrease	nonDE	1.68086	8.82591	2.02794e-12	3.80779e-12	Increase	DE	1.43049	7.41221	5.09168e-10	8.58e-10	Increase	DE	0.0194726	0.0659978	0.9476	0.999674	Increase	nonDE	0.0706841	0.254194	0.80022	0.998772	Increase	nonDE	1.51501	5.56865	6.4531e-07	1.1198e-06	Increase	DE	1.56622	5.7885	2.80389e-07	4.97461e-07	Increase	DE
695	ENSMUSG00000005045	-0.0650804	-0.625358	0.53412	0.999477	Decrease	nonDE	0.0927202	0.479138	0.633591	0.999909	Increase	nonDE	-7.90848	-33.1699	3.72933e-40	5.77766e-39	Decrease	DE	-7.75068	-33.5618	1.91611e-40	3.08912e-39	Decrease	DE	0.111437	0.778141	0.43956	0.999674	Increase	nonDE	0.347306	1.32061	0.191674	0.920913	Increase	nonDE	-7.96057	-29.3264	3.81683e-37	9.53976e-36	Decrease	DE	-7.7247	-28.3441	2.55021e-36	5.74093e-35	Decrease	DE
696	ENSMUSG00000005054	0.0508263	0.564395	0.5746	0.999477	Increase	nonDE	-0.0170518	-0.209705	0.834612	0.999909	Decrease	nonDE	4.08747	50.6668	9.38187e-51	1.43734e-48	Increase	DE	4.01959	49.7743	2.64502e-50	3.55808e-48	Increase	DE	0.064313	0.519717	0.605183	0.999674	Increase	nonDE	-0.0124197	-0.110983	0.912003	0.998772	Decrease	nonDE	4.07755	36.2346	2.44291e-42	1.82898e-40	Increase	DE	4.00081	35.4722	8.22164e-42	5.83842e-40	Increase	DE
697	ENSMUSG00000005057	0.000365564	0.00339369	0.997304	0.999486	Increase	nonDE	0.0959803	0.856438	0.395181	0.999909	Increase	nonDE	-0.406494	-4.04628	0.000151807	0.000197174	Decrease	DE	-0.31088	-3.06598	0.00325708	0.00397519	Decrease	DE	-0.0915948	-0.615574	0.540516	0.999674	Decrease	nonDE	0.114784	0.743929	0.459838	0.998772	Increase	nonDE	-0.405416	-2.82503	0.00641961	0.00834857	Decrease	DE	-0.199037	-1.39649	0.167738	0.190083	Decrease	nonDE
698	ENSMUSG00000005069	0.126005	1.28464	0.203883	0.999477	Increase	nonDE	-0.0497437	-0.534562	0.594938	0.999909	Decrease	nonDE	1.53035	17.4054	4.63787e-25	1.71597e-24	Increase	DE	1.35461	15.3237	2.36089e-22	7.54701e-22	Increase	DE	0.0947019	0.700172	0.48654	0.999674	Increase	nonDE	-0.00974137	-0.076252	0.939474	0.999487	Decrease	nonDE	1.53156	12.2983	5.25086e-18	1.87162e-17	Increase	DE	1.42712	11.4672	1.00706e-16	3.33124e-16	Increase	DE
699	ENSMUSG00000005078	0.0059384	0.0908872	0.927887	0.999477	Increase	nonDE	-0.0306001	-0.46676	0.642371	0.999909	Decrease	nonDE	0.238388	3.98861	0.000183991	0.00023819	Increase	DE	0.201849	3.35902	0.00136734	0.0017008	Increase	DE	0.0159134	0.176853	0.860223	0.999674	Increase	nonDE	-0.13773	-1.52631	0.132215	0.865893	Decrease	nonDE	0.262837	3.1002	0.00295005	0.00394125	Increase	DE	0.109193	1.28392	0.204133	0.228819	Increase	nonDE
700	ENSMUSG00000005087	0.279576	1.19638	0.236811	0.999477	Increase	nonDE	0.387076	1.85053	0.0697499	0.762235	Increase	nonDE	2.37645	11.1806	1.25427e-15	2.77116e-15	Increase	DE	2.48395	11.9097	1.10229e-16	2.5992e-16	Increase	DE	-0.037853	-0.116218	0.907914	0.999674	Decrease	nonDE	0.730866	2.5273	0.0144768	0.461731	Increase	nonDE	2.12733	7.19007	2.09985e-09	4.33218e-09	Increase	DE	2.89605	9.80632	1.46728e-13	3.94052e-13	Increase	DE
701	ENSMUSG00000005089	0.0665053	0.706454	0.482655	0.999477	Increase	nonDE	-0.434633	-2.53523	0.0138763	0.479507	Decrease	nonDE	-6.93091	-35.0206	1.70647e-41	3.35336e-40	Decrease	DE	-7.43205	-36.0609	3.21442e-42	7.11992e-41	Decrease	DE	0.154492	1.19234	0.237848	0.999674	Increase	nonDE	-0.631027	-2.72878	0.00833954	0.361671	Decrease	nonDE	-6.80787	-30.1964	7.43144e-38	2.0983e-36	Decrease	DE	-7.59339	-30.9732	1.78488e-38	5.91835e-37	Decrease	DE
702	ENSMUSG00000005102	-0.237556	-2.42452	0.0183744	0.999477	Decrease	nonDE	0.126699	1.29519	0.200243	0.931705	Increase	nonDE	0.101186	1.13158	0.262339	0.281652	Increase	nonDE	0.46544	5.18002	2.75565e-06	3.89601e-06	Increase	DE	-0.306314	-2.28499	0.0258826	0.999674	Decrease	nonDE	0.150823	1.12557	0.264853	0.955214	Increase	nonDE	0.0740523	0.589295	0.557888	0.589038	Increase	nonDE	0.531189	4.18326	9.56443e-05	0.000142237	Increase	DE
703	ENSMUSG00000005103	-0.0247453	-0.37436	0.709463	0.999477	Decrease	nonDE	-0.0103758	-0.159155	0.874084	0.999909	Decrease	nonDE	0.852166	14.2002	8.48139e-21	2.47239e-20	Increase	DE	0.866535	14.3727	4.84377e-21	1.43913e-20	Increase	DE	-0.0311821	-0.343147	0.732694	0.999674	Decrease	nonDE	0.0952657	1.06257	0.292259	0.971809	Increase	nonDE	0.776728	9.14016	6.02202e-13	1.56348e-12	Increase	DE	0.903176	10.6035	2.37125e-15	7.13878e-15	Increase	DE
704	ENSMUSG00000005107	0.461679	1.31178	0.194619	0.999477	Increase	nonDE	0.247071	0.703215	0.484656	0.999909	Increase	nonDE	0.648697	1.99266	0.0508785	0.0580856	Increase	nonDE	0.434089	1.3507	0.181892	0.198117	Increase	nonDE	0.896544	1.84975	0.0693028	0.999674	Increase	nonDE	0.662467	1.37148	0.175359	0.910416	Increase	nonDE	0.58831	1.2862	0.203341	0.229345	Increase	nonDE	0.354233	0.780113	0.438408	0.468961	Increase	nonDE
705	ENSMUSG00000005124	0.000903826	0.00338451	0.997311	0.999486	Increase	nonDE	0.0532537	0.21402	0.831272	0.999909	Increase	nonDE	1.37114	5.83133	2.48994e-07	3.68877e-07	Increase	DE	1.42349	5.91068	1.84197e-07	2.75116e-07	Increase	DE	-0.57545	-1.56065	0.123977	0.999674	Decrease	nonDE	-0.133194	-0.380019	0.705302	0.998772	Decrease	nonDE	0.920986	2.73983	0.00812795	0.0104788	Increase	DE	1.36324	3.96007	0.000205032	0.000297219	Increase	DE
706	ENSMUSG00000005125	0.178038	2.09598	0.0403332	0.999477	Increase	nonDE	0.0560362	0.710183	0.480357	0.999909	Increase	nonDE	3.43404	44.9657	9.73436e-48	7.12675e-46	Increase	DE	3.31203	43.4867	6.75886e-47	3.86963e-45	Increase	DE	0.120844	1.03261	0.305951	0.999674	Increase	nonDE	-0.027365	-0.251861	0.802014	0.998772	Decrease	nonDE	3.43661	32.0298	2.69579e-39	1.02304e-37	Increase	DE	3.2884	30.7223	2.81951e-38	8.85231e-37	Increase	DE
707	ENSMUSG00000005131	-0.53549	-1.63667	0.106962	0.999477	Decrease	nonDE	0.088885	0.280646	0.779953	0.999909	Increase	nonDE	1.27316	4.36752	5.08209e-05	6.75679e-05	Increase	DE	1.89753	6.38629	2.81092e-08	4.35768e-08	Increase	DE	-0.880816	-1.96958	0.0535333	0.999674	Decrease	nonDE	-0.15911	-0.365959	0.71569	0.998772	Decrease	nonDE	1.23388	2.98667	0.00408698	0.00539733	Increase	DE	1.95558	4.66571	1.78274e-05	2.79753e-05	Increase	DE
708	ENSMUSG00000005142	0.116404	0.757515	0.451725	0.999477	Increase	nonDE	-0.0688295	-0.50289	0.616894	0.999909	Decrease	nonDE	2.35291	16.9474	1.80155e-24	6.41869e-24	Increase	DE	2.16768	15.7486	6.51377e-23	2.15038e-22	Increase	DE	0.0553056	0.259468	0.796168	0.999674	Increase	nonDE	-0.108963	-0.576194	0.566653	0.998772	Decrease	nonDE	2.26565	11.6996	4.44031e-17	1.4945e-16	Increase	DE	2.10138	10.8771	8.75145e-16	2.71164e-15	Increase	DE
709	ENSMUSG00000005148	0.184023	1.38437	0.171428	0.999477	Increase	nonDE	0.0395266	0.331862	0.741163	0.999909	Increase	nonDE	3.07348	25.3942	1.42189e-33	1.00972e-32	Increase	DE	2.92899	24.7058	6.32423e-33	4.25542e-32	Increase	DE	0.0931846	0.505619	0.614997	0.999674	Increase	nonDE	0.0590229	0.35942	0.720557	0.998772	Increase	nonDE	3.00201	17.9025	1.33509e-25	8.37076e-25	Increase	DE	2.96785	17.7753	1.90925e-25	1.18139e-24	Increase	DE
710	ENSMUSG00000005150	-0.0644101	-0.601192	0.549989	0.999477	Decrease	nonDE	0.164853	1.39921	0.166926	0.904336	Increase	nonDE	-1.24224	-11.7255	3.98503e-17	9.50776e-17	Decrease	DE	-1.01298	-9.60292	1.02221e-13	2.06715e-13	Decrease	DE	0.0773095	0.523527	0.602546	0.999674	Increase	nonDE	0.208569	1.29374	0.200739	0.927253	Increase	nonDE	-1.08811	-7.36177	6.20635e-10	1.32829e-09	Decrease	DE	-0.95685	-6.53815	1.5579e-08	3.00922e-08	Decrease	DE
711	ENSMUSG00000005161	-0.0944532	-1.18396	0.241124	0.999477	Decrease	nonDE	-0.0895647	-1.06046	0.293207	0.984087	Decrease	nonDE	-2.1599	-28.4461	2.08826e-36	1.99149e-35	Decrease	DE	-2.15501	-28.3707	2.42011e-36	2.2713e-35	Decrease	DE	-0.0836646	-0.761937	0.449098	0.999674	Decrease	nonDE	-0.0810893	-0.698807	0.487387	0.998772	Decrease	nonDE	-2.17045	-20.3572	1.5256e-28	1.24042e-27	Decrease	DE	-2.16787	-20.2297	2.11813e-28	1.71629e-27	Decrease	DE
712	ENSMUSG00000005198	-0.0690362	-0.750859	0.455688	0.999477	Decrease	nonDE	0.0366912	0.407494	0.685103	0.999909	Increase	nonDE	0.893936	10.7579	1.33955e-15	2.95561e-15	Increase	DE	0.999663	11.9477	1.80676e-17	4.43937e-17	Increase	DE	-0.149672	-1.18233	0.241765	0.999674	Decrease	nonDE	-0.0443556	-0.357289	0.722136	0.998772	Decrease	nonDE	0.842819	7.14798	1.43593e-09	2.99344e-09	Increase	DE	0.948135	8.00036	5.06803e-11	1.15473e-10	Increase	DE
713	ENSMUSG00000005204	-0.100712	-0.483146	0.630798	0.999477	Decrease	nonDE	-0.0423989	-0.206831	0.836861	0.999909	Decrease	nonDE	0.785679	4.11574	0.000122713	0.000160127	Increase	DE	0.843992	4.45985	3.78474e-05	5.07186e-05	Increase	DE	-0.405	-1.42284	0.160101	0.999674	Decrease	nonDE	-0.108594	-0.38944	0.698366	0.998772	Decrease	nonDE	0.76442	2.90111	0.00523445	0.00686013	Increase	DE	1.06083	3.95914	0.000206613	0.000299432	Increase	DE
714	ENSMUSG00000005220	0.105505	0.40517	0.686807	0.999477	Increase	nonDE	0.160512	0.853982	0.396542	0.999909	Increase	nonDE	5.53482	21.2329	1.92351e-29	9.65316e-29	Increase	DE	5.58983	21.9876	3.03733e-30	1.64234e-29	Increase	DE	0.227107	0.642319	0.523135	0.999674	Increase	nonDE	0.215421	0.828998	0.410421	0.99722	Increase	nonDE	5.2753	16.1231	2.23939e-23	1.17145e-22	Increase	DE	5.26362	16.1977	1.78922e-23	9.50687e-23	Increase	DE
715	ENSMUSG00000005225	-0.0355957	-0.36399	0.717152	0.999477	Decrease	nonDE	-0.0728096	-0.716904	0.47623	0.999909	Decrease	nonDE	-0.200171	-2.21648	0.0304822	0.035406	Decrease	DE	-0.237385	-2.57804	0.0124231	0.0146939	Decrease	DE	-0.134126	-0.992426	0.324997	0.999674	Decrease	nonDE	0.0516113	0.373528	0.710079	0.998772	Increase	nonDE	-0.133683	-1.03668	0.304067	0.334492	Decrease	nonDE	0.052055	0.404318	0.687424	0.712129	Increase	nonDE
716	ENSMUSG00000005233	-0.0402228	-0.287579	0.774666	0.999477	Decrease	nonDE	-0.124601	-0.837014	0.405924	0.999909	Decrease	nonDE	-0.680021	-5.11478	3.50501e-06	4.92224e-06	Decrease	DE	-0.764399	-5.70717	3.8201e-07	5.61344e-07	Decrease	DE	-0.119428	-0.616463	0.539933	0.999674	Decrease	nonDE	0.0573349	0.283295	0.777931	0.998772	Increase	nonDE	-0.572527	-3.06196	0.00329502	0.00438517	Decrease	DE	-0.395763	-2.11273	0.0388162	0.0469448	Decrease	DE
717	ENSMUSG00000005237	-0.106607	-0.327519	0.744421	0.999477	Decrease	nonDE	-0.353164	-1.04794	0.29889	0.985198	Decrease	nonDE	-1.5049	-4.92944	6.90294e-06	9.55223e-06	Decrease	DE	-1.75146	-5.75064	3.23846e-07	4.77317e-07	Decrease	DE	-0.252009	-0.56503	0.574171	0.999674	Decrease	nonDE	-0.709891	-1.5314	0.130954	0.864894	Decrease	nonDE	-1.65418	-3.85869	0.000282359	0.000405759	Decrease	DE	-2.11206	-4.90826	7.45471e-06	1.20349e-05	Decrease	DE
718	ENSMUSG00000005251	0.420537	1.8806	0.0649079	0.999477	Increase	nonDE	-0.0248256	-0.139773	0.88931	0.999909	Decrease	nonDE	5.35126	24.998	2.5888e-33	1.79825e-32	Increase	DE	4.90589	23.9054	2.93733e-32	1.86211e-31	Increase	DE	0.257603	0.835665	0.406677	0.999674	Increase	nonDE	-0.185962	-0.76484	0.447381	0.998772	Decrease	nonDE	5.4544	19.4019	1.85469e-27	1.37798e-26	Increase	DE	5.01083	17.9463	9.96147e-26	6.33202e-25	Increase	DE
719	ENSMUSG00000005262	0.0196152	0.306702	0.760138	0.999477	Increase	nonDE	0.0101862	0.158237	0.874804	0.999909	Increase	nonDE	0.145988	2.49018	0.0155704	0.0183758	Increase	DE	0.136559	2.31811	0.0238884	0.0277685	Increase	DE	0.0726777	0.823741	0.413367	0.999674	Increase	nonDE	0.0119215	0.134701	0.893301	0.998772	Increase	nonDE	0.235778	2.83286	0.00628285	0.00817651	Increase	DE	0.175022	2.10112	0.0398624	0.0481609	Increase	DE
720	ENSMUSG00000005267	0.212652	1.84877	0.0694466	0.999477	Increase	nonDE	0.401251	2.76211	0.00762178	0.395329	Increase	nonDE	-3.49094	-24.9164	3.09468e-33	2.13619e-32	Decrease	DE	-3.30234	-24.7887	4.09444e-33	2.79252e-32	Decrease	DE	0.327586	2.06252	0.0435188	0.999674	Increase	nonDE	0.480531	2.36663	0.0212138	0.512077	Increase	nonDE	-3.70068	-19.7968	6.53299e-28	5.03469e-27	Decrease	DE	-3.54773	-19.4859	1.48336e-27	1.11714e-26	Decrease	DE
721	ENSMUSG00000005268	0.189709	0.95677	0.3426	0.999477	Increase	nonDE	-0.126547	-0.682575	0.497556	0.999909	Decrease	nonDE	1.83022	10.1442	1.55675e-14	3.26381e-14	Increase	DE	1.51396	8.5477	6.69503e-12	1.23537e-11	Increase	DE	0.252303	0.922865	0.359849	0.999674	Increase	nonDE	-0.0830897	-0.326251	0.745393	0.998772	Decrease	nonDE	1.80883	7.17701	1.37914e-09	2.87905e-09	Increase	DE	1.47343	5.92082	1.76665e-07	3.17832e-07	Increase	DE
722	ENSMUSG00000005299	0.0560203	0.97406	0.333958	0.999477	Increase	nonDE	0.0307465	0.520334	0.604756	0.999909	Increase	nonDE	-0.389243	-7.3023	7.83814e-10	1.3042e-09	Decrease	DE	-0.414517	-7.72768	1.47614e-10	2.54764e-10	Decrease	DE	0.117677	1.48423	0.143011	0.999674	Increase	nonDE	-0.0257201	-0.316691	0.752583	0.998772	Decrease	nonDE	-0.304272	-4.02406	0.000163504	0.00023958	Decrease	DE	-0.44767	-5.90965	1.76559e-07	3.17675e-07	Decrease	DE
723	ENSMUSG00000005312	-0.01356	-0.299582	0.765537	0.999477	Decrease	nonDE	-0.0043014	-0.0946489	0.924911	0.999909	Decrease	nonDE	0.170371	4.10794	0.000123416	0.000161006	Increase	DE	0.17963	4.31525	6.08806e-05	8.08192e-05	Increase	DE	-0.00240582	-0.0386105	0.96933	0.999674	Decrease	nonDE	-0.0081132	-0.129731	0.897216	0.998772	Decrease	nonDE	0.156053	2.65459	0.0101643	0.0129928	Increase	DE	0.150346	2.55443	0.0132065	0.0166412	Increase	DE
724	ENSMUSG00000005338	-0.0485335	-0.485441	0.629141	0.999477	Decrease	nonDE	0.181181	0.904719	0.369252	0.990008	Increase	nonDE	-8.68982	-33.6644	1.61163e-40	2.66394e-39	Decrease	DE	-8.46011	-33.832	1.21576e-40	2.02986e-39	Decrease	DE	0.0395757	0.287413	0.774792	0.999674	Increase	nonDE	0.685352	2.52313	0.0143142	0.460784	Increase	nonDE	-8.76242	-30.2077	7.27679e-38	2.05815e-36	Decrease	DE	-8.11664	-28.0752	4.33154e-36	9.35636e-35	Decrease	DE
725	ENSMUSG00000005354	-0.0201603	-0.293787	0.76994	0.999477	Decrease	nonDE	0.00407503	0.0586239	0.953448	0.999909	Increase	nonDE	-0.031548	-0.500629	0.618474	0.638422	Decrease	nonDE	-0.00731274	-0.115223	0.908655	0.914681	Decrease	nonDE	-0.127429	-1.3457	0.18349	0.999674	Decrease	nonDE	-0.0845581	-0.882616	0.380985	0.992182	Decrease	nonDE	-0.0309946	-0.346011	0.730551	0.754397	Decrease	nonDE	0.011876	0.131988	0.895438	0.906006	Increase	nonDE
726	ENSMUSG00000005355	0.0160483	0.0504723	0.959915	0.999477	Increase	nonDE	-0.0803195	-0.261385	0.794695	0.999909	Decrease	nonDE	2.9725	10.3299	6.56639e-15	1.40046e-14	Increase	DE	2.87613	10.0041	2.23233e-14	4.67487e-14	Increase	DE	0.374972	0.857133	0.3948	0.999674	Increase	nonDE	0.0353378	0.0841631	0.933208	0.999487	Increase	nonDE	3.38955	8.37745	1.16016e-11	2.76201e-11	Increase	DE	3.04992	7.526	3.25746e-10	7.06025e-10	Increase	DE
727	ENSMUSG00000005357	-0.00365568	-0.0160428	0.987254	0.999477	Decrease	nonDE	-0.49451	-1.6631	0.101585	0.823316	Decrease	nonDE	-5.01351	-17.5501	4.05596e-25	1.50538e-24	Decrease	DE	-5.50436	-19.5762	1.61664e-27	7.09332e-27	Decrease	DE	0.0872626	0.280122	0.780362	0.999674	Increase	nonDE	-0.0606181	-0.148418	0.882518	0.998772	Decrease	nonDE	-5.56094	-14.9007	1.11137e-21	5.10658e-21	Decrease	DE	-5.70882	-15.2722	3.48242e-22	1.67549e-21	Decrease	DE
728	ENSMUSG00000005360	0.0673951	0.539366	0.591672	0.999477	Increase	nonDE	-0.157434	-0.807573	0.422593	0.999909	Decrease	nonDE	-5.73503	-27.6785	2.0943e-35	1.79359e-34	Decrease	DE	-5.95986	-28.49	4.30401e-36	3.93231e-35	Decrease	DE	0.167257	0.972847	0.334617	0.999674	Increase	nonDE	0.317599	1.2031	0.23376	0.942676	Increase	nonDE	-5.94385	-23.1087	3.49635e-31	3.84646e-30	Decrease	DE	-5.79351	-23.2934	2.2917e-31	2.59716e-30	Decrease	DE
729	ENSMUSG00000005362	-0.0299493	-0.288697	0.773814	0.999477	Decrease	nonDE	-0.0757361	-0.719619	0.474568	0.999909	Decrease	nonDE	0.00920293	0.0957414	0.924047	0.929213	Increase	nonDE	-0.0365838	-0.381946	0.703858	0.720581	Decrease	nonDE	0.0917466	0.643937	0.522083	0.999674	Increase	nonDE	-0.0016134	-0.0111752	0.991121	0.999487	Decrease	nonDE	-0.00868509	-0.0643463	0.94891	0.955376	Decrease	nonDE	-0.102045	-0.753634	0.454032	0.484735	Decrease	nonDE
730	ENSMUSG00000005370	-0.0395878	-0.543577	0.588757	0.999477	Decrease	nonDE	-0.157842	-2.05913	0.0438534	0.673851	Decrease	nonDE	-0.652807	-9.56185	1.19555e-13	2.38505e-13	Decrease	DE	-0.771062	-11.141	3.28614e-16	7.55528e-16	Decrease	DE	-0.0901244	-0.898724	0.372412	0.999674	Decrease	nonDE	-0.139409	-1.32855	0.189056	0.917335	Decrease	nonDE	-0.680433	-7.05006	2.10789e-09	4.34661e-09	Decrease	DE	-0.729717	-7.48597	3.81167e-10	8.22374e-10	Decrease	DE
731	ENSMUSG00000005371	-0.00358141	-0.0692031	0.945059	0.999477	Decrease	nonDE	0.0184291	0.349118	0.728229	0.999909	Increase	nonDE	-0.584087	-12.1829	7.8719e-18	1.94779e-17	Decrease	DE	-0.562077	-11.7118	4.18413e-17	1.01126e-16	Decrease	DE	0.00228852	0.0321012	0.974498	0.999674	Increase	nonDE	0.0347521	0.479012	0.633681	0.998772	Increase	nonDE	-0.538308	-7.94311	6.34245e-11	1.44389e-10	Decrease	DE	-0.505845	-7.45819	4.25095e-10	9.14169e-10	Decrease	DE
732	ENSMUSG00000005374	-0.0886938	-0.736143	0.464527	0.999477	Decrease	nonDE	-0.140087	-1.23886	0.220247	0.943245	Decrease	nonDE	1.31547	12.4052	3.61486e-18	9.1162e-18	Increase	DE	1.26408	11.6221	5.77049e-17	1.38234e-16	Increase	DE	-0.114071	-0.68797	0.494137	0.999674	Decrease	nonDE	-0.251728	-1.621	0.11029	0.832787	Decrease	nonDE	1.38325	9.1338	6.17128e-13	1.60047e-12	Increase	DE	1.2456	8.13636	2.97593e-11	6.88187e-11	Increase	DE
733	ENSMUSG00000005378	-0.0160521	-0.173	0.863237	0.999477	Decrease	nonDE	-0.117007	-1.25031	0.216067	0.941649	Decrease	nonDE	0.291797	3.46098	0.00100054	0.00125245	Increase	DE	0.190843	2.22563	0.0298288	0.0344416	Increase	DE	0.019207	0.150308	0.881028	0.999674	Increase	nonDE	-0.113682	-0.887316	0.378471	0.990419	Decrease	nonDE	0.3394	2.82811	0.00636536	0.00828063	Increase	DE	0.206511	1.70418	0.0935484	0.109219	Increase	nonDE
734	ENSMUSG00000005397	0.0916986	0.802114	0.425881	0.999477	Increase	nonDE	-0.0187909	-0.178348	0.859094	0.999909	Decrease	nonDE	3.71039	36.209	1.611e-40	2.66394e-39	Increase	DE	3.5999	35.1164	8.33144e-40	1.20605e-38	Increase	DE	0.0233976	0.148951	0.882128	0.999674	Increase	nonDE	-0.0652547	-0.450466	0.654115	0.998772	Decrease	nonDE	3.72542	25.944	7.12513e-33	9.57696e-32	Increase	DE	3.63677	25.321	2.49947e-32	3.17392e-31	Increase	DE
735	ENSMUSG00000005410	0.103101	0.653878	0.515702	0.999477	Increase	nonDE	-0.043348	-0.222472	0.824706	0.999909	Decrease	nonDE	-2.68227	-14.9229	8.32145e-22	2.56591e-21	Decrease	DE	-2.82872	-15.7085	7.17652e-23	2.36398e-22	Decrease	DE	-0.108328	-0.496367	0.621459	0.999674	Decrease	nonDE	-0.162019	-0.600929	0.550163	0.998772	Decrease	nonDE	-2.87159	-11.8337	2.70919e-17	9.23872e-17	Decrease	DE	-2.92528	-11.8856	2.25249e-17	7.77099e-17	Decrease	DE
736	ENSMUSG00000005413	0.0399641	0.257512	0.797671	0.999477	Increase	nonDE	0.146264	1.19843	0.235492	0.952462	Increase	nonDE	4.02738	27.7482	8.74804e-36	7.75281e-35	Increase	DE	4.13368	28.5061	1.96046e-36	1.85783e-35	Increase	DE	-0.0736714	-0.354326	0.724345	0.999674	Decrease	nonDE	0.121518	0.723207	0.47238	0.998772	Increase	nonDE	3.86897	20.5459	9.77076e-29	8.10767e-28	Increase	DE	4.06416	21.5487	7.94827e-30	7.45534e-29	Increase	DE
737	ENSMUSG00000005417	0.0118273	0.218578	0.827725	0.999477	Increase	nonDE	0.0368562	0.680541	0.498794	0.999909	Increase	nonDE	0.29858	6.03517	1.09106e-07	1.64594e-07	Increase	DE	0.323609	6.51259	1.72083e-08	2.69681e-08	Increase	DE	-0.00242789	-0.0325653	0.97413	0.999674	Decrease	nonDE	0.0178178	0.239225	0.81175	0.998772	Increase	nonDE	0.349138	4.97496	5.84909e-06	9.54052e-06	Increase	DE	0.369384	5.25804	2.06415e-06	3.46102e-06	Increase	DE
738	ENSMUSG00000005442	0.00305688	0.0313554	0.975091	0.999477	Increase	nonDE	-0.000551804	-0.00525556	0.995824	0.999909	Decrease	nonDE	-1.21604	-12.953	5.45257e-19	1.43477e-18	Decrease	DE	-1.21965	-12.9355	5.7876e-19	1.53268e-18	Decrease	DE	-0.0711473	-0.529599	0.598355	0.999674	Decrease	nonDE	-0.0885972	-0.614171	0.541436	0.998772	Decrease	nonDE	-1.22081	-9.25181	3.91917e-13	1.03136e-12	Decrease	DE	-1.23826	-9.34339	2.75745e-13	7.27435e-13	Decrease	DE
739	ENSMUSG00000005447	-0.0730505	-0.877209	0.383891	0.999477	Decrease	nonDE	0.00963123	0.104589	0.917052	0.999909	Increase	nonDE	-2.69443	-32.5279	1.1274e-39	1.61367e-38	Decrease	DE	-2.61174	-31.6837	4.97642e-39	6.50907e-38	Decrease	DE	-0.0706325	-0.615624	0.540483	0.999674	Decrease	nonDE	-0.08515	-0.674839	0.502384	0.998772	Decrease	nonDE	-2.59415	-22.6401	5.4913e-31	5.88847e-30	Decrease	DE	-2.60866	-22.5963	6.09126e-31	6.50652e-30	Decrease	DE
740	ENSMUSG00000005469	-0.0256989	-0.337072	0.737245	0.999477	Decrease	nonDE	0.0133984	0.164418	0.869958	0.999909	Increase	nonDE	-1.35523	-18.5686	1.76548e-26	7.12999e-26	Decrease	DE	-1.31613	-17.968	9.37284e-26	3.64987e-25	Decrease	DE	0.0973788	0.927078	0.35762	0.999674	Increase	nonDE	0.0466829	0.413928	0.680411	0.998772	Increase	nonDE	-1.39938	-13.5344	7.63817e-20	3.07871e-19	Decrease	DE	-1.45008	-14.0308	1.47575e-20	6.26097e-20	Decrease	DE
741	ENSMUSG00000005470	0.0851338	0.468534	0.64111	0.999477	Increase	nonDE	-0.152229	-0.817115	0.417113	0.999909	Decrease	nonDE	-0.00666788	-0.0396941	0.968469	0.970464	Decrease	nonDE	-0.24403	-1.44115	0.154769	0.169668	Decrease	nonDE	-0.0570813	-0.226992	0.821206	0.999674	Decrease	nonDE	-0.0766286	-0.298794	0.766135	0.998772	Decrease	nonDE	-0.129406	-0.542489	0.589502	0.619728	Decrease	nonDE	-0.148954	-0.619542	0.537918	0.567446	Decrease	nonDE
742	ENSMUSG00000005474	0.173447	0.823534	0.413484	0.999477	Increase	nonDE	-0.0624543	-0.32914	0.743202	0.999909	Decrease	nonDE	4.78699	25.2331	1.55285e-33	1.09895e-32	Increase	DE	4.55109	24.1417	1.72412e-32	1.11374e-31	Increase	DE	0.216078	0.746668	0.458195	0.999674	Increase	nonDE	-0.199049	-0.755987	0.452631	0.998772	Decrease	nonDE	4.55724	17.2855	6.55163e-25	3.88542e-24	Increase	DE	4.14211	15.6956	7.46621e-23	3.77555e-22	Increase	DE
743	ENSMUSG00000005481	-0.072188	-0.756049	0.452594	0.999477	Decrease	nonDE	-0.0964432	-0.938873	0.35158	0.989354	Decrease	nonDE	-0.863416	-9.44077	1.89887e-13	3.75103e-13	Decrease	DE	-0.887671	-9.6147	9.77333e-14	1.97858e-13	Decrease	DE	-0.045692	-0.34772	0.729274	0.999674	Decrease	nonDE	-0.0884349	-0.632528	0.529458	0.998772	Decrease	nonDE	-0.778399	-6.0981	8.56474e-08	1.5758e-07	Decrease	DE	-0.821141	-6.34496	3.29962e-08	6.23807e-08	Decrease	DE
744	ENSMUSG00000005483	-0.0400869	-0.622677	0.535869	0.999477	Decrease	nonDE	-0.0655881	-1.05573	0.295349	0.984577	Decrease	nonDE	1.57586	27.2194	2.40866e-35	2.05537e-34	Increase	DE	1.55036	26.597	8.63876e-35	6.95895e-34	Increase	DE	-0.0431678	-0.48684	0.628155	0.999674	Decrease	nonDE	-0.104724	-1.22434	0.225636	0.938931	Decrease	nonDE	1.5741	19.1743	3.40813e-27	2.46141e-26	Increase	DE	1.51254	18.3614	3.12724e-26	2.09402e-25	Increase	DE
745	ENSMUSG00000005501	0.0783698	0.869024	0.388316	0.999477	Increase	nonDE	0.0622805	0.711156	0.479758	0.999909	Increase	nonDE	0.933245	11.4741	9.82441e-17	2.29824e-16	Increase	DE	0.917155	11.2103	2.55334e-16	5.90875e-16	Increase	DE	0.269209	2.15345	0.0353338	0.999674	Increase	nonDE	0.037212	0.307403	0.759607	0.998772	Increase	nonDE	1.01376	8.69849	3.32447e-12	8.19161e-12	Increase	DE	0.781761	6.76502	6.43096e-09	1.27145e-08	Increase	DE
746	ENSMUSG00000005505	0.0471372	0.481494	0.631926	0.999477	Increase	nonDE	0.0158368	0.148381	0.882542	0.999909	Increase	nonDE	-1.17531	-12.2375	6.49917e-18	1.61489e-17	Decrease	DE	-1.20661	-12.6334	1.63618e-18	4.23797e-18	Decrease	DE	0.0973279	0.722022	0.4731	0.999674	Increase	nonDE	-0.162677	-1.11502	0.269312	0.957473	Decrease	nonDE	-1.03457	-7.81426	1.0511e-10	2.36202e-10	Decrease	DE	-1.29458	-9.61924	9.6057e-14	2.61666e-13	Decrease	DE
747	ENSMUSG00000005506	0.0369014	0.688465	0.493828	0.999477	Increase	nonDE	0.0767127	1.40895	0.16404	0.902155	Increase	nonDE	-0.399822	-8.07214	3.82619e-11	6.78034e-11	Decrease	DE	-0.360011	-7.2605	9.23517e-10	1.5365e-09	Decrease	DE	0.0575938	0.779394	0.438828	0.999674	Increase	nonDE	0.0641162	0.855818	0.395521	0.992462	Increase	nonDE	-0.334383	-4.76695	1.24139e-05	1.97634e-05	Decrease	DE	-0.327861	-4.67675	1.71403e-05	2.69457e-05	Decrease	DE
748	ENSMUSG00000005510	0.0893127	0.958386	0.341735	0.999477	Increase	nonDE	-0.0378171	-0.387395	0.699842	0.999909	Decrease	nonDE	-0.541512	-6.19219	5.95878e-08	9.11052e-08	Decrease	DE	-0.668642	-7.58676	2.56625e-10	4.38016e-10	Decrease	DE	-0.00761995	-0.0593638	0.952861	0.999674	Decrease	nonDE	0.038159	0.285421	0.77631	0.998772	Increase	nonDE	-0.618924	-5.013	5.09076e-06	8.33318e-06	Decrease	DE	-0.573145	-4.61873	2.1066e-05	3.28735e-05	Decrease	DE
749	ENSMUSG00000005514	0.108534	1.32233	0.191103	0.999477	Increase	nonDE	0.0546874	0.698379	0.487653	0.999909	Increase	nonDE	2.06687	27.9725	5.30952e-36	4.84563e-35	Increase	DE	2.01302	27.2024	2.49349e-35	2.12557e-34	Increase	DE	-0.000451973	-0.0039967	0.996824	0.999674	Decrease	nonDE	0.00511085	0.0473724	0.962375	0.999487	Increase	nonDE	1.99357	19.1059	4.09557e-27	2.93356e-26	Increase	DE	1.99913	19.1206	3.93707e-27	2.87352e-26	Increase	DE
750	ENSMUSG00000005533	0.0265372	0.379492	0.705669	0.999477	Increase	nonDE	0.049758	0.69149	0.491939	0.999909	Increase	nonDE	-0.912129	-13.9841	1.72006e-20	4.90269e-20	Decrease	DE	-0.888908	-13.6362	5.4381e-20	1.52352e-19	Decrease	DE	-0.0376117	-0.390508	0.697551	0.999674	Decrease	nonDE	0.0108337	0.109445	0.913217	0.998772	Increase	nonDE	-0.922921	-10.0196	2.10541e-14	6.01765e-14	Decrease	DE	-0.874476	-9.49396	1.54938e-13	4.15765e-13	Decrease	DE
751	ENSMUSG00000005534	-0.0567281	-0.645196	0.521273	0.999477	Decrease	nonDE	0.0403223	0.460702	0.646687	0.999909	Increase	nonDE	0.410426	5.08906	3.85257e-06	5.39705e-06	Increase	DE	0.507476	6.31285	3.73683e-08	5.75856e-08	Increase	DE	-0.080617	-0.666919	0.507394	0.999674	Decrease	nonDE	0.0455061	0.377057	0.707469	0.998772	Increase	nonDE	0.305449	2.68741	0.0093162	0.0119502	Increase	DE	0.431572	3.78654	0.000357079	0.000507754	Increase	DE
752	ENSMUSG00000005566	-0.0192618	-0.299744	0.765414	0.999477	Decrease	nonDE	0.10323	1.54491	0.127655	0.860257	Increase	nonDE	-1.09064	-18.0944	6.57433e-26	2.56191e-25	Decrease	DE	-0.968146	-16.0367	2.63597e-23	8.89733e-23	Decrease	DE	-0.0635675	-0.717959	0.475584	0.999674	Decrease	nonDE	0.0875944	0.95014	0.345873	0.982812	Increase	nonDE	-1.13905	-13.3431	1.45112e-19	5.73859e-19	Decrease	DE	-0.987893	-11.5779	6.7623e-17	2.26909e-16	Decrease	DE
753	ENSMUSG00000005575	-0.0882283	-0.946458	0.347732	0.999477	Decrease	nonDE	0.0539359	0.553334	0.582102	0.999909	Increase	nonDE	-0.528675	-6.08379	9.04977e-08	1.36997e-07	Decrease	DE	-0.386511	-4.38339	4.81002e-05	6.41568e-05	Decrease	DE	-0.1519	-1.18589	0.240367	0.999674	Decrease	nonDE	-0.0153069	-0.113317	0.91016	0.998772	Decrease	nonDE	-0.635251	-5.11248	3.5347e-06	5.84442e-06	Decrease	DE	-0.498657	-3.99656	0.000179192	0.000261041	Decrease	DE
754	ENSMUSG00000005580	0.40646	2.00779	0.0491995	0.999477	Increase	nonDE	-0.0109731	-0.0540188	0.957101	0.999909	Decrease	nonDE	0.600805	3.22466	0.00204713	0.0025285	Increase	DE	0.183372	0.986453	0.327893	0.34921	Increase	nonDE	0.598329	2.12823	0.0374566	0.999674	Increase	nonDE	-0.0676773	-0.240995	0.810385	0.998772	Decrease	nonDE	0.62681	2.3549	0.0218347	0.0271514	Increase	DE	-0.039196	-0.149044	0.882022	0.893688	Decrease	nonDE
755	ENSMUSG00000005583	0.228474	0.999247	0.32234	0.999477	Increase	nonDE	0.00112514	0.00375707	0.997017	0.999909	Increase	nonDE	-4.75211	-16.8262	1.35493e-22	4.36842e-22	Decrease	DE	-4.97946	-17.422	2.93016e-23	9.85615e-23	Decrease	DE	0.00249698	0.00792178	0.99371	0.999674	Increase	nonDE	-0.15556	-0.381039	0.704739	0.998772	Decrease	nonDE	-4.75912	-12.9234	8.40886e-18	2.96406e-17	Decrease	DE	-4.91718	-13.0497	5.7146e-18	2.04308e-17	Decrease	DE
756	ENSMUSG00000005609	-0.122289	-1.6177	0.111001	0.999477	Decrease	nonDE	-0.0151705	-0.206396	0.837184	0.999909	Decrease	nonDE	1.46757	21.5003	8.6037e-30	4.43618e-29	Increase	DE	1.57469	22.9618	2.57654e-31	1.51983e-30	Increase	DE	-0.0663345	-0.637716	0.526098	0.999674	Decrease	nonDE	0.0291573	0.288355	0.774074	0.998772	Increase	nonDE	1.50525	15.572	1.09282e-22	5.41372e-22	Increase	DE	1.60074	16.5263	6.06087e-24	3.33721e-23	Increase	DE
757	ENSMUSG00000005610	0.0220098	0.614099	0.541484	0.999477	Increase	nonDE	-0.00645606	-0.176444	0.860542	0.999909	Decrease	nonDE	-0.745893	-22.476	8.10539e-31	4.56473e-30	Decrease	DE	-0.774358	-23.2781	1.23465e-31	7.44478e-31	Decrease	DE	0.01259	0.254978	0.799617	0.999674	Increase	nonDE	0.00407394	0.0809612	0.935744	0.999487	Increase	nonDE	-0.726217	-15.4605	1.54279e-22	7.5613e-22	Decrease	DE	-0.734733	-15.6271	9.21819e-23	4.63177e-22	Decrease	DE
758	ENSMUSG00000005611	0.671839	2.1286	0.0374253	0.999477	Increase	nonDE	0.112989	0.37326	0.710277	0.999909	Increase	nonDE	2.71965	9.40574	2.17135e-13	4.27246e-13	Increase	DE	2.1608	7.62972	2.16806e-10	3.71392e-10	Increase	DE	0.733002	1.68138	0.0979154	0.999674	Increase	nonDE	0.0974352	0.23459	0.81533	0.998772	Increase	nonDE	2.82164	6.97487	2.82985e-09	5.78916e-09	Increase	DE	2.18608	5.46787	9.42954e-07	1.61713e-06	Increase	DE
759	ENSMUSG00000005615	-0.148143	-1.95215	0.0556168	0.999477	Decrease	nonDE	0.0186725	0.254656	0.799864	0.999909	Increase	nonDE	1.42755	20.8759	4.07616e-29	1.99068e-28	Increase	DE	1.59437	23.2063	1.45803e-31	8.75029e-31	Increase	DE	0.0241565	0.231567	0.817666	0.999674	Increase	nonDE	0.116985	1.15947	0.250881	0.953759	Increase	nonDE	1.47134	15.202	3.45376e-22	1.64638e-21	Increase	DE	1.56416	16.1432	1.90986e-23	1.01154e-22	Increase	DE
760	ENSMUSG00000005621	0.148953	1.37446	0.174439	0.999477	Increase	nonDE	0.057913	0.542277	0.589647	0.999909	Increase	nonDE	0.70534	7.15706	1.38566e-09	2.27881e-09	Increase	DE	0.6143	6.21941	5.36394e-08	8.20787e-08	Increase	DE	0.166594	1.11239	0.270431	0.999674	Increase	nonDE	-0.0604463	-0.411391	0.68226	0.998772	Decrease	nonDE	0.784808	5.6144	5.42912e-07	9.45283e-07	Increase	DE	0.557767	3.98603	0.000185575	0.000270008	Increase	DE
761	ENSMUSG00000005625	-0.0414323	-0.835659	0.40668	0.999477	Decrease	nonDE	-0.0142548	-0.289876	0.772916	0.999909	Decrease	nonDE	0.699411	15.4846	1.43183e-22	4.61006e-22	Increase	DE	0.726589	16.0312	2.6809e-23	9.04532e-23	Increase	DE	-0.0580223	-0.85008	0.398678	0.999674	Decrease	nonDE	-0.00258306	-0.038184	0.969668	0.999487	Decrease	nonDE	0.694507	10.8572	9.29003e-16	2.88068e-15	Increase	DE	0.749946	11.698	4.39689e-17	1.49233e-16	Increase	DE
762	ENSMUSG00000005656	-0.0663391	-1.07644	0.286062	0.999477	Decrease	nonDE	-0.0347028	-0.563294	0.575345	0.999909	Decrease	nonDE	0.340921	6.04874	1.03561e-07	1.56428e-07	Increase	DE	0.372557	6.58874	1.27933e-08	2.01655e-08	Increase	DE	-0.0567211	-0.669008	0.50607	0.999674	Decrease	nonDE	0.00559434	0.0659939	0.947603	0.999487	Increase	nonDE	0.291631	3.65442	0.000545634	0.000768934	Increase	DE	0.353947	4.42607	4.14668e-05	6.33878e-05	Increase	DE
763	ENSMUSG00000005667	-0.13364	-0.87569	0.384759	0.999477	Decrease	nonDE	-0.213981	-1.31852	0.192438	0.928576	Decrease	nonDE	-0.574323	-3.99575	0.000181939	0.00023559	Decrease	DE	-0.654665	-4.47235	3.59167e-05	4.81937e-05	Decrease	DE	0.0128394	0.0611721	0.951429	0.999674	Increase	nonDE	-0.294545	-1.31917	0.192223	0.921632	Decrease	nonDE	-0.537774	-2.64516	0.0104545	0.0133503	Decrease	DE	-0.845158	-4.0779	0.00013837	0.000203419	Decrease	DE
764	ENSMUSG00000005672	-0.0642113	-0.545499	0.587495	0.999477	Decrease	nonDE	0.0441591	0.391017	0.697212	0.999909	Increase	nonDE	1.88539	17.7574	3.59666e-25	1.3384e-24	Increase	DE	1.99377	18.7663	2.30817e-26	9.38584e-26	Increase	DE	-0.124655	-0.77318	0.442544	0.999674	Decrease	nonDE	0.0142586	0.0918239	0.927153	0.999476	Increase	nonDE	1.81656	12.1783	1.20262e-17	4.20154e-17	Increase	DE	1.95548	13.0619	5.97096e-19	2.27378e-18	Increase	DE
765	ENSMUSG00000005674	0.0718657	0.732245	0.466885	0.999477	Increase	nonDE	-0.0220406	-0.189874	0.850052	0.999909	Decrease	nonDE	-2.07558	-19.6532	9.53003e-28	4.21727e-27	Decrease	DE	-2.16948	-20.5858	8.50042e-29	4.08623e-28	Decrease	DE	0.00326818	0.0241687	0.980799	0.999674	Increase	nonDE	0.156231	0.965537	0.338172	0.982812	Increase	nonDE	-2.38471	-16.255	1.36386e-23	7.2514e-23	Decrease	DE	-2.23175	-15.2901	2.62177e-22	1.27102e-21	Decrease	DE
766	ENSMUSG00000005681	-0.132231	-0.0969149	0.923172	0.999477	Decrease	nonDE	-0.1864	-0.206429	0.837275	0.999909	Decrease	nonDE	6.8052	4.64731	2.39084e-05	3.22587e-05	Increase	DE	6.75103	4.81829	1.33141e-05	1.82289e-05	Increase	DE	-0.270691	-0.145728	0.884709	0.999674	Decrease	nonDE	-0.109107	-0.0876334	0.93051	0.999487	Decrease	nonDE	6.37232	3.63166	0.000651305	0.000912643	Increase	DE	6.5339	3.68176	0.000557994	0.000781295	Increase	DE
767	ENSMUSG00000005682	-0.0474809	-0.429382	0.669192	0.999477	Decrease	nonDE	-0.121786	-1.1243	0.265386	0.970044	Decrease	nonDE	0.733084	7.3709	5.98788e-10	1.00137e-09	Increase	DE	0.658778	6.53786	1.55965e-08	2.44955e-08	Increase	DE	0.065712	0.430883	0.668106	0.999674	Increase	nonDE	-0.120298	-0.804753	0.424156	0.998772	Decrease	nonDE	0.726713	5.10964	3.57191e-06	5.90417e-06	Increase	DE	0.540702	3.79416	0.000348369	0.000495753	Increase	DE
768	ENSMUSG00000005683	0.106117	1.66149	0.101861	0.999477	Increase	nonDE	-0.0674147	-1.03399	0.305314	0.986232	Decrease	nonDE	-0.300893	-5.09036	3.83428e-06	5.37234e-06	Decrease	DE	-0.474424	-8.00243	5.02722e-11	8.87825e-11	Decrease	DE	0.0462055	0.525459	0.601211	0.999674	Increase	nonDE	-0.0569993	-0.635635	0.527444	0.998772	Decrease	nonDE	-0.397603	-4.75422	1.29941e-05	2.06532e-05	Decrease	DE	-0.500808	-5.97468	1.37624e-07	2.49193e-07	Decrease	DE
769	ENSMUSG00000005686	0.0406155	0.109231	0.913443	0.999477	Increase	nonDE	0.0108536	0.0319215	0.974658	0.999909	Increase	nonDE	1.87431	5.62291	7.69543e-07	1.11477e-06	Increase	DE	1.84454	5.53515	1.05378e-06	1.51683e-06	Increase	DE	-0.0740704	-0.145131	0.885173	0.999674	Decrease	nonDE	0.0943329	0.199799	0.842423	0.998772	Increase	nonDE	1.5353	3.28559	0.00183357	0.00248532	Increase	DE	1.7037	3.65148	0.000609261	0.000850632	Increase	DE
770	ENSMUSG00000005687	0.060119	0.773948	0.442017	0.999477	Increase	nonDE	-0.0789605	-1.00398	0.319443	0.988131	Decrease	nonDE	0.0200002	0.279397	0.780906	0.794446	Increase	nonDE	-0.119079	-1.6599	0.102181	0.11379	Decrease	nonDE	0.121618	1.13499	0.26092	0.999674	Increase	nonDE	0.000960394	0.00889984	0.992929	0.999487	Increase	nonDE	0.108371	1.06977	0.289029	0.318967	Increase	nonDE	-0.0122864	-0.121221	0.903923	0.913753	Decrease	nonDE
771	ENSMUSG00000005698	-0.0475685	-0.723074	0.472459	0.999477	Decrease	nonDE	0.0300046	0.445817	0.657343	0.999909	Increase	nonDE	-0.636057	-10.4442	4.28754e-15	9.22878e-15	Decrease	DE	-0.558483	-9.13048	6.2509e-13	1.21237e-12	Decrease	DE	-0.0693643	-0.764673	0.447479	0.999674	Decrease	nonDE	0.0986335	1.06477	0.29127	0.971739	Increase	nonDE	-0.626984	-7.25323	9.5024e-10	2.00672e-09	Decrease	DE	-0.458986	-5.31115	1.69429e-06	2.85679e-06	Decrease	DE
772	ENSMUSG00000005699	0.100588	0.793992	0.430346	0.999477	Increase	nonDE	0.180862	1.26672	0.210177	0.9366	Increase	nonDE	-1.72183	-13.2519	1.97387e-19	5.31571e-19	Decrease	DE	-1.64155	-12.8832	6.92391e-19	1.82891e-18	Decrease	DE	0.112956	0.646478	0.520448	0.999674	Increase	nonDE	0.114981	0.589906	0.557481	0.998772	Increase	nonDE	-1.61628	-9.11479	6.64029e-13	1.71672e-12	Decrease	DE	-1.61426	-9.12177	6.46399e-13	1.67167e-12	Decrease	DE
773	ENSMUSG00000005705	0.249556	0.722481	0.472821	0.999477	Increase	nonDE	0.108357	0.337717	0.736761	0.999909	Increase	nonDE	3.15827	10.2356	9.34582e-15	1.97972e-14	Increase	DE	3.01707	9.72287	6.47529e-14	1.32288e-13	Increase	DE	0.148627	0.312357	0.755858	0.999674	Increase	nonDE	0.0191593	0.0435707	0.965392	0.999487	Increase	nonDE	3.30617	7.60241	2.41343e-10	5.29681e-10	Increase	DE	3.1767	7.29138	8.18125e-10	1.72332e-09	Increase	DE
774	ENSMUSG00000005718	-0.215271	-0.80311	0.425098	0.999477	Decrease	nonDE	0.0501044	0.170255	0.865386	0.999909	Increase	nonDE	-2.95155	-11.1411	3.2854e-16	7.49073e-16	Decrease	DE	-2.68618	-10.2019	1.06084e-14	2.26193e-14	Decrease	DE	-0.256525	-0.694759	0.489902	0.999674	Decrease	nonDE	-0.673061	-1.67139	0.0998809	0.819716	Decrease	nonDE	-2.31642	-6.35218	3.20852e-08	6.07346e-08	Decrease	DE	-2.73296	-7.36926	6.02663e-10	1.2822e-09	Decrease	DE
775	ENSMUSG00000005732	-0.0608404	-1.0336	0.305493	0.999477	Decrease	nonDE	0.0896377	1.46883	0.14713	0.883162	Increase	nonDE	-1.10854	-20.1452	2.63529e-28	1.21458e-27	Decrease	DE	-0.958058	-17.3572	5.32869e-25	1.98622e-24	Decrease	DE	-0.0604898	-0.746404	0.458354	0.999674	Decrease	nonDE	0.151561	1.80667	0.075856	0.763356	Increase	nonDE	-1.11001	-14.2594	6.99685e-21	3.01877e-20	Decrease	DE	-0.897963	-11.5378	7.81116e-17	2.60992e-16	Decrease	DE
776	ENSMUSG00000005774	-0.109947	-0.676965	0.501044	0.999477	Decrease	nonDE	-0.196634	-1.10804	0.272291	0.973186	Decrease	nonDE	-0.97037	-6.17416	6.38807e-08	9.74884e-08	Decrease	DE	-1.05706	-6.62273	1.12062e-08	1.77027e-08	Decrease	DE	0.0979158	0.438277	0.662768	0.999674	Increase	nonDE	-0.235181	-0.961222	0.340319	0.982812	Decrease	nonDE	-0.928344	-4.2026	8.95562e-05	0.00013376	Decrease	DE	-1.26144	-5.59193	5.91021e-07	1.02549e-06	Decrease	DE
777	ENSMUSG00000005779	0.0263262	0.360336	0.719868	0.999477	Increase	nonDE	0.011148	0.149667	0.881532	0.999909	Increase	nonDE	-0.457164	-6.78089	6.04448e-09	9.64807e-09	Decrease	DE	-0.472342	-6.96629	2.92658e-09	4.75017e-09	Decrease	DE	0.0274961	0.273168	0.785668	0.999674	Increase	nonDE	0.0500763	0.488499	0.626987	0.998772	Increase	nonDE	-0.486914	-5.08859	3.85923e-06	6.36639e-06	Decrease	DE	-0.464334	-4.84455	9.38838e-06	1.50421e-05	Decrease	DE
778	ENSMUSG00000005800	0.0482956	0.0922233	0.926844	0.999477	Increase	nonDE	0.827683	1.64492	0.105497	0.831215	Increase	nonDE	2.26186	4.75579	1.38955e-05	1.89261e-05	Increase	DE	3.04124	6.4439	2.68205e-08	4.1618e-08	Increase	DE	-0.771418	-1.069	0.289583	0.999674	Decrease	nonDE	1.59217	2.29847	0.0252274	0.553303	Increase	nonDE	1.90915	2.84527	0.00615644	0.00801893	Increase	DE	4.27273	6.43296	2.79618e-08	5.30972e-08	Increase	DE
779	ENSMUSG00000005802	0.124991	1.80288	0.0764562	0.999477	Increase	nonDE	0.0604371	0.911084	0.365917	0.989354	Increase	nonDE	2.03906	32.5943	1.00459e-39	1.45297e-38	Increase	DE	1.97451	31.5821	5.96382e-39	7.72123e-38	Increase	DE	0.124569	1.30319	0.197515	0.999674	Increase	nonDE	0.0919267	1.0083	0.317382	0.981943	Increase	nonDE	2.10391	23.8221	3.54811e-32	4.36809e-31	Increase	DE	2.07127	23.4789	7.7701e-32	9.29602e-31	Increase	DE
780	ENSMUSG00000005803	-0.295171	-1.03311	0.305721	0.999477	Decrease	nonDE	-0.0316452	-0.120194	0.904733	0.999909	Decrease	nonDE	2.40228	9.48587	1.59805e-13	3.16473e-13	Increase	DE	2.66581	10.3749	5.55069e-15	1.20102e-14	Increase	DE	-0.930973	-2.37021	0.0210272	0.999674	Decrease	nonDE	0.124157	0.34329	0.732587	0.998772	Increase	nonDE	2.1555	6.07376	9.4058e-08	1.72633e-07	Increase	DE	3.21063	8.8384	1.93211e-12	4.82766e-12	Increase	DE
781	ENSMUSG00000005804	-0.0287866	-0.406527	0.68581	0.999477	Decrease	nonDE	0.061346	0.838842	0.404905	0.999909	Increase	nonDE	-0.679161	-10.2488	8.89724e-15	1.88639e-14	Decrease	DE	-0.589028	-8.90417	1.49775e-12	2.85471e-12	Decrease	DE	0.0650748	0.667113	0.507271	0.999674	Increase	nonDE	0.124784	1.23996	0.219844	0.935107	Increase	nonDE	-0.653282	-6.98056	2.76752e-09	5.66725e-09	Decrease	DE	-0.593572	-6.35546	3.16797e-08	5.99466e-08	Decrease	DE
782	ENSMUSG00000005813	-0.0356367	-0.584794	0.56089	0.999477	Decrease	nonDE	-0.0720583	-1.20817	0.231749	0.949736	Decrease	nonDE	1.12632	20.3975	1.37555e-28	6.48061e-28	Increase	DE	1.08989	19.6742	9.01585e-28	4.03179e-27	Increase	DE	-0.0467926	-0.557805	0.579064	0.999674	Decrease	nonDE	-0.0975489	-1.18935	0.239012	0.946083	Decrease	nonDE	1.13993	14.5992	2.3351e-21	1.0448e-20	Increase	DE	1.08918	13.8969	2.29194e-20	9.59089e-20	Increase	DE
783	ENSMUSG00000005823	0.243376	2.10691	0.039338	0.999477	Increase	nonDE	0.0179605	0.184852	0.853972	0.999909	Increase	nonDE	3.03019	28.3776	2.38778e-36	2.26279e-35	Increase	DE	2.80478	26.8602	5.01831e-35	4.13717e-34	Increase	DE	0.260928	1.62058	0.110379	0.999674	Increase	nonDE	0.0215774	0.161168	0.872505	0.998772	Increase	nonDE	3.08727	20.9917	3.04684e-29	2.68012e-28	Increase	DE	2.84792	19.7926	6.60546e-28	5.12395e-27	Increase	DE
784	ENSMUSG00000005836	0.601146	2.41866	0.0186452	0.999477	Increase	nonDE	-0.0930846	-0.457122	0.649243	0.999909	Decrease	nonDE	5.24401	22.4387	8.85873e-31	4.96419e-30	Increase	DE	4.54978	20.2121	2.21652e-28	1.03193e-27	Increase	DE	-0.0752783	-0.222719	0.824515	0.999674	Decrease	nonDE	-0.0688707	-0.246349	0.806257	0.998772	Decrease	nonDE	4.5267	14.857	1.02541e-21	4.71944e-21	Increase	DE	4.53311	14.7604	1.39444e-21	6.4001e-21	Increase	DE
785	ENSMUSG00000005846	0.00945374	0.125034	0.900917	0.999477	Increase	nonDE	-0.0149937	-0.196675	0.84475	0.999909	Decrease	nonDE	0.0583695	0.840593	0.403931	0.425562	Increase	nonDE	0.033922	0.486758	0.628213	0.6467	Increase	nonDE	0.0665834	0.638425	0.52564	0.999674	Increase	nonDE	-0.0181079	-0.173016	0.863224	0.998772	Decrease	nonDE	0.210448	2.13898	0.0365387	0.0445716	Increase	DE	0.125757	1.27664	0.206674	0.231493	Increase	nonDE
786	ENSMUSG00000005871	0.0245898	0.428806	0.669608	0.999477	Increase	nonDE	0.0570899	0.933335	0.354408	0.989354	Increase	nonDE	-2.59857	-47.2277	5.62951e-49	5.6112e-47	Decrease	DE	-2.56607	-46.7312	1.0406e-48	9.46029e-47	Decrease	DE	0.0467237	0.591323	0.556537	0.999674	Increase	nonDE	0.0168058	0.19985	0.842277	0.998772	Increase	nonDE	-2.54619	-32.9493	5.44231e-40	2.40771e-38	Decrease	DE	-2.5761	-33.3354	2.8129e-40	1.38108e-38	Decrease	DE
787	ENSMUSG00000005873	0.0371714	0.649924	0.518236	0.999477	Increase	nonDE	-0.121138	-2.03202	0.0466106	0.678435	Decrease	nonDE	-1.33264	-24.8644	3.46813e-33	2.38206e-32	Decrease	DE	-1.49095	-27.6818	9.47907e-36	8.4142e-35	Decrease	DE	0.100649	1.27902	0.205841	0.999674	Increase	nonDE	-0.0738207	-0.901537	0.370927	0.987134	Decrease	nonDE	-1.39231	-18.384	2.93761e-26	1.94734e-25	Decrease	DE	-1.56678	-20.6355	7.49178e-29	6.35687e-28	Decrease	DE
788	ENSMUSG00000005881	0.0337187	0.552562	0.582627	0.999477	Increase	nonDE	-0.0635469	-1.04185	0.301682	0.985909	Decrease	nonDE	0.437694	7.86997	8.44812e-11	1.47e-10	Increase	DE	0.340429	6.07488	9.36534e-08	1.41865e-07	Increase	DE	0.0300267	0.35733	0.722105	0.999674	Increase	nonDE	-0.109902	-1.30845	0.195739	0.922968	Decrease	nonDE	0.395735	5.00604	5.22199e-06	8.54123e-06	Increase	DE	0.255807	3.22654	0.00203574	0.00273006	Increase	DE
789	ENSMUSG00000005882	0.00959486	0.110708	0.912219	0.999477	Increase	nonDE	-0.028714	-0.330147	0.742445	0.999909	Decrease	nonDE	0.303542	3.84098	0.000299167	0.00038402	Increase	DE	0.265233	3.32454	0.00151789	0.00188283	Increase	DE	0.0316839	0.266014	0.791145	0.999674	Increase	nonDE	0.103077	0.858927	0.393818	0.992182	Increase	nonDE	0.130585	1.15917	0.251006	0.279426	Increase	nonDE	0.201978	1.79278	0.0780758	0.091835	Increase	nonDE
790	ENSMUSG00000005886	0.00983327	0.125557	0.900505	0.999477	Increase	nonDE	0.0504183	0.656526	0.51401	0.999909	Increase	nonDE	0.98608	13.8917	2.33207e-20	6.60841e-20	Increase	DE	1.02666	14.4076	4.32686e-21	1.28809e-20	Increase	DE	-0.0158655	-0.146989	0.883636	0.999674	Decrease	nonDE	0.0890644	0.84254	0.40285	0.995933	Increase	nonDE	0.973009	9.66177	8.1694e-14	2.25247e-13	Increase	DE	1.07794	10.7019	1.64736e-15	5.02346e-15	Increase	DE
791	ENSMUSG00000005891	0.0897914	0.259362	0.79634	0.999477	Increase	nonDE	0.394147	1.92164	0.0599231	0.733035	Increase	nonDE	7.72185	19.297	6.30059e-26	2.4564e-25	Increase	DE	8.0262	20.6526	2.46055e-27	1.06326e-26	Increase	DE	0.155747	0.329836	0.742797	0.999674	Increase	nonDE	-0.0497166	-0.175436	0.861392	0.998772	Decrease	nonDE	8.1284	17.3853	8.25432e-24	4.46618e-23	Increase	DE	7.92294	16.8731	3.25078e-23	1.69463e-22	Increase	DE
792	ENSMUSG00000005892	0.126933	0.569789	0.570959	0.999477	Increase	nonDE	0.0498506	0.202888	0.839912	0.999909	Increase	nonDE	-3.84662	-17.4183	4.46997e-25	1.65459e-24	Decrease	DE	-3.9237	-17.8324	1.37364e-25	5.29302e-25	Decrease	DE	-0.091827	-0.299643	0.76549	0.999674	Decrease	nonDE	0.0893694	0.264837	0.792047	0.998772	Increase	nonDE	-4.13397	-13.4567	9.90708e-20	3.96235e-19	Decrease	DE	-3.95277	-12.8448	7.89843e-19	2.97965e-18	Decrease	DE
793	ENSMUSG00000005893	0.0174978	0.287752	0.774533	0.999477	Increase	nonDE	0.0250321	0.395574	0.69383	0.999909	Increase	nonDE	-1.26378	-22.1359	1.82946e-30	9.94748e-30	Decrease	DE	-1.25625	-21.9801	2.66536e-30	1.44831e-29	Decrease	DE	0.0693638	0.827438	0.411286	0.999674	Increase	nonDE	0.0324056	0.371358	0.711686	0.998772	Increase	nonDE	-1.28123	-15.8529	4.61206e-23	2.35093e-22	Decrease	DE	-1.31819	-16.322	1.11536e-23	6.03295e-23	Decrease	DE
794	ENSMUSG00000005897	-0.0242171	-0.220941	0.825892	0.999477	Decrease	nonDE	-0.0679469	-0.62057	0.537246	0.999909	Decrease	nonDE	0.401414	4.05109	0.000149383	0.000194132	Increase	DE	0.357684	3.54918	0.000760527	0.000958172	Increase	DE	0.0404522	0.268732	0.789063	0.999674	Increase	nonDE	0.0642961	0.429733	0.668937	0.998772	Increase	nonDE	0.402162	2.84573	0.00606392	0.00790402	Increase	DE	0.426006	3.01031	0.00382096	0.00502038	Increase	DE
795	ENSMUSG00000005899	0.034609	0.294737	0.769218	0.999477	Increase	nonDE	-0.125917	-0.994489	0.324	0.988356	Decrease	nonDE	-0.768321	-6.81351	5.32097e-09	8.50882e-09	Decrease	DE	-0.928847	-8.16196	2.69235e-11	4.82066e-11	Decrease	DE	-0.0724958	-0.447457	0.656165	0.999674	Decrease	nonDE	-0.207651	-1.19712	0.235995	0.944898	Decrease	nonDE	-0.764643	-4.84833	9.26095e-06	1.48899e-05	Decrease	DE	-0.899798	-5.6017	5.69608e-07	9.89681e-07	Decrease	DE
796	ENSMUSG00000005907	-0.0522512	-0.520954	0.604326	0.999477	Decrease	nonDE	0.100907	1.01632	0.31358	0.988131	Increase	nonDE	0.475235	5.18907	2.66494e-06	3.76615e-06	Increase	DE	0.628393	6.86632	4.32807e-09	6.95602e-09	Increase	DE	0.0794691	0.576164	0.566671	0.999674	Increase	nonDE	0.239492	1.75435	0.0845041	0.790449	Increase	nonDE	0.485824	3.75426	0.000396332	0.000563862	Increase	DE	0.645847	4.99877	5.36245e-06	8.72955e-06	Increase	DE
797	ENSMUSG00000005917	0.183219	1.09403	0.278338	0.999477	Increase	nonDE	0.520261	2.29779	0.0250951	0.578083	Increase	nonDE	-4.58537	-19.9969	3.87309e-28	1.76298e-27	Decrease	DE	-4.24833	-19.7194	8.00576e-28	3.59466e-27	Decrease	DE	0.259235	1.11005	0.271432	0.999674	Increase	nonDE	0.721371	2.34486	0.022379	0.524691	Increase	nonDE	-4.14498	-14.4788	3.43856e-21	1.52124e-20	Decrease	DE	-3.68285	-13.3829	1.26932e-19	5.06932e-19	Decrease	DE
798	ENSMUSG00000005936	0.0353875	0.54204	0.589809	0.999477	Increase	nonDE	0.0567581	0.874266	0.385478	0.997649	Increase	nonDE	0.517656	8.7001	3.30374e-12	6.13853e-12	Increase	DE	0.539027	9.0192	9.60132e-13	1.8466e-12	Increase	DE	0.0912145	1.01543	0.314002	0.999674	Increase	nonDE	0.133213	1.49028	0.141417	0.874628	Increase	nonDE	0.459436	5.44001	1.04686e-06	1.79198e-06	Increase	DE	0.501434	5.94054	1.56865e-07	2.82949e-07	Increase	DE
799	ENSMUSG00000005949	-0.152344	-0.965495	0.338193	0.999477	Decrease	nonDE	0.00818663	0.0638054	0.949338	0.999909	Increase	nonDE	3.30701	22.9529	2.63063e-31	1.54843e-30	Increase	DE	3.46754	23.7564	4.11994e-32	2.58214e-31	Increase	DE	0.0342102	0.156496	0.87617	0.999674	Increase	nonDE	0.132551	0.750699	0.455783	0.998772	Increase	nonDE	3.44814	17.4096	4.58291e-25	2.75341e-24	Increase	DE	3.54648	17.8911	1.16393e-25	7.34544e-25	Increase	DE
800	ENSMUSG00000005950	0.692184	2.23618	0.0290908	0.999477	Increase	nonDE	0.0206193	0.0686738	0.945479	0.999909	Increase	nonDE	2.17667	7.77427	1.22959e-10	2.12389e-10	Increase	DE	1.50511	5.36873	1.36691e-06	1.95682e-06	Increase	DE	0.527156	1.23559	0.221451	0.999674	Increase	nonDE	0.276474	0.665167	0.508506	0.998772	Increase	nonDE	1.58523	3.97716	0.000191123	0.00027852	Increase	DE	1.33455	3.37416	0.00130579	0.00177722	Increase	DE
801	ENSMUSG00000005951	0.268463	1.2125	0.2301	0.999477	Increase	nonDE	0.00428253	0.0206527	0.983592	0.999909	Increase	nonDE	2.661	13.2566	1.9431e-19	5.23709e-19	Increase	DE	2.39682	12.0963	1.06801e-17	2.65654e-17	Increase	DE	-0.199613	-0.657252	0.513546	0.999674	Decrease	nonDE	-0.124542	-0.436052	0.664372	0.998772	Decrease	nonDE	2.24617	8.07736	3.74891e-11	8.64775e-11	Increase	DE	2.32124	8.27861	1.70647e-11	4.01696e-11	Increase	DE
802	ENSMUSG00000005958	-0.00856816	-0.0519285	0.958759	0.999477	Decrease	nonDE	-0.334263	-1.91722	0.0600008	0.733035	Decrease	nonDE	-0.30037	-1.94233	0.05682	0.0646724	Decrease	nonDE	-0.626065	-3.97783	0.000190696	0.000247413	Decrease	DE	0.0685486	0.302553	0.763282	0.999674	Increase	nonDE	-0.117525	-0.494175	0.622997	0.998772	Decrease	nonDE	-0.434884	-1.99082	0.0510856	0.0615408	Decrease	nonDE	-0.620957	-2.81308	0.0066335	0.00855945	Decrease	DE
803	ENSMUSG00000005968	0.0905901	0.336749	0.737556	0.999477	Increase	nonDE	0.126495	0.550269	0.584309	0.999909	Increase	nonDE	2.89891	11.7167	9.749e-17	2.28125e-16	Increase	DE	2.93482	12.1449	2.26587e-17	5.53947e-17	Increase	DE	0.48218	1.29703	0.199904	0.999674	Increase	nonDE	0.244898	0.770024	0.4445	0.998772	Increase	nonDE	2.88954	8.46518	1.26816e-11	3.01349e-11	Increase	DE	2.65226	8.04804	6.15931e-11	1.39586e-10	Increase	DE
804	ENSMUSG00000005973	0.0646362	0.76343	0.448215	0.999477	Increase	nonDE	-0.0570388	-0.672334	0.503966	0.999909	Decrease	nonDE	0.382909	4.95788	6.22467e-06	8.63098e-06	Increase	DE	0.261234	3.35533	0.00138275	0.00171958	Increase	DE	-0.00704433	-0.0603226	0.9521	0.999674	Decrease	nonDE	-0.184653	-1.58251	0.118818	0.842673	Decrease	nonDE	0.42211	3.8444	0.000295847	0.000424663	Increase	DE	0.244501	2.21863	0.0303271	0.0370737	Increase	DE
805	ENSMUSG00000005981	0.0854948	0.802692	0.425338	0.999477	Increase	nonDE	-0.09856	-0.908534	0.367251	0.98962	Decrease	nonDE	0.202998	2.07735	0.0420807	0.0483956	Increase	DE	0.0189435	0.191542	0.848751	0.858349	Increase	nonDE	0.103841	0.705075	0.483506	0.999674	Increase	nonDE	-0.0558514	-0.377187	0.707373	0.998772	Decrease	nonDE	0.30331	2.1818	0.0330732	0.0404936	Increase	DE	0.143618	1.03098	0.30671	0.335792	Increase	nonDE
806	ENSMUSG00000005982	0.0409246	0.491015	0.625217	0.999477	Increase	nonDE	-0.0480791	-0.562224	0.576069	0.999909	Decrease	nonDE	-0.453749	-5.86082	2.12798e-07	3.16178e-07	Decrease	DE	-0.542753	-6.9939	2.62668e-09	4.26967e-09	Decrease	DE	0.0431438	0.375896	0.708327	0.999674	Increase	nonDE	-0.0056565	-0.0480619	0.961827	0.999487	Decrease	nonDE	-0.526701	-4.80688	1.0754e-05	1.71935e-05	Decrease	DE	-0.575502	-5.24739	2.14736e-06	3.59362e-06	Decrease	DE
807	ENSMUSG00000005983	-0.728645	-3.2391	0.00196114	0.531952	Decrease	nonDE	-0.132113	-0.577952	0.565471	0.999909	Decrease	nonDE	-0.737797	-3.56946	0.000713683	0.000899566	Decrease	DE	-0.141265	-0.677786	0.500527	0.522143	Decrease	nonDE	-0.585647	-1.90834	0.0611611	0.999674	Decrease	nonDE	0.104035	0.330911	0.741871	0.998772	Increase	nonDE	-0.893303	-3.06195	0.0032951	0.00438517	Decrease	DE	-0.203622	-0.691859	0.491709	0.522029	Decrease	nonDE
808	ENSMUSG00000005986	-0.131256	-0.534385	0.59506	0.999477	Decrease	nonDE	-0.627989	-2.31816	0.0238857	0.568652	Decrease	nonDE	-2.13775	-8.84457	1.88652e-12	3.54871e-12	Decrease	DE	-2.63449	-10.8348	1.00878e-15	2.26569e-15	Decrease	DE	0.0227158	0.0676772	0.946269	0.999674	Increase	nonDE	-0.839957	-2.27919	0.0262472	0.558167	Decrease	nonDE	-1.95875	-5.90855	1.773e-07	3.19114e-07	Decrease	DE	-2.82143	-8.28502	1.66427e-11	3.9221e-11	Decrease	DE
809	ENSMUSG00000006005	-0.00276667	-0.049339	0.960814	0.999477	Decrease	nonDE	0.0350767	0.622603	0.535917	0.999909	Increase	nonDE	0.0888573	1.72754	0.0892434	0.0998932	Increase	nonDE	0.126701	2.4565	0.0169565	0.0198859	Increase	DE	0.0348152	0.450663	0.653866	0.999674	Increase	nonDE	0.0186724	0.240836	0.810508	0.998772	Increase	nonDE	0.137383	1.88382	0.0644634	0.0769116	Increase	nonDE	0.12124	1.66275	0.101607	0.118169	Increase	nonDE
810	ENSMUSG00000006010	-0.0814154	-1.51296	0.135568	0.999477	Decrease	nonDE	0.0190507	0.358489	0.721243	0.999909	Increase	nonDE	0.715882	14.6519	1.97184e-21	5.92987e-21	Increase	DE	0.816349	16.6207	4.57879e-24	1.6133e-23	Increase	DE	-0.0900995	-1.21653	0.228572	0.999674	Decrease	nonDE	0.000587168	0.00804162	0.993611	0.999487	Increase	nonDE	0.785698	11.3547	1.51194e-16	4.91869e-16	Increase	DE	0.876385	12.62	1.71389e-18	6.34266e-18	Increase	DE
811	ENSMUSG00000006014	0.663427	2.33658	0.022837	0.999477	Increase	nonDE	0.365877	1.37311	0.174856	0.914754	Increase	nonDE	3.39293	13.2166	2.22452e-19	5.9732e-19	Increase	DE	3.09538	12.1619	8.47564e-18	2.12032e-17	Increase	DE	0.717174	1.83442	0.071578	0.999674	Increase	nonDE	0.437856	1.18782	0.239609	0.946083	Increase	nonDE	3.2806	9.07483	7.74629e-13	1.99549e-12	Increase	DE	3.00129	8.39909	1.06621e-11	2.5409e-11	Increase	DE
812	ENSMUSG00000006019	-0.0385137	-0.171488	0.864421	0.999477	Decrease	nonDE	0.277929	1.23027	0.223423	0.945462	Increase	nonDE	-0.0697841	-0.337461	0.736953	0.752322	Decrease	nonDE	0.246658	1.19438	0.237056	0.255776	Increase	nonDE	-0.211264	-0.683931	0.496666	0.999674	Decrease	nonDE	0.0529234	0.169703	0.865818	0.998772	Increase	nonDE	-0.10865	-0.372235	0.711037	0.736129	Decrease	nonDE	0.155538	0.530521	0.597719	0.62602	Increase	nonDE
813	ENSMUSG00000006021	0.211201	1.07804	0.285355	0.999477	Increase	nonDE	0.265472	1.23728	0.22083	0.943661	Increase	nonDE	-2.01604	-10.4136	4.80487e-15	1.03168e-14	Decrease	DE	-1.96177	-10.2224	9.82326e-15	2.09805e-14	Decrease	DE	0.155691	0.576363	0.566538	0.999674	Increase	nonDE	0.469196	1.58209	0.118915	0.843	Increase	nonDE	-2.29842	-8.46186	8.34762e-12	2.00726e-11	Decrease	DE	-1.98492	-7.3838	5.69233e-10	1.21373e-09	Decrease	DE
814	ENSMUSG00000006024	-0.0106368	-0.134921	0.893128	0.999477	Decrease	nonDE	0.0444527	0.579268	0.564589	0.999909	Increase	nonDE	1.01306	14.2441	7.35359e-21	2.14969e-20	Increase	DE	1.06815	14.9229	8.31958e-22	2.57301e-21	Increase	DE	-0.0372946	-0.343401	0.732504	0.999674	Decrease	nonDE	0.0247321	0.233945	0.815828	0.998772	Increase	nonDE	0.992719	9.8401	4.15009e-14	1.16464e-13	Increase	DE	1.05475	10.4124	4.82573e-15	1.42152e-14	Increase	DE
815	ENSMUSG00000006050	-0.0311395	-0.304329	0.761936	0.999477	Decrease	nonDE	0.0523782	0.517794	0.606517	0.999909	Increase	nonDE	0.618054	6.61609	1.15e-08	1.81425e-08	Increase	DE	0.701572	7.51934	3.3437e-10	5.68075e-10	Increase	DE	0.0631681	0.449002	0.655056	0.999674	Increase	nonDE	0.0252996	0.181628	0.85649	0.998772	Increase	nonDE	0.616098	4.67418	1.72976e-05	2.72655e-05	Increase	DE	0.57823	4.37885	4.88637e-05	7.42969e-05	Increase	DE
816	ENSMUSG00000006056	0.0717802	0.32102	0.749317	0.999477	Increase	nonDE	-0.0870378	-0.409938	0.683319	0.999909	Decrease	nonDE	3.74745	18.6118	1.56834e-26	6.3571e-26	Increase	DE	3.58863	17.8302	1.38218e-25	5.32468e-25	Increase	DE	-0.14421	-0.468954	0.640811	0.999674	Decrease	nonDE	-0.0547366	-0.188344	0.851246	0.998772	Decrease	nonDE	3.79919	13.4279	1.09134e-19	4.34908e-19	Increase	DE	3.88867	13.7262	4.03178e-20	1.664e-19	Increase	DE
817	ENSMUSG00000006057	0.0663821	0.811494	0.420307	0.999477	Increase	nonDE	-0.0491021	-0.575823	0.5669	0.999909	Decrease	nonDE	-0.908351	-11.8583	2.48124e-17	5.99513e-17	Decrease	DE	-1.02384	-13.2879	1.74799e-19	4.75928e-19	Decrease	DE	0.128592	1.14205	0.257993	0.999674	Increase	nonDE	-0.0885277	-0.757708	0.451607	0.998772	Decrease	nonDE	-0.855724	-7.91953	6.95659e-11	1.57676e-10	Decrease	DE	-1.07284	-9.87942	3.57598e-14	9.99632e-14	Decrease	DE
818	ENSMUSG00000006058	0.0455557	0.561183	0.576774	0.999477	Increase	nonDE	0.0504397	0.61237	0.542619	0.999909	Increase	nonDE	0.0376704	0.502299	0.617306	0.637296	Increase	nonDE	0.0425545	0.567101	0.572773	0.5928	Increase	nonDE	0.0788668	0.703887	0.48424	0.999674	Increase	nonDE	0.119376	1.05467	0.295828	0.973094	Increase	nonDE	0.0714524	0.673616	0.503156	0.535584	Increase	nonDE	0.111961	1.05438	0.295961	0.324646	Increase	nonDE
819	ENSMUSG00000006095	-0.0720292	-0.943769	0.349093	0.999477	Decrease	nonDE	-0.0677463	-0.844898	0.401542	0.999909	Decrease	nonDE	-1.0231	-14.2607	6.96588e-21	2.03887e-20	Decrease	DE	-1.01882	-14.0771	1.26799e-20	3.67687e-20	Decrease	DE	-0.0909619	-0.865522	0.390218	0.999674	Decrease	nonDE	-0.143416	-1.29462	0.200439	0.927253	Decrease	nonDE	-1.09921	-10.8149	1.08569e-15	3.35333e-15	Decrease	DE	-1.15166	-11.2199	2.46539e-16	7.92085e-16	Decrease	DE
820	ENSMUSG00000006127	-0.0372913	-0.372694	0.710696	0.999477	Decrease	nonDE	0.000256173	0.00268022	0.99787	0.999909	Increase	nonDE	1.11037	12.374	4.02967e-18	1.01253e-17	Increase	DE	1.14792	12.7029	1.28687e-18	3.35209e-18	Increase	DE	-0.053691	-0.38781	0.699536	0.999674	Decrease	nonDE	0.00848448	0.0643567	0.948901	0.999487	Increase	nonDE	1.11399	8.73233	2.91519e-12	7.21213e-12	Increase	DE	1.17617	9.18753	5.01801e-13	1.30691e-12	Increase	DE
821	ENSMUSG00000006134	-0.0320439	-0.117511	0.906849	0.999477	Decrease	nonDE	-0.28957	-1.0554	0.295497	0.984577	Decrease	nonDE	0.252042	1.00525	0.318835	0.339913	Increase	nonDE	-0.00548417	-0.0218623	0.982631	0.983582	Decrease	nonDE	-0.208134	-0.554888	0.581045	0.999674	Decrease	nonDE	0.0490904	0.130934	0.896268	0.998772	Increase	nonDE	0.200594	0.568736	0.571669	0.602512	Increase	nonDE	0.457819	1.29298	0.201002	0.225507	Increase	nonDE
822	ENSMUSG00000006143	0.0981788	0.10921	0.913457	0.999477	Increase	nonDE	0.00557497	0.00658511	0.994771	0.999909	Increase	nonDE	4.40401	5.39723	1.70382e-06	2.43092e-06	Increase	DE	4.31141	5.34868	2.02528e-06	2.8789e-06	Increase	DE	0.362087	0.292679	0.770936	0.999674	Increase	nonDE	0.63268	0.542185	0.590014	0.998772	Increase	nonDE	3.96629	3.47991	0.00102575	0.001418	Increase	DE	4.23689	3.72837	0.00047811	0.000672917	Increase	DE
823	ENSMUSG00000006154	-0.0405105	-0.18031	0.85752	0.999477	Decrease	nonDE	-0.00750004	-0.0368059	0.970763	0.999909	Decrease	nonDE	2.25886	11.2342	2.34099e-16	5.38196e-16	Increase	DE	2.29187	11.3712	1.42423e-16	3.3355e-16	Increase	DE	-0.221131	-0.714888	0.477466	0.999674	Decrease	nonDE	-0.122615	-0.43813	0.662874	0.998772	Decrease	nonDE	2.31792	8.27495	1.73106e-11	4.07252e-11	Increase	DE	2.41644	8.53057	6.38726e-12	1.54148e-11	Increase	DE
824	ENSMUSG00000006169	0.0553958	0.940201	0.350904	0.999477	Increase	nonDE	0.0657269	1.15496	0.252709	0.963153	Increase	nonDE	1.84105	34.5562	3.64867e-41	6.77563e-40	Increase	DE	1.85138	34.7454	2.67395e-41	4.96e-40	Increase	DE	0.117771	1.44953	0.152424	0.999674	Increase	nonDE	-0.00233767	-0.0298208	0.976309	0.999487	Decrease	nonDE	1.91019	25.3422	1.22656e-33	1.83497e-32	Increase	DE	1.79009	23.7675	4.01721e-32	5.01273e-31	Increase	DE
825	ENSMUSG00000006179	0.184224	1.25808	0.213263	0.999477	Increase	nonDE	-0.173339	-1.40025	0.166617	0.904181	Decrease	nonDE	5.64751	42.0149	4.94936e-46	2.31989e-44	Increase	DE	5.28994	39.9678	8.81939e-45	3.19312e-43	Increase	DE	0.258462	1.28681	0.203131	0.999674	Increase	nonDE	-0.215075	-1.26337	0.211369	0.932866	Decrease	nonDE	5.58592	30.7508	2.6764e-38	8.33968e-37	Increase	DE	5.11238	28.1336	3.85891e-36	8.40126e-35	Increase	DE
826	ENSMUSG00000006191	0.142293	1.6645	0.101255	0.999477	Increase	nonDE	0.133866	1.5472	0.127102	0.860257	Increase	nonDE	0.157231	2.00787	0.0491903	0.056232	Increase	nonDE	0.148804	1.88196	0.0647202	0.0731212	Increase	nonDE	0.156202	1.31667	0.192984	0.999674	Increase	nonDE	0.176303	1.47883	0.144446	0.878642	Increase	nonDE	0.220092	1.95896	0.0547952	0.0658609	Increase	nonDE	0.240194	2.1503	0.0355928	0.0432171	Increase	DE
827	ENSMUSG00000006200	-0.0253561	-0.10256	0.918665	0.999477	Decrease	nonDE	0.0268335	0.236021	0.814246	0.999909	Increase	nonDE	10.9648	33.0713	2.17551e-39	2.99966e-38	Increase	DE	11.017	33.9359	5.22066e-40	7.76111e-39	Increase	DE	0.26316	0.784775	0.435773	0.999674	Increase	nonDE	0.104025	0.665519	0.508351	0.998772	Increase	nonDE	11.0623	29.9182	5.35043e-37	1.30189e-35	Increase	DE	10.9032	29.4108	1.3609e-36	3.16701e-35	Increase	DE
828	ENSMUSG00000006205	-0.0871262	-0.28259	0.778615	0.999477	Decrease	nonDE	-0.164689	-0.707524	0.482408	0.999909	Decrease	nonDE	4.53422	15.5267	3.82567e-21	1.13399e-20	Increase	DE	4.45666	15.0194	1.57531e-20	4.54487e-20	Increase	DE	-0.238848	-0.561149	0.577112	0.999674	Decrease	nonDE	0.205761	0.641301	0.52415	0.998772	Increase	nonDE	4.19712	11.014	3.44446e-15	1.03041e-14	Increase	DE	4.64173	11.6303	4.54651e-16	1.4337e-15	Increase	DE
829	ENSMUSG00000006215	-0.000957489	-0.00741953	0.994105	0.999477	Decrease	nonDE	0.132746	0.923066	0.35969	0.989354	Increase	nonDE	-1.45247	-11.2394	2.29692e-16	5.28431e-16	Decrease	DE	-1.31876	-10.2278	9.62416e-15	2.05658e-14	Decrease	DE	-0.0653445	-0.367939	0.714221	0.999674	Decrease	nonDE	0.224773	1.13112	0.262528	0.955214	Increase	nonDE	-1.63134	-9.01349	9.81547e-13	2.51287e-12	Decrease	DE	-1.34122	-7.45122	4.36873e-10	9.39132e-10	Decrease	DE
830	ENSMUSG00000006218	0.0475799	0.28008	0.780385	0.999477	Increase	nonDE	0.115659	0.574499	0.567789	0.999909	Increase	nonDE	-4.96379	-26.9012	4.61287e-35	3.82005e-34	Decrease	DE	-4.89571	-26.8745	4.87292e-35	4.02935e-34	Decrease	DE	-0.00195771	-0.00837734	0.993344	0.999674	Decrease	nonDE	0.0676297	0.244784	0.807463	0.998772	Increase	nonDE	-5.02735	-20.1264	2.76672e-28	2.19665e-27	Decrease	DE	-4.95776	-19.8302	5.98495e-28	4.66449e-27	Decrease	DE
831	ENSMUSG00000006219	0.0973861	1.02878	0.307737	0.999477	Increase	nonDE	-0.0162933	-0.181182	0.856839	0.999909	Decrease	nonDE	2.26434	26.6645	7.51093e-35	6.06815e-34	Increase	DE	2.15066	25.209	1.63629e-33	1.15258e-32	Increase	DE	0.00882075	0.0679093	0.946085	0.999674	Increase	nonDE	-0.113349	-0.915913	0.363399	0.982893	Decrease	nonDE	2.17623	18.1694	5.33151e-26	3.44725e-25	Increase	DE	2.05406	17.1092	1.09183e-24	6.35438e-24	Increase	DE
832	ENSMUSG00000006221	0.078219	0.180834	0.857191	0.999477	Increase	nonDE	-0.143809	-0.48737	0.628016	0.999909	Decrease	nonDE	6.46818	14.2746	9.37705e-20	2.56875e-19	Increase	DE	6.24615	14.2527	1.00029e-19	2.75847e-19	Increase	DE	-0.299184	-0.5069	0.614338	0.999674	Decrease	nonDE	0.121258	0.29249	0.771059	0.998772	Increase	nonDE	5.7031	10.3674	2.48923e-14	7.08528e-14	Increase	DE	6.12355	11.0566	2.38888e-15	7.19053e-15	Increase	DE
833	ENSMUSG00000006235	0.282725	1.04584	0.299851	0.999477	Increase	nonDE	-0.483929	-1.91375	0.0604514	0.733035	Decrease	nonDE	3.52787	14.6151	2.21893e-21	6.65599e-21	Increase	DE	2.76122	11.3576	1.49639e-16	3.49904e-16	Increase	DE	0.129123	0.34733	0.729566	0.999674	Increase	nonDE	-0.485056	-1.40033	0.166593	0.903162	Decrease	nonDE	3.47004	10.1914	1.10324e-14	3.20586e-14	Increase	DE	2.85586	8.37044	1.19233e-11	2.83574e-11	Increase	DE
834	ENSMUSG00000006262	-0.0446	-0.562536	0.575858	0.999477	Decrease	nonDE	0.0586128	0.753524	0.454098	0.999909	Increase	nonDE	0.890484	12.3772	3.98478e-18	1.00186e-17	Increase	DE	0.993697	13.7757	3.42157e-20	9.68909e-20	Increase	DE	-0.150932	-1.38043	0.172602	0.999674	Decrease	nonDE	0.0803612	0.751465	0.455326	0.998772	Increase	nonDE	0.923294	9.06958	7.90476e-13	2.03504e-12	Increase	DE	1.15459	11.3028	1.82486e-16	5.92507e-16	Increase	DE
835	ENSMUSG00000006273	0.00450045	0.0439259	0.965115	0.999477	Increase	nonDE	0.0700128	0.682654	0.497556	0.999909	Increase	nonDE	0.258466	2.7494	0.00795787	0.00954137	Increase	DE	0.323978	3.44642	0.00106596	0.00133223	Increase	DE	0.0719208	0.509747	0.612173	0.999674	Increase	nonDE	-0.0199941	-0.141355	0.888082	0.998772	Decrease	nonDE	0.242148	1.81975	0.0739847	0.087646	Increase	nonDE	0.150233	1.12825	0.263882	0.291527	Increase	nonDE
836	ENSMUSG00000006276	-0.0513829	-0.560792	0.577039	0.999477	Decrease	nonDE	0.0630787	0.689465	0.493203	0.999909	Increase	nonDE	0.28627	3.42488	0.00111818	0.00139643	Increase	DE	0.400731	4.76681	1.24204e-05	1.70334e-05	Increase	DE	-0.0453034	-0.359387	0.720574	0.999674	Decrease	nonDE	0.154385	1.22353	0.225937	0.938931	Increase	nonDE	0.2028	1.70563	0.0932776	0.109381	Increase	nonDE	0.402488	3.38935	0.00124671	0.00170002	Increase	DE
837	ENSMUSG00000006281	-0.28356	-1.38262	0.171933	0.999477	Decrease	nonDE	-0.0823006	-0.428576	0.669775	0.999909	Decrease	nonDE	2.08224	11.294	1.88398e-16	4.35369e-16	Increase	DE	2.2835	12.3981	3.70482e-18	9.43948e-18	Increase	DE	-0.352431	-1.24812	0.216862	0.999674	Decrease	nonDE	-0.267972	-1.01778	0.312893	0.981088	Decrease	nonDE	2.25772	8.76602	2.55802e-12	6.3513e-12	Increase	DE	2.34218	8.9944	1.05666e-12	2.69432e-12	Increase	DE
838	ENSMUSG00000006288	-0.00718942	-0.0766703	0.939142	0.999477	Decrease	nonDE	0.0286878	0.290871	0.772158	0.999909	Increase	nonDE	-0.547859	-6.16855	6.52789e-08	9.95304e-08	Decrease	DE	-0.511982	-5.76384	3.07987e-07	4.54387e-07	Decrease	DE	-0.13604	-1.0524	0.296857	0.999674	Decrease	nonDE	-0.0217668	-0.159853	0.873537	0.998772	Decrease	nonDE	-0.629622	-5.02993	4.78519e-06	7.84695e-06	Decrease	DE	-0.515349	-4.09122	0.000130562	0.00019235	Decrease	DE
839	ENSMUSG00000006289	0.118704	1.08579	0.28194	0.999477	Increase	nonDE	-0.0718129	-0.603902	0.548198	0.999909	Decrease	nonDE	-0.799933	-7.60004	2.43593e-10	4.15087e-10	Decrease	DE	-0.99045	-9.25408	3.88509e-13	7.60921e-13	Decrease	DE	0.0245361	0.16257	0.871407	0.999674	Increase	nonDE	-0.203874	-1.23616	0.221242	0.935403	Decrease	nonDE	-0.936774	-6.27309	4.35863e-08	8.17199e-08	Decrease	DE	-1.16518	-7.67683	1.80216e-10	3.96417e-10	Decrease	DE
840	ENSMUSG00000006299	-0.0615668	-1.22522	0.225308	0.999477	Decrease	nonDE	-0.00440577	-0.0895192	0.928969	0.999909	Decrease	nonDE	1.22023	26.8255	5.38955e-35	4.43438e-34	Increase	DE	1.27739	27.9466	5.58904e-36	5.06997e-35	Increase	DE	0.00484989	0.0701169	0.944335	0.999674	Increase	nonDE	0.0512799	0.757328	0.451833	0.998772	Increase	nonDE	1.24542	19.3123	2.35499e-27	1.73489e-26	Increase	DE	1.29185	20.0054	3.78828e-28	3.00196e-27	Increase	DE
841	ENSMUSG00000006301	0.0896166	0.757566	0.451692	0.999477	Increase	nonDE	0.0126391	0.158182	0.874847	0.999909	Increase	nonDE	5.58585	44.8271	1.16424e-47	8.16251e-46	Increase	DE	5.50887	45.7377	3.62535e-48	2.8839e-46	Increase	DE	0.0614451	0.384693	0.701832	0.999674	Increase	nonDE	0.0539498	0.490098	0.625861	0.998772	Increase	nonDE	5.42285	36.0967	3.03705e-42	2.2137e-40	Increase	DE	5.41536	36.0417	3.3137e-42	2.57411e-40	Increase	DE
842	ENSMUSG00000006304	0.0150229	0.367654	0.714432	0.999477	Increase	nonDE	-0.0048221	-0.119941	0.904933	0.999909	Decrease	nonDE	1.18939	32.0113	2.78528e-39	3.78679e-38	Increase	DE	1.16955	31.4334	7.78161e-39	9.92373e-38	Increase	DE	0.0438318	0.779319	0.438871	0.999674	Increase	nonDE	0.00922441	0.166706	0.868165	0.998772	Increase	nonDE	1.17103	22.2772	1.30295e-30	1.33738e-29	Increase	DE	1.13642	21.6016	6.70651e-30	6.34454e-29	Increase	DE
843	ENSMUSG00000006307	-0.0631091	-0.685056	0.495961	0.999477	Decrease	nonDE	0.0918281	0.990857	0.325756	0.988356	Increase	nonDE	0.119475	1.41838	0.161282	0.17668	Increase	nonDE	0.274412	3.23257	0.00199959	0.00246537	Increase	DE	-0.148847	-1.17043	0.246482	0.999674	Decrease	nonDE	0.073645	0.575077	0.567401	0.998772	Increase	nonDE	0.0976057	0.812484	0.419743	0.451976	Increase	nonDE	0.320098	2.65875	0.0100531	0.0127884	Increase	DE
844	ENSMUSG00000006315	-0.0700914	-0.942915	0.349526	0.999477	Decrease	nonDE	-0.136188	-1.81034	0.0752782	0.77564	Decrease	nonDE	0.0280744	0.411063	0.682498	0.69997	Increase	nonDE	-0.0380218	-0.553586	0.581931	0.601714	Decrease	nonDE	-0.0895515	-0.875994	0.384545	0.999674	Decrease	nonDE	-0.040398	-0.391259	0.696999	0.998772	Decrease	nonDE	-0.0418696	-0.433463	0.666241	0.69379	Decrease	nonDE	0.00728387	0.0750329	0.94044	0.946215	Increase	nonDE
845	ENSMUSG00000006333	0.0268303	0.388436	0.699076	0.999477	Increase	nonDE	-0.0510738	-0.725866	0.470758	0.999909	Decrease	nonDE	-0.515278	-8.0715	3.8358e-11	6.79666e-11	Decrease	DE	-0.593182	-9.26362	3.74518e-13	7.34476e-13	Decrease	DE	-0.0506571	-0.532268	0.596516	0.999674	Decrease	nonDE	-0.0496695	-0.513673	0.609377	0.998772	Decrease	nonDE	-0.504445	-5.58439	6.08097e-07	1.05633e-06	Decrease	DE	-0.503457	-5.56112	6.63907e-07	1.14966e-06	Decrease	DE
846	ENSMUSG00000006335	0.0762595	0.526742	0.600325	0.999477	Increase	nonDE	-0.175858	-1.15777	0.251569	0.961866	Decrease	nonDE	-0.350421	-2.58847	0.0120906	0.0143529	Decrease	DE	-0.602539	-4.39022	4.69737e-05	6.26847e-05	Decrease	DE	0.0663873	0.334651	0.739062	0.999674	Increase	nonDE	-0.293537	-1.408	0.164318	0.902718	Decrease	nonDE	-0.471762	-2.46983	0.016395	0.0205806	Decrease	DE	-0.831686	-4.29038	6.63209e-05	9.97769e-05	Decrease	DE
847	ENSMUSG00000006342	-0.0314636	-0.0837367	0.933565	0.999477	Decrease	nonDE	-0.348228	-1.01502	0.314467	0.988131	Decrease	nonDE	2.65276	7.82214	1.53091e-10	2.6342e-10	Increase	DE	2.33599	6.94749	4.25328e-09	6.83847e-09	Increase	DE	-0.187955	-0.358299	0.721469	0.999674	Decrease	nonDE	-0.327432	-0.68611	0.495478	0.998772	Decrease	nonDE	2.60708	5.46192	1.12392e-06	1.92052e-06	Increase	DE	2.46761	5.15129	3.48484e-06	5.75164e-06	Increase	DE
848	ENSMUSG00000006344	0.016775	0.0417274	0.966856	0.999477	Increase	nonDE	0.114402	0.282957	0.778197	0.999909	Increase	nonDE	0.0319233	0.0867645	0.931151	0.935562	Increase	nonDE	0.12955	0.349925	0.727637	0.743315	Increase	nonDE	-0.0475397	-0.0855042	0.932149	0.999674	Decrease	nonDE	-0.033057	-0.0597389	0.952565	0.999487	Decrease	nonDE	0.516111	0.987505	0.327414	0.358316	Increase	nonDE	0.530594	1.01521	0.314138	0.343379	Increase	nonDE
849	ENSMUSG00000006345	0.14894	0.62246	0.536011	0.999477	Increase	nonDE	-0.0232173	-0.136015	0.892267	0.999909	Decrease	nonDE	6.36514	26.316	1.55045e-34	1.21986e-33	Increase	DE	6.19298	26.2677	1.71504e-34	1.34171e-33	Increase	DE	0.254204	0.777433	0.439975	0.999674	Increase	nonDE	-0.0261537	-0.111121	0.911893	0.998772	Decrease	nonDE	6.16336	20.332	1.62759e-28	1.32124e-27	Increase	DE	5.883	19.3748	1.99307e-27	1.48514e-26	Increase	DE
850	ENSMUSG00000006356	0.151041	2.15421	0.0352711	0.999477	Increase	nonDE	0.115708	1.68589	0.0970391	0.814895	Increase	nonDE	1.3151	20.6976	6.39744e-29	3.07442e-28	Increase	DE	1.27977	20.0759	3.15396e-28	1.45323e-27	Increase	DE	0.0682729	0.705339	0.483344	0.999674	Increase	nonDE	0.0975984	1.0313	0.306563	0.976216	Increase	nonDE	1.28809	14.2588	7.00925e-21	3.02333e-20	Increase	DE	1.31742	14.6132	2.23204e-21	1.00357e-20	Increase	DE
851	ENSMUSG00000006360	0.33875	1.30535	0.197165	0.999477	Increase	nonDE	-0.0708869	-0.403496	0.688135	0.999909	Decrease	nonDE	5.51371	19.6679	1.12816e-26	4.617e-26	Increase	DE	5.10407	19.6501	1.17874e-26	4.8625e-26	Increase	DE	0.330332	0.901009	0.37148	0.999674	Increase	nonDE	0.0598124	0.246884	0.80591	0.998772	Increase	nonDE	5.6747	16.0275	1.79555e-22	8.74827e-22	Increase	DE	5.40418	15.6558	5.23318e-22	2.48602e-21	Increase	DE
852	ENSMUSG00000006362	-0.0515484	-0.51532	0.608233	0.999477	Decrease	nonDE	0.256211	2.21414	0.030651	0.606984	Increase	nonDE	-2.53695	-23.5861	6.07652e-32	3.75578e-31	Decrease	DE	-2.22919	-21.6521	5.92404e-30	3.11667e-29	Decrease	DE	0.0146613	0.106459	0.915575	0.999674	Increase	nonDE	0.626106	3.88151	0.000262029	0.0646158	Increase	nonDE	-2.72104	-18.2423	4.35156e-26	2.82911e-25	Decrease	DE	-2.10959	-14.9343	8.02561e-22	3.75012e-21	Decrease	DE
853	ENSMUSG00000006369	0.0617112	0.421189	0.67517	0.999477	Increase	nonDE	-0.000411127	-0.00328507	0.99739	0.999909	Decrease	nonDE	3.33834	25.4492	3.26495e-33	2.24904e-32	Increase	DE	3.27622	24.6162	1.92376e-32	1.23614e-31	Increase	DE	-0.0761271	-0.375211	0.708869	0.999674	Decrease	nonDE	-0.0506402	-0.293696	0.770036	0.998772	Decrease	nonDE	3.32225	18.1703	1.18933e-25	7.47672e-25	Increase	DE	3.34774	18.1662	1.20259e-25	7.57447e-25	Increase	DE
854	ENSMUSG00000006373	0.00115666	0.0156644	0.987554	0.999477	Increase	nonDE	-0.162616	-2.16798	0.0341586	0.624517	Decrease	nonDE	-0.220107	-3.23013	0.00201413	0.0024883	Decrease	DE	-0.38388	-5.61783	5.35901e-07	7.83098e-07	Decrease	DE	-0.0555301	-0.546295	0.5869	0.999674	Decrease	nonDE	-0.0897701	-0.872245	0.386571	0.992182	Decrease	nonDE	-0.240711	-2.50157	0.0151253	0.019043	Decrease	DE	-0.274951	-2.84647	0.00605153	0.00783356	Decrease	DE
855	ENSMUSG00000006378	0.0949521	0.342459	0.733209	0.999477	Increase	nonDE	0.0929283	0.335074	0.738744	0.999909	Increase	nonDE	0.364093	1.4135	0.162703	0.178142	Increase	nonDE	0.36207	1.43068	0.157736	0.172761	Increase	nonDE	0.232519	0.612928	0.542253	0.999674	Increase	nonDE	0.162275	0.42423	0.672923	0.998772	Increase	nonDE	0.165787	0.461642	0.646016	0.674001	Increase	nonDE	0.0955437	0.266308	0.79092	0.810314	Increase	nonDE
856	ENSMUSG00000006386	0.0174414	0.105809	0.916089	0.999477	Increase	nonDE	0.0666317	0.412816	0.681221	0.999909	Increase	nonDE	0.714067	4.77657	1.19925e-05	1.63949e-05	Increase	DE	0.763257	5.09305	3.79645e-06	5.33334e-06	Increase	DE	-0.178073	-0.782446	0.437046	0.999674	Decrease	nonDE	0.251704	1.13	0.262995	0.955214	Increase	nonDE	0.543099	2.55727	0.0131099	0.016585	Increase	DE	0.972876	4.58441	2.37876e-05	3.69602e-05	Increase	DE
857	ENSMUSG00000006390	0.409342	3.06544	0.00326212	0.700975	Increase	nonDE	-0.129902	-1.30636	0.196441	0.931057	Decrease	nonDE	4.53394	33.333	2.82442e-40	4.45791e-39	Increase	DE	3.9947	31.9979	2.8522e-39	3.83679e-38	Increase	DE	0.148222	0.80689	0.422934	0.999674	Increase	nonDE	-0.123107	-0.900121	0.371674	0.987241	Decrease	nonDE	4.42602	26.0468	2.72837e-34	4.43455e-33	Increase	DE	4.1547	24.776	4.21062e-33	5.87428e-32	Increase	DE
858	ENSMUSG00000006392	0.0213014	0.346489	0.730194	0.999477	Increase	nonDE	0.0128827	0.211763	0.833013	0.999909	Increase	nonDE	0.741532	13.2434	2.03137e-19	5.4661e-19	Increase	DE	0.733114	13.0613	3.76784e-19	1.00846e-18	Increase	DE	-0.00381721	-0.0451078	0.964172	0.999674	Decrease	nonDE	0.0180878	0.216247	0.829533	0.998772	Increase	nonDE	0.73444	9.27339	3.6073e-13	9.50873e-13	Increase	DE	0.756345	9.5265	1.36827e-13	3.68421e-13	Increase	DE
859	ENSMUSG00000006395	-0.131566	-0.728434	0.469207	0.999477	Decrease	nonDE	-0.0377031	-0.216847	0.82907	0.999909	Decrease	nonDE	0.956058	5.88904	1.93121e-07	2.87639e-07	Increase	DE	1.04992	6.42409	2.46117e-08	3.82839e-08	Increase	DE	0.0846272	0.33857	0.736126	0.999674	Increase	nonDE	0.188073	0.786473	0.434714	0.998772	Increase	nonDE	1.04628	4.52089	2.99025e-05	4.63221e-05	Increase	DE	1.14973	4.98481	5.68007e-06	9.23207e-06	Increase	DE
860	ENSMUSG00000006398	-0.440784	-2.16095	0.0347234	0.999477	Decrease	nonDE	-0.317025	-1.43696	0.155952	0.890412	Decrease	nonDE	-1.69879	-8.55588	5.7879e-12	1.06455e-11	Decrease	DE	-1.57503	-7.96882	5.7346e-11	1.00952e-10	Decrease	DE	-0.498121	-1.7855	0.079262	0.999674	Decrease	nonDE	-0.142629	-0.471729	0.638841	0.998772	Decrease	nonDE	-1.86715	-6.79839	5.64474e-09	1.12977e-08	Decrease	DE	-1.51166	-5.42861	1.09258e-06	1.86659e-06	Decrease	DE
861	ENSMUSG00000006403	0.287819	1.38655	0.170973	0.999477	Increase	nonDE	-0.0203034	-0.1098	0.912953	0.999909	Decrease	nonDE	2.18989	11.7176	8.12162e-17	1.90827e-16	Increase	DE	1.88177	10.1003	2.58011e-14	5.39089e-14	Increase	DE	0.0600046	0.20688	0.83684	0.999674	Increase	nonDE	-0.227351	-0.89344	0.375375	0.988538	Decrease	nonDE	2.27588	8.5997	6.95339e-12	1.67835e-11	Increase	DE	1.98852	7.6275	2.84824e-10	6.19441e-10	Increase	DE
862	ENSMUSG00000006411	0.113773	0.243514	0.808501	0.999477	Increase	nonDE	0.495631	1.02887	0.307982	0.986699	Increase	nonDE	-1.09012	-2.47796	0.0162695	0.0191816	Decrease	DE	-0.708266	-1.62832	0.109096	0.121221	Decrease	nonDE	0.0995926	0.155442	0.877035	0.999674	Increase	nonDE	0.693384	1.0335	0.305834	0.976216	Increase	nonDE	-1.6954	-2.71765	0.00874359	0.0112454	Decrease	DE	-1.1016	-1.79191	0.0785749	0.0923957	Decrease	nonDE
863	ENSMUSG00000006412	0.0447521	0.724834	0.471387	0.999477	Increase	nonDE	-0.0076083	-0.116669	0.907514	0.999909	Decrease	nonDE	-1.33037	-22.613	5.85475e-31	3.33354e-30	Decrease	DE	-1.38273	-23.5924	5.99004e-32	3.70232e-31	Decrease	DE	0.0390288	0.458739	0.648088	0.999674	Increase	nonDE	0.0405436	0.454105	0.6514	0.998772	Increase	nonDE	-1.26807	-15.4019	1.85098e-22	9.01306e-22	Decrease	DE	-1.26656	-15.347	2.19547e-22	1.07062e-21	Decrease	DE
864	ENSMUSG00000006418	0.0110927	0.120221	0.904712	0.999477	Increase	nonDE	0.0906959	0.971585	0.335179	0.988356	Increase	nonDE	0.0297519	0.3509	0.726899	0.742699	Increase	nonDE	0.109355	1.28296	0.204467	0.221684	Increase	nonDE	-0.0588268	-0.463498	0.644694	0.999674	Decrease	nonDE	0.132352	1.02914	0.307568	0.976216	Increase	nonDE	-0.073016	-0.606596	0.54642	0.578036	Decrease	nonDE	0.118163	0.980932	0.330586	0.360311	Increase	nonDE
865	ENSMUSG00000006423	-0.168802	-1.22189	0.226552	0.999477	Decrease	nonDE	-0.192989	-1.39289	0.16882	0.906213	Decrease	nonDE	0.331281	2.61663	0.0112329	0.0133606	Increase	DE	0.307094	2.41981	0.0185921	0.0217665	Increase	DE	-0.198402	-1.04818	0.298783	0.999674	Decrease	nonDE	-0.0304468	-0.161248	0.872442	0.998772	Decrease	nonDE	0.293023	1.65065	0.104064	0.121239	Increase	nonDE	0.460978	2.57784	0.0124294	0.0156966	Increase	DE
866	ENSMUSG00000006435	0.0785349	0.535804	0.594085	0.999477	Increase	nonDE	-0.492404	-2.49611	0.0153374	0.484441	Decrease	nonDE	-3.9216	-20.922	3.62974e-29	1.78371e-28	Decrease	DE	-4.49254	-23.3438	1.0607e-31	6.43143e-31	Decrease	DE	0.0880987	0.436899	0.663761	0.999674	Increase	nonDE	-0.600787	-2.17262	0.0337911	0.611047	Decrease	nonDE	-4.46788	-17.8144	1.44518e-25	9.02676e-25	Decrease	DE	-5.15677	-19.7978	6.51576e-28	5.06149e-27	Decrease	DE
867	ENSMUSG00000006442	0.0922973	1.3381	0.185939	0.999477	Increase	nonDE	-0.165289	-2.13247	0.0370925	0.634677	Decrease	nonDE	-1.73788	-25.3613	1.17727e-33	8.41095e-33	Decrease	DE	-1.99547	-28.5715	1.63456e-36	1.56603e-35	Decrease	DE	0.0535478	0.563349	0.575308	0.999674	Increase	nonDE	-0.212467	-2.00536	0.0494655	0.684955	Decrease	nonDE	-1.75685	-18.426	2.61499e-26	1.74185e-25	Decrease	DE	-2.02287	-20.7813	5.17586e-29	4.45344e-28	Decrease	DE
868	ENSMUSG00000006445	0.223709	0.672328	0.50397	0.999477	Increase	nonDE	0.120724	0.384875	0.701699	0.999909	Increase	nonDE	2.61073	8.80417	2.20621e-12	4.13549e-12	Increase	DE	2.50775	8.36295	1.22771e-11	2.23694e-11	Increase	DE	0.081825	0.177926	0.859384	0.999674	Increase	nonDE	0.0569001	0.131552	0.895781	0.998772	Increase	nonDE	2.72023	6.43265	2.348e-08	4.4877e-08	Increase	DE	2.69531	6.37846	2.89759e-08	5.49434e-08	Increase	DE
869	ENSMUSG00000006456	0.0332021	0.328351	0.743795	0.999477	Increase	nonDE	-0.018477	-0.166222	0.868544	0.999909	Decrease	nonDE	-0.994035	-10.0749	1.70977e-14	3.57782e-14	Decrease	DE	-1.04571	-10.4664	3.9465e-15	8.60554e-15	Decrease	DE	0.119633	0.85766	0.394511	0.999674	Increase	nonDE	0.167214	1.09478	0.278011	0.961131	Increase	nonDE	-1.05853	-7.57207	2.71861e-10	5.94059e-10	Decrease	DE	-1.01095	-7.28642	8.34194e-10	1.75471e-09	Decrease	DE
870	ENSMUSG00000006463	0.0346837	0.272279	0.786347	0.999477	Increase	nonDE	0.0353531	0.27411	0.784947	0.999909	Increase	nonDE	0.0985932	0.843704	0.402204	0.423769	Increase	nonDE	0.0992626	0.842661	0.402783	0.424514	Increase	nonDE	-0.327492	-1.86288	0.0674034	0.999674	Decrease	nonDE	-0.161538	-0.911832	0.365526	0.984854	Decrease	nonDE	0.0774425	0.468616	0.641051	0.669327	Increase	nonDE	0.243396	1.45362	0.151291	0.172401	Increase	nonDE
871	ENSMUSG00000006464	0.034089	0.200301	0.841926	0.999477	Increase	nonDE	0.704271	3.41833	0.00114091	0.161346	Increase	nonDE	-3.61321	-18.4867	2.21171e-26	8.88226e-26	Decrease	DE	-2.94302	-15.9376	3.56205e-23	1.19259e-22	Decrease	DE	0.149558	0.632834	0.529259	0.999674	Increase	nonDE	1.26594	4.49815	3.22303e-05	0.0166651	Increase	DE	-3.47815	-13.3493	1.42139e-19	5.62371e-19	Decrease	DE	-2.36177	-9.61937	9.60082e-14	2.61576e-13	Decrease	DE
872	ENSMUSG00000006471	-0.00617556	-0.0288458	0.977084	0.999477	Decrease	nonDE	0.114997	0.548313	0.585522	0.999909	Increase	nonDE	0.878605	4.53519	2.82978e-05	3.80725e-05	Increase	DE	0.999777	5.13247	3.28393e-06	4.62749e-06	Increase	DE	0.267448	0.903654	0.369812	0.999674	Increase	nonDE	0.0192642	0.0667937	0.946969	0.999487	Increase	nonDE	1.21443	4.39017	4.69818e-05	7.15867e-05	Increase	DE	0.966241	3.52274	0.000826018	0.00114103	Increase	DE
873	ENSMUSG00000006476	0.0917559	1.08845	0.280773	0.999477	Increase	nonDE	-0.27404	-2.45589	0.0169828	0.500317	Decrease	nonDE	-3.21134	-31.0636	1.51494e-38	1.86504e-37	Decrease	DE	-3.57714	-33.1391	3.93058e-40	5.99404e-39	Decrease	DE	-0.0127954	-0.110213	0.91261	0.999674	Decrease	nonDE	-0.200987	-1.31409	0.193846	0.921632	Decrease	nonDE	-3.41783	-24.8362	3.68905e-33	5.13796e-32	Decrease	DE	-3.60602	-25.324	1.27591e-33	1.91746e-32	Decrease	DE
874	ENSMUSG00000006488	0.33498	0.877058	0.384428	0.999477	Increase	nonDE	-0.203633	-1.05403	0.296668	0.985198	Decrease	nonDE	9.76846	20.0182	2.53828e-26	1.0147e-25	Increase	DE	9.22985	19.4806	9.03223e-26	3.52221e-25	Increase	DE	0.240855	0.464391	0.644277	0.999674	Increase	nonDE	-0.255026	-0.959396	0.341731	0.982812	Decrease	nonDE	9.76091	17.75	6.48203e-24	3.53732e-23	Increase	DE	9.26503	16.8164	7.37791e-23	3.73661e-22	Increase	DE
875	ENSMUSG00000006490	-0.237947	-0.546274	0.587232	0.999477	Decrease	nonDE	-0.0537721	-0.362867	0.718186	0.999909	Decrease	nonDE	13.6484	20.9969	6.12252e-27	2.54979e-26	Increase	DE	13.8326	20.5878	1.51981e-26	6.23834e-26	Increase	DE	0.268653	0.458597	0.648449	0.999674	Increase	nonDE	-0.0900617	-0.441431	0.660745	0.998772	Decrease	nonDE	13.8651	19.1106	4.5764e-25	2.75049e-24	Increase	DE	13.5064	18.9458	6.77389e-25	4.00718e-24	Increase	DE
876	ENSMUSG00000006494	0.106029	1.25554	0.214175	0.999477	Increase	nonDE	-0.0987774	-1.18205	0.241876	0.955178	Decrease	nonDE	0.843072	10.9688	6.16728e-16	1.38741e-15	Increase	DE	0.638266	8.27722	1.71578e-11	3.10333e-11	Increase	DE	0.0981077	0.843966	0.402059	0.999674	Increase	nonDE	-0.105529	-0.919777	0.361392	0.982812	Decrease	nonDE	0.834232	7.66986	1.85213e-10	4.09587e-10	Increase	DE	0.630595	5.78875	2.80127e-07	4.97048e-07	Increase	DE
877	ENSMUSG00000006498	-0.0580003	-0.765932	0.446736	0.999477	Decrease	nonDE	0.0276057	0.374218	0.709568	0.999909	Increase	nonDE	1.24051	18.1638	5.41585e-26	2.12146e-25	Increase	DE	1.32611	19.2793	2.57211e-27	1.10829e-26	Increase	DE	-0.206449	-1.97641	0.0527356	0.999674	Decrease	nonDE	-0.071319	-0.70149	0.485724	0.998772	Decrease	nonDE	1.23758	12.7617	1.05092e-18	3.9181e-18	Increase	DE	1.37271	14.0817	1.24909e-20	5.32805e-20	Increase	DE
878	ENSMUSG00000006517	-0.0594713	-0.419411	0.676423	0.999477	Decrease	nonDE	-0.169974	-1.05737	0.294606	0.984558	Decrease	nonDE	-1.6933	-11.7964	3.13178e-17	7.51426e-17	Decrease	DE	-1.80381	-12.4616	3.00987e-18	7.69369e-18	Decrease	DE	0.0407988	0.209187	0.835015	0.999674	Increase	nonDE	-0.386416	-1.73861	0.0872644	0.79919	Decrease	nonDE	-1.6574	-8.38882	1.11625e-11	2.66168e-11	Decrease	DE	-2.08462	-10.1563	1.27024e-14	3.64823e-14	Decrease	DE
879	ENSMUSG00000006519	-0.18512	-0.507296	0.614047	0.999477	Decrease	nonDE	-0.0878364	-0.279459	0.780978	0.999909	Decrease	nonDE	2.80846	8.52922	1.58666e-11	2.85979e-11	Increase	DE	2.90574	8.82143	5.48689e-12	1.01678e-11	Increase	DE	0.14271	0.287138	0.775124	0.999674	Increase	nonDE	0.0903244	0.208973	0.835269	0.998772	Increase	nonDE	2.77343	6.15143	1.0311e-07	1.88723e-07	Increase	DE	2.72104	6.05798	1.45378e-07	2.62773e-07	Increase	DE
880	ENSMUSG00000006522	-0.824065	-0.910156	0.366954	0.999477	Decrease	nonDE	-0.450761	-0.519194	0.605835	0.999909	Decrease	nonDE	2.54318	3.08096	0.00329943	0.0040364	Increase	DE	2.91648	3.58174	0.000752655	0.000948472	Increase	DE	-0.146282	-0.118031	0.9065	0.999674	Decrease	nonDE	-0.8271	-0.694433	0.490512	0.998772	Decrease	nonDE	2.73344	2.39257	0.020391	0.0254097	Increase	DE	2.05262	1.77942	0.0810354	0.0951808	Increase	nonDE
881	ENSMUSG00000006526	-0.141906	-1.36496	0.177389	0.999477	Decrease	nonDE	-0.0551299	-0.564341	0.574637	0.999909	Decrease	nonDE	1.23123	13.4113	1.15377e-19	3.14605e-19	Increase	DE	1.318	14.0506	1.38323e-20	4.00541e-20	Increase	DE	-0.237094	-1.66535	0.101084	0.999674	Decrease	nonDE	-0.0981456	-0.727623	0.46969	0.998772	Decrease	nonDE	1.09931	8.44967	8.75376e-12	2.10309e-11	Increase	DE	1.23826	9.35724	2.61482e-13	6.90801e-13	Increase	DE
882	ENSMUSG00000006527	-0.0199991	-0.16576	0.868908	0.999477	Decrease	nonDE	0.0416837	0.339054	0.735764	0.999909	Increase	nonDE	-0.224725	-2.00602	0.0494106	0.0564761	Decrease	nonDE	-0.163042	-1.45929	0.149749	0.164296	Decrease	nonDE	-0.0239004	-0.143701	0.886223	0.999674	Decrease	nonDE	0.0731828	0.43181	0.667442	0.998772	Increase	nonDE	-0.247487	-1.56355	0.123231	0.142347	Decrease	nonDE	-0.150404	-0.950266	0.345825	0.375929	Decrease	nonDE
883	ENSMUSG00000006538	0.026591	0.0552807	0.956104	0.999477	Increase	nonDE	-0.39828	-0.856745	0.395103	0.999909	Decrease	nonDE	3.19275	7.32455	8.23375e-10	1.36893e-09	Increase	DE	2.76788	6.36607	3.33921e-08	5.16022e-08	Increase	DE	0.224386	0.338885	0.735917	0.999674	Increase	nonDE	-0.0172402	-0.0269497	0.978592	0.999487	Decrease	nonDE	2.74541	4.46808	3.70043e-05	5.68657e-05	Increase	DE	2.50379	4.07587	0.000140882	0.000206945	Increase	DE
884	ENSMUSG00000006567	-0.572297	-0.730252	0.468538	0.999477	Decrease	nonDE	-0.503577	-0.662867	0.510365	0.999909	Decrease	nonDE	1.59382	2.21737	0.0310263	0.0360305	Increase	DE	1.66254	2.35459	0.0223832	0.0260683	Increase	DE	-0.620789	-0.579828	0.564553	0.999674	Decrease	nonDE	-0.410329	-0.39415	0.695094	0.998772	Decrease	nonDE	1.35398	1.37206	0.17598	0.19997	Increase	nonDE	1.56444	1.55547	0.125946	0.144866	Increase	nonDE
885	ENSMUSG00000006574	-0.412301	-1.10626	0.273061	0.999477	Decrease	nonDE	0.143098	0.402556	0.688716	0.999909	Increase	nonDE	1.77909	5.29068	1.83531e-06	2.61447e-06	Increase	DE	2.33449	6.95061	3.13761e-09	5.08172e-09	Increase	DE	-0.82215	-1.60014	0.114857	0.999674	Decrease	nonDE	0.206337	0.41809	0.677385	0.998772	Increase	nonDE	1.40582	2.96702	0.00432358	0.00570023	Increase	DE	2.43431	5.09464	3.78719e-06	6.23634e-06	Increase	DE
886	ENSMUSG00000006575	-0.00265255	-0.0254018	0.979819	0.999477	Decrease	nonDE	-0.23923	-1.36544	0.177241	0.920474	Decrease	nonDE	-6.79753	-34.4648	4.24158e-41	7.81528e-40	Decrease	DE	-7.03411	-35.748	5.28604e-42	1.11702e-40	Decrease	DE	0.0794072	0.553134	0.582238	0.999674	Increase	nonDE	-0.44376	-1.88304	0.064571	0.724015	Decrease	nonDE	-6.32795	-27.8606	6.63266e-36	1.37009e-34	Decrease	DE	-6.85111	-28.8645	9.25815e-37	2.21687e-35	Decrease	DE
887	ENSMUSG00000006576	0.0633133	0.426459	0.671308	0.999477	Increase	nonDE	0.129719	0.678969	0.499782	0.999909	Increase	nonDE	-3.45594	-18.8269	8.71367e-27	3.58558e-26	Decrease	DE	-3.38953	-18.9873	5.63962e-27	2.37498e-26	Decrease	DE	0.0457246	0.224406	0.823208	0.999674	Increase	nonDE	-0.194351	-0.733578	0.466078	0.998772	Decrease	nonDE	-3.60473	-15.0738	5.16629e-22	2.42914e-21	Decrease	DE	-3.8448	-15.7115	7.11181e-23	3.60736e-22	Decrease	DE
888	ENSMUSG00000006585	-0.0761848	-0.70469	0.483744	0.999477	Decrease	nonDE	-0.124715	-1.20112	0.23445	0.952273	Decrease	nonDE	1.10343	11.3826	1.36673e-16	3.17612e-16	Increase	DE	1.0549	10.7877	1.20012e-15	2.68448e-15	Increase	DE	-0.252745	-1.69772	0.0947706	0.999674	Decrease	nonDE	-0.153846	-1.08316	0.283095	0.967598	Decrease	nonDE	1.12721	8.25481	1.87277e-11	4.40216e-11	Increase	DE	1.2261	8.85127	1.83814e-12	4.60328e-12	Increase	DE
889	ENSMUSG00000006586	-0.10311	-1.01926	0.312329	0.999477	Decrease	nonDE	0.0624868	0.442888	0.6595	0.999909	Increase	nonDE	-6.16834	-42.9442	1.52809e-45	6.49969e-44	Decrease	DE	-6.00275	-43.5029	7.4015e-46	3.28197e-44	Decrease	DE	0.0216241	0.15535	0.877087	0.999674	Increase	nonDE	0.0420202	0.211337	0.833368	0.998772	Increase	nonDE	-6.25707	-33.6876	1.10813e-39	4.59394e-38	Decrease	DE	-6.23667	-33.4561	1.61957e-39	6.69937e-38	Decrease	DE
[truncated: 15,473 more rows]
[truncated: 34 more columns]

## Sheet: M_PlacentaSalvsPolyIC _DEgenes
	ensembl_gene_id	chromosome_name	start_position	end_position	mgi_symbol	external_gene_name	description	logFC	AveExpr	t	P.Value	adj.P.Val	B	direction	significance	GeneID	comparison	PolyIC_Brain	PolyIC_Placenta	Saline_Brain	Saline_Placenta
[truncated: 16,362 more rows]

## Sheet: M_BrainSalvsPolyIC _DEgenes
	ensembl_gene_id	chromosome_name	start_position	end_position	mgi_symbol	external_gene_name	description	logFC	AveExpr	t	P.Value	adj.P.Val	B	direction	significance	GeneID	comparison	PolyIC_Brain	PolyIC_Placenta	Saline_Brain	Saline_Placenta
[truncated: 16,362 more rows]

[truncated: 2 more sheets: F_PlacentaSalvsPolyIC _DEgenes, F_BrainSalvsPolyIC _DEgenes]
